# Supplementary material for: Development and validation of an integrative pan-solid tumor predictor of PD-1/PD-L1 blockade benefit
Source: Commun Med (Lond). 2023 Feb 7;3:14. doi: 10.1038/s43856-023-00243-7 (PMC9905474; doi:10.1038/s43856-023-00243-7)
Supplement: Supplementary file 2 — Supplementary Data 1 [file 43856_2023_243_MOESM2_ESM.xlsx]

## Sheet: SupData1
Supplementary Data 1. Central and Local Institutional Review Board (IRB) Review of the Strata Trial (NCT03061305)
Site	Central vs. Local IRB	Informed Consent Required
Ochsner Cancer Institute	Central	No
Kettering Cancer and Blood Specialists	Central	No
Kaiser Permanente - Northern California	Central	No
University of Wisconsin Carbone Cancer Center	Central	No
Lehigh Valley Health Network	Central	Yes
Christiana Care	Local (ChristianaCare Institutional Review Board)	No
UW-SwedishAmerican	Central	Yes
UNC Lineberger Comprehensive Cancer Center	Central	No (Individual physician discretion)
University of Alabama at Birmingham School of Medicine	Central	No
MMCORC HealthPartners/Park Nicollet - Regions	Central	No (Yes at Allina sites)
Hayworth Cancer Center at High Point Medical Center	Central	Yes
Aurora Cancer Care, Advocate Aurora Health	Central	No
UT Health - Memorial Hermann Cancer Institute	Central	Yes
Gundersen Health System	Central	Yes initially; no following COVID-19
Marshfield Clinic Research Institute	Central	Verbal/remote consent allowed due to COVID-19
Kaiser Permanente Colorado	Central	Yes
Kaiser Permanente of the Mid-Atlantic States	Central	Verbal/remote consent allowed due to COVID-19
Kaiser Permanente Northwest	Central	Yes
ProHealth Care	Central	Yes initially; no following COVID-19
Kaiser Permanente Southern California	Central	No
Baptist Health	Central	Yes
MultiCare Regional Cancer Center	Central	Yes
Prisma Health Cancer Institute	Central	Yes
Bon Secours Midlothian (VA)	Central	Yes
SCL Health-CO	Central	Yes
Bon Secours St. Francis (SC)	Central	Yes
