# Supplementary material for: Development and validation of an integrative pan-solid tumor predictor of PD-1/PD-L1 blockade benefit
Source: Commun Med (Lond). 2023 Feb 7;3:14. doi: 10.1038/s43856-023-00243-7 (PMC9905474; doi:10.1038/s43856-023-00243-7)
Supplement: Supplementary file 4 — Supplementary Data 2 [file 43856_2023_243_MOESM4_ESM.xlsx]

## Sheet: SupData2
Supplementary Data 2. Tumor types of study cohorts
Primary Tumor Type	IRS Distribution Cohort n (%)	Systemic Therapy Cohort n (%)	Discovery Cohort Pembro. n (%)	Validation Cohort PD-(L)1 mono. n (%)	Additional Cohorts
					Nivo. + ipi. n (%)	Non-IO n (%)
Cohort total n (%)	24,463 (100%)	9,899 (100%)	648 (100%)	248 (100%)	70 (100%)	3,184 (100%)
Total number of tumor types	45	43	26	24	8	35
Adrenocortical Carcinoma	31 (0.1%)	13 (0.1%)	0 (0%)	0 (0%)	0 (0%)	5 (0.2%)
Ampullary Carcinoma	55 (0.2%)	18 (0.2%)	0 (0%)	0 (0%)	0 (0%)	7 (0.2%)
Anal Cancer	79 (0.3%)	24 (0.2%)	1 (0.2%)	2 (0.8%)	1 (1.4%)	10 (0.3%)
Appendiceal Cancer	81 (0.3%)	22 (0.2%)	0 (0%)	0 (0%)	0 (0%)	6 (0.2%)
Bladder Cancer	741 (3.0%)	239 (2.4%)	48 (7.4%)	17 (6.9%)	0 (0%)	63 (2.0%)
Breast Cancer	2438 (10%)	1329 (13.4%)	7 (1.1%)	8 (3.2%)	0 (0%)	413 (13.0%)
Cancer of Unknown Primary	1767 (7.2)	514 (5.2%)	62 (9.6%)	16 (6.5%)	4 (5.7%)	178 (5.6%)
Cervical Cancer	157 (0.6%)	73 (0.7%)	12 (1.9%)	1 (0.4%)	0 (0%)	35 (1.1%)
CNS and PNS Cancer	101 (0.4%)	8 (0.1%)	0 (0%)	0 (0%)	0 (0%)	0 (0%)
Colorectal Cancer	3147 (12.9%)	1398 (14.1%)	13 (2.0%)	9 (3.6%)	3 (4.3%)	606 (19.0%)
Embryonal Tumor	8 (0%)	3 (0%)	0 (0%)	0 (0%)	0 (0%)	0 (0%)
Endometrial Cancer	978 (4%)	280 (2.8%)	29 (4.5%)	1 (0.4%)	0 (0%)	144 (4.5%)
Esophagogastric Cancer	1097 (4.5%)	405 (4.1%)	31 (4.8%)	4 (1.6%)	0 (0%)	148 (4.6%)
Gastrointestinal Stromal Tumor	182 (0.7%)	32 (0.3%)	0 (0%)	1 (0.4%)	0 (0%)	10 (0.3%)
Germ Cell Tumor	54 (0.2%)	6 (0.1%)	0 (0%)	0 (0%)	0 (0%)	4 (0.1%)
Glioma	971 (4.0%)	492 (5.0%)	5 (0.8%)	2 (0.8%)	0 (0%)	230 (7.2%)
Head and Neck Cancer	576 (2.4%)	265 (2.7%)	53 (8.2%)	14 (5.6%)	0 (0%)	101 (3.2%)
Hepatobiliary Cancer	567 (2.3%)	195 (2.0%)	4 (0.6%)	9 (3.6%)	0 (0%)	65 (2.0%)
Histiocytosis	4 (0%)	2 (0%)	0 (0%)	0 (0%)	0 (0%)	0 (0%)
Lymphoma	94 (0.4%)	136 (1.4%)	0 (0%)	1 (0.4%)	0 (0%)	63 (2.0%)
Melanoma	897 (3.7%)	312 (3.2%)	37 (5.7%)	62 (25%)	33 (47.1%)	22 (0.7%)
Mesothelioma	86 (0.4%)	15 (0.2%)	1 (0.2%)	1 (0.4%)	0 (0%)	4 (0.1%)
Miscellaneous Neuroepithelial Tumor	9 (0%)	0 (0%)	0 (0%)	0 (0%)	0 (0%)	0 (0%)
Nerve Sheath Tumor	21 (0.1%)	5 (0.1%)	0 (0%)	0 (0%)	0 (0%)	5 (0.2%)
Neuroendocrine Tumor	278 (1.1%)	56 (0.6%)	4 (0.6%)	1 (0.4%)	1 (1.4%)	14 (0.4%)
Non-Small Cell Lung Cancer	3895 (15.9%)	1416 (14.3%)	265 (40.9%)	37 (14.9%)	2 (2.9%)	244 (7.7%)
NUT Midline Carcinoma	4 (0%)	0 (0%)	0 (0%)	0 (0%)	0 (0%)	0 (0%)
Other Cancer	8 (0%)	119 (1.2%)	10 (1.5%)	3 (1.2%)	0 (0%)	53 (1.7%)
Ovarian Cancer	1329 (5.4%)	541 (5.5%)	7 (1.1%)	0 (0%)	0 (0%)	223 (7.0%)
Pancreatic Cancer	991 (4.1%)	614 (6.2%)	7 (1.1%)	0 (0%)	0 (0%)	158 (5.0%)
Penile Cancer	14 (0.1%)	3 (0%)	1 (0.2%)	0 (0%)	0 (0%)	0 (0%)
Pheochromocytoma	4 (0%)	3 (0%)	0 (0%)	0 (0%)	0 (0%)	1 (0%)
Pineal Tumor	2 (0%)	1 (0%)	0 (0%)	0 (0%)	0 (0%)	0 (0%)
Prostate Cancer	1427 (5.8)	548 (5.5%)	2 (0.3%)	1 (0.4%)	0 (0%)	168 (5.4%)
Renal Cell Carcinoma	468 (1.9%)	272 (2.7%)	23 (3.5%)	32 (12.9%)	24 (34.3%)	33 (1.0%)
Sarcoma	826 (3.4%)	197 (2.0%)	9 (1.4%)	3 (1.2%)	2 (2.9%)	79 (2.5%)
Salivary Gland Cancer	117 (0.5%)	5 (0.1%)	0 (0%)	0 (0%)	0 (0%)	0 (0%)
Sellar Tumor	11 (0%)	1 (0%)	0 (0%)	0 (0%)	0 (0%)	0 (0%)
Sex Cord Stromal Tumor	30 (0.1%)	2 (0%)	0 (0%)	0 (0%)	0 (0%)	0 (0%)
Skin Cancer, Non-Melanoma	131 (0.5%)	59 (0.6%)	9 (1.4%)	7 (2.8%)	0 (0%)	12 (0.4%)
Small Bowel Cancer	94 (0.4%)	42 (0.4%)	0 (0%)	0 (0%)	0 (0%)	18 (0.6%)
Small Cell Lung Cancer	283 (1.2%)	150 (1.5%)	3 (0.5%)	15 (6.0%)	0 (0%)	30 (0.9%)
Thymic Tumor	50 (0.2%)	19 (0.2%)	2 (0.3%)	0 (0%)	0 (0%)	6 (0.2%)
Thyroid Cancer	291 (1.2%)	55 (0.6%)	3 (0.5%)	0 (0%)	0 (0%)	23 (0.7%)
Vaginal Cancer	69 (0.3%)	10 (0.1%)	0 (0%)	1 (0.4%)	0 (0%)	3 (0.1%)
