# Supplementary material for: Development and validation of an integrative pan-solid tumor predictor of PD-1/PD-L1 blockade benefit
Source: Commun Med (Lond). 2023 Feb 7;3:14. doi: 10.1038/s43856-023-00243-7 (PMC9905474; doi:10.1038/s43856-023-00243-7)
Supplement: Supplementary file 5 — Supplementary Data 3 [file 43856_2023_243_MOESM5_ESM.xlsx]

## Sheet: SupData3
Supplementary Data 3. Demographics of study cohorts
Variable	Statistic	IRS Distribution Cohort n (%)	Systemic Therapy Cohort n (%)	Discovery Cohort Pembro. n (%)	Validation Cohort PD-(L)1 mono. n (%)	Additional Cohorts
						Nivo. + ipi. n (%)	Non-IO n (%)
Age	n	24463	9899	648	248	70	3184
	mean (std)	66.5 (13.01)	66.4 (12.47)	69.1 (11.27)	69.3 (12.36)	64.3 (10.67)	65.6 (12.88)
	median	68	68	70	69.5	65.5	67
	min, max	0, 89	19, 89	27, 89	29, 89	33, 83	19, 89
Gender	n (%)
Female		12,948 (52.9%)	5,317 (53.7%)	295 (45.5%)	103 (41.5%)	19 (27.1%)	1,778 (55.8%)
Male		11,513 (47.1%)	4,582 (46.3%)	353 (54.5%)	145 (58.5%)	51 (72.9%)	1,406 (44.2%)
Unknown/Missing		2 (0%)	0 (0%)	0 (0%)	0 (0%)	0 (0%)	0 (0%)
Race	n (%)
American Indian or Alaskan Native		59 (0.2%)	25 (0.3%)	2 (0.3%)	0	1 (1.4%)	7 (0.2%)
Asian		1,421 (5.8%)	111 (1.1%)	6 (0.9%)	1 (0.4%)	1 (1.4%)	37 (1.2%)
Black or African American		1,501 (6.1%)	788 (8.0%)	53 (8.2%)	6 (2.4%)	4 (5.7%)	233 (7.3%)
Native Hawaiian or Other Pacific Islander		48 (0.2%)	11 (0.1%)	0	0	0	5 (0.2%)
White or Caucasian		9,782 (40.0%)	6,142 (62.0%)	411 (63.5%)	66 (67%)	52 (74.3%)	2,001 (62.8%)
Other		1,232 (5.0%)	170 (1.7%)	14 (2.2%)	3 (1.2%)	1 (1.4%)	61 (1.9%)
Unknown, Missing, or Not Reported		10,420 (42.6%)	2,652 (26.8%)	162 (25%)	72 (29%)	11 (15.7%)	840 (26.4%)
Ethnicity	n (%)
Hispanic or Latino		766 (3.1%)	208 (2.1%)	16 (2.5%)	2 (0.8%)	2 (2.9%)	78 (2.4%)
Not Hispanic or Latino		12,420 (50.8%)	6,402 (64.7%)	435 (67.1%)	144 (58.1%)	53 (75.7%)	2,075 (65.2%)
Unknown, Missing, or Not Reported		11,277 (46.1%)	3,289 (33.2%)	197 (30.4%)	102 (41.1%)	15 (21.4%)	1,031 (32.4%)
Basic Line	n (%)
1				467 (72.1%)	163 (65.7%)	55 (78.6%)	3,184 (100%)
2				129 (19.9%)	60 (24.2%)	10 (14.3%)
3+				52 (8.0%)	25 (10.1%)	5 (7.1%)
Therapy	n (%)
Monotherapy				421 (65.0%)	248 (100%)	0 (0%)	1,256 (39.4%)
Combination				227 (35.0%)	0 (0%)	70 (100%)	1,928 (60.6%)
Combination w/ chemotherapy				192 (84.6%)	NA	0 (0%)	1,731 (89.8%)
Combination w/ other therapy				35 (15.4%)	NA	70 (100%)	197 (10.2%)
PD-(L)1 Therapy	n (%)
PD-1 Blockade				648 (100%)	194 (78.2%)
Pembrolizumab				648 (100%)*	0 (0%)*
Nivolumab				0 (0%)	190 (97.9%)*
Cemiplimab				0 (0%)	4 (2.1%)*
PD-L1 Blockade				0 (0%)	54 (21.8%)
Atezolizumab				0 (0%)	49 (90.7%)*
Avelumab				0 (0%)	5 (9.3%)*
