# Supplementary material for: Development and validation of an integrative pan-solid tumor predictor of PD-1/PD-L1 blockade benefit
Source: Commun Med (Lond). 2023 Feb 7;3:14. doi: 10.1038/s43856-023-00243-7 (PMC9905474; doi:10.1038/s43856-023-00243-7)
Supplement: Supplementary file 6 — Supplementary Data 4 [file 43856_2023_243_MOESM6_ESM.xlsx]

## Sheet: SupData4
Supplementary Data 4. Characteristics of the internal comparator cohort (n=146) consisting of patients treated with pembrolizumab monotherapy who had prior systemic therapy
Variable	Statistic	Result
Age	Median (min, max)	67 (27, 89)
Gender	n (%)
Female		65 (44.5%)
Male		81 (55.5%)
Unknown/Missing		0 (0%)
Race	n (%)
American Indian or Alaskan Native		0 (0%)
Asian		3 (2.1%)
Black or African American		11 (7.5%)
Native Hawaiian or Other Pacific Islander		0 (0%)
White or Caucasian		94 (64.4%)
Other		1 (0.7%)
Unknown, Missing, or Not Reported		37 (25.3%)
Ethnicity	n (%)
Hispanic or Latino		5 (3.4%)
Not Hispanic or Latino		96 (65.8%)
Unknown, Missing, or Not Reported		45 (30.8%)
Prior Therapy Class	n (%)
Chemotherapy		128 (87.7%)
Monoclonal antibodies		9 (6.2%)
Antiangiogenesis		6 (4.1%)
Oncogene targeted		2 (1.4%)
Vaccine		1 (0.7%)
Tumor Type	n (%)
Bladder Cancer		13 (8.9%)
Breast Cancer		1 (0.7%)
Cancer of Unknown Primary		16 (11.0%)
Cervical Cancer		10 (6.8%)
Colorectal Cancer		6 (4.1%)
Endometrial Cancer		12 (8.2%)
Esophagogastric Cancer		24 (16.4%)
Head and Neck Cancer		24 (16.4%)
Hepatobiliary Cancer		2 (1.4%)
Melanoma		2 (1.4%)
Neuroendocrine Tumor		1 (0.7%)
Non-Small Cell Lung Cancer		12 (8.2%)
Other Cancer		6 (4.1%)
Ovarian Cancer		3 (2.1%)
Pancreatic Cancer		5 (3.4%)
Prostate Cancer		1 (0.7%)
Sarcoma		3 (2.1%)
Skin Cancer, Non-Melanoma		1 (0.7%)
Small Cell Lung Cancer		2 (1.4%)
Thymic Tumor		2 (1.4%)
