# Supplementary material for: Development and validation of an integrative pan-solid tumor predictor of PD-1/PD-L1 blockade benefit
Source: Commun Med (Lond). 2023 Feb 7;3:14. doi: 10.1038/s43856-023-00243-7 (PMC9905474; doi:10.1038/s43856-023-00243-7)
Supplement: Supplementary file 7 — Supplementary Data 5 [file 43856_2023_243_MOESM7_ESM.xlsx]

## Sheet: SuppData5
Supplementary Data 4: Clinical, Treatment, and Molecular Data for Discovery (n=648) and Validation (n=248) Cohort Subjects
Subject_Identifier	Age	Gender	Primary_Tumor_Type	Cohort	Line_of_Therapy	Line_Type	PD-(L)1_Medication_Type	Monotherapy	rwPFS_(TTNT)_months	rwPFS_(TTNT)_event	OS_months	OS_event	Total_followup_months	TMB_status	MSI_status	MSKCC_TMB_sens_insens	CDKN2A_deep_deletion_status	Tumor_Content	IRS_status	IRS_score	IRS_component_TMB_(Log2)	IRS_component_ADAM12	IRS_component_CD274	IRS_component_TOP2A	IRS_component_PDCD1	TMB_(Muts/Mb)	TMB_lowerCI_(Muts/Mb)	TMB_upperCI_(Muts/Mb)	TMB_effective_panel_size_(Mb)	ADAM12_count	ADAM12_nRPM	ADAM12_log2nRPM	CD274_count	CD274_nRPM	CD274_log2nRPM	TOP2A_count	TOP2A_nRPM	TOP2A_log2nRPM	PDCD1_count	PDCD1_nRPM	PDCD1_log2nRPM	HMBS_count	CIAO1_count	EIF2B1_count	RNA_totalmapped_reads
78144	61-70	Female	Small Cell Lung Cancer	Validation	1	io	atezolizumab	TRUE	7.6	TRUE	10.7	TRUE	10.7	TMB-Low	MSS	TMB-insensitive	CDKN2A not deep deletion	0.85	IRS-Low	0.126852	1.46579	2.04571	1.28293	1.74178	-0.897257	1.76214	0.213403	6.36544	1.13498	4964	598597	19.1912	194	23394	14.5139	3132	378850	18.5313	42	5058.51	12.3048	327	4279	11478	185239
79231	>80	Female	Breast Cancer	Validation	3	io	atezolizumab	TRUE	3.5	FALSE	7.7	FALSE	37.4	TMB-Low	MSS	TMB-insensitive	CDKN2A not deep deletion	0.55	IRS-Low	0.765745	3.36686	2.03158	-0.559235	0.524847	0.327513	9.31632	4.46755	17.133	1.07339	16173	592764	19.1771	178	6523.96	12.6718	4433	162979	17.3143	323	11824	13.5296	643	3956	14112	242511
79309	41-50	Female	Small Cell Lung Cancer	Validation	1	io	atezolizumab	TRUE	0.7	FALSE	9.6	FALSE	9.6	TMB-Low	MSS	TMB-insensitive	CDKN2A not deep deletion	0.75	IRS-High	0.952364	3.44544	0.00112082	-0.381441	2.47848	1.98588	9.89383	5.1123	19.3668	1.21288	9516	145094	17.1466	484	7379.72	12.8495	41276	631299	19.268	2451	37325.7	15.1879	1421	8522	26555	386800
79500	51-60	Female	Breast Cancer	Validation	2	io	atezolizumab	TRUE	0.5	FALSE	4.3	FALSE	11.4	TMB-Low	MSS	TMB-insensitive	CDKN2A not deep deletion	0.8	IRS-High	1.02351	2.91923	0.93673	1.41162	-2.64351	-0.109123	6.56443	2.13146	15.3191	0.761681	19672	277522	18.0822	1813	25576.8	14.6426	1281	18127.6	14.146	620	8735.96	13.0929	2320	14349	32452	568502
84012	>80	Female	Bladder Cancer	Validation	1	io	atezolizumab	TRUE	10.2	TRUE	10.2	TRUE	10.2	TMB-Low	MSS	TMB-insensitive	N/A	0.3	IRS-Low	0.711384	1.39001	1.52253	3.4869	1.70529	2.97071	1.6208	0.196286	5.85487	1.23396	22138	416526	18.668	5729	107791	16.7179	19572	369387	18.4948	3931	73871.5	16.1727	3274	11496	29730	523691
85580	>80	Female	Bladder Cancer	Validation	1	io	atezolizumab	TRUE	1.6	FALSE	1.6	FALSE	1.6	TMB-High	MSS	TMB-insensitive	CDKN2A deep deletion	0.55	IRS-High	1.32095	5.0568	2.02294	2.16016	1.27018	0.159927	32.2851	23.065	44.893	1.23896	63115	589223	19.1685	4603	42972.2	15.3912	29175	273212	18.0597	1129	10527.2	13.362	4281	32654	70878	1079053
85590	61-70	Female	Non-Small Cell Lung Cancer	Validation	1	io	atezolizumab	TRUE	7	FALSE	11.2	FALSE	29.1	TMB-Low	MSS	TMB-sensitive	N/A	0.3	IRS-High	0.949853	3.04973	0.366714	2.22296	0.242203	0.153337	7.28059	3.32915	14.8769	1.23616	25194	186941	17.5122	6049	44883.9	15.4539	18001	133982	17.0317	1414	10479.2	13.3554	6256	31019	55350	1003890
86591	>80	Male	Bladder Cancer	Validation	2	io	atezolizumab	TRUE	6.1	TRUE	6.1	TRUE	11.6	TMB-High	MSS	TMB-insensitive	CDKN2A not deep deletion	0.7	IRS-High	0.875414	3.55116	1.10525	-0.196177	0.749911	0.330653	10.7221	5.70907	20.405	1.21245	55051	311909	18.2508	1481	8391.07	13.0348	33518	190495	17.5394	2094	11849.8	13.5327	6527	35360	89870	1725871
87266	51-60	Female	Breast Cancer	Validation	5	io	atezolizumab	TRUE	10.1	FALSE	10.1	FALSE	61	TMB-Low	MSS	TMB-insensitive	CDKN2A not deep deletion	0.6	IRS-Low	0.333598	1.79592	1.47565	-0.19268	1.0897	0.207474	2.47238	0.509864	8.44034	1.21341	85134	403209	18.6212	1776	8411.43	13.0383	50746	241086	17.8792	2300	10879.9	13.4095	4340	40086	187006	1956504
87812	61-70	Female	Breast Cancer	Validation	2	io	atezolizumab	TRUE	4.9	TRUE	30.6	TRUE	34.1	TMB-Low	MSS	TMB-insensitive	CDKN2A not deep deletion	0.7	IRS-Low	0.563564	2.60479	1.02534	-1.47792	-0.278213	-0.177502	5.08302	1.86538	12.2184	1.1804	37287	295101	18.1709	436	3450.64	11.7531	11766	93408.1	16.5113	1054	8331.51	13.0245	2825	28212	63041	811723
88066	61-70	Male	Cancer of Unknown Primary	Validation	1	io	atezolizumab	TRUE	0.9	FALSE	4.4	FALSE	4.4	TMB-Low	MSS	TMB-insensitive	N/A	0.85	IRS-Low	0.116756	2.08865	0.740125	-2.76594	1.61364	-1.0353	3.25348	0.886466	8.33019	1.22945	51091	242166	17.8856	298	1412.49	10.465	72909	346651	18.4031	971	4596.82	12.1667	5138	23892	94559	849725
89002	51-60	Male	Colorectal Cancer	Validation	1	io	atezolizumab	TRUE	21	TRUE	21.7	FALSE	21.7	TMB-High	MSI-High	TMB-sensitive	CDKN2A not deep deletion	0.7	IRS-High	1.24229	4.42146	1.07212	-0.175291	0.81797	1.4905	20.4285	13.2203	31.1297	1.22378	75764	304826	18.2176	2116	8513.45	13.0557	49481	199697	17.6075	6589	26477.7	14.6925	7332	31880	97526	1492870
96113	61-70	Male	Bladder Cancer	Validation	2	io	atezolizumab	TRUE	5.2	TRUE	5.2	TRUE	9.3	TMB-High	MSS	TMB-insensitive	CDKN2A not deep deletion	0.6	IRS-High	0.975909	3.74598	-0.537057	1.16875	1.83783	-0.102514	12.4169	6.94969	21.5085	1.20803	20487	12340.6	13.5912	5653	3405.14	11.7339	195858	117977	16.8482	2347	1413.74	10.4663	11784	85203	98438	2739110
96249	>80	Male	Bladder Cancer	Validation	1	io	atezolizumab	TRUE	5.6	TRUE	17.5	TRUE	17.5	TMB-Low	MSS	TMB-insensitive	CDKN2A deep deletion	0.4	IRS-Low	0.318155	2.14803	-3.4276	-1.87728	-1.61881	-4.23567	3.43221	0.935163	8.7878	1.16543	376	1663.29	10.7007	93	411.398	8.68789	2429	10745	13.3915	18	79.6255	6.33316	498	6387	13864	479420
96265	41-50	Female	Breast Cancer	Validation	1	io	atezolizumab	TRUE	3.1	FALSE	3.1	FALSE	3.1	TMB-Low	MSS	TMB-insensitive	CDKN2A not deep deletion	0.45	IRS-Low	0.747906	1.79314	3.14111	2.11345	-0.564512	2.35145	2.4657	0.508486	7.20579	1.2167	7929	157981	17.2694	329	6555.14	12.6786	1120	22315.4	14.4458	389	7750.61	12.9203	308	1704	2976	165249
96738	71-80	Male	Bladder Cancer	Validation	2	io	atezolizumab	TRUE	17.3	FALSE	31.6	FALSE	33.6	TMB-High	MSS	TMB-insensitive	CDKN2A not deep deletion	0.55	IRS-High	1.70414	5.13623	-0.632475	1.22673	0.651135	2.09146	34.1689	24.626	46.1861	1.22919	15305	11550.7	13.4958	4697	3544.83	11.7919	68673	51827.6	15.6615	8576	6472.32	12.6603	8490	37437	81427	3751703
98355	>80	Female	Bladder Cancer	Validation	3	io	atezolizumab	TRUE	28.2	TRUE	28.2	TRUE	39.3	TMB-Low	MSS	TMB-insensitive	CDKN2A not deep deletion	0.4	IRS-High	0.95865	2.55201	3.5395	2.37709	-0.995626	2.14355	4.8645	1.78519	12.78	1.23343	30534	208225	17.6678	1154	7869.65	12.9423	2427	16550.8	14.0147	984	6710.34	12.7124	925	5977	8695	322632
99080	71-80	Male	Bladder Cancer	Validation	1	io	atezolizumab	TRUE	2.4	TRUE	2.4	TRUE	2.4	TMB-Low	MSS	TMB-insensitive	CDKN2A deep deletion	0.5	IRS-Low	0.311848	2.19003	2.38597	-0.386585	-0.740288	-1.61935	3.56316	0.970842	11.6332	1.1226	9296	93601.9	16.5143	115	1157.94	10.1786	1962	19755.5	14.27	49	493.384	8.94949	454	2806	6808	257540
100542	71-80	Female	Cancer of Unknown Primary	Validation	1	io	atezolizumab	TRUE	1.4	FALSE	5.5	FALSE	5.5	TMB-Low	MSS	TMB-insensitive	CDKN2A deep deletion	0.4	IRS-Low	0.586172	2.08809	1.26665	0.590855	0.105159	0.528375	3.25184	0.886019	9.48588	1.23007	50095	43085.4	15.3949	2652	2280.92	11.156	41273	35497.9	15.1155	2546	2189.75	11.0972	12091	28384	74092	1435931
101281	71-80	Female	Bladder Cancer	Validation	1	io	atezolizumab	TRUE	10.6	TRUE	10.6	TRUE	10.6	TMB-Low	MSS	TMB-insensitive	CDKN2A deep deletion	0.65	IRS-Low	0.528284	1.94788	-0.430172	-0.263861	0.795764	0.423519	2.85807	0.589404	8.35248	1.04966	5365	13289.6	13.6981	509	1260.84	10.3013	23129	57292.8	15.8061	822	2036.17	10.9924	2168	11406	33517	1575280
101476	41-50	Female	Breast Cancer	Validation	1	io	atezolizumab	TRUE	3.9	FALSE	3.9	FALSE	3.9	TMB-Low	MSS	TMB-insensitive	CDKN2A not deep deletion	0.45	IRS-Low	0.41817	0.865573	0.914642	1.08854	0.959747	2.13757	0.822063	0.0208128	4.58023	1.21645	2945	33756.8	15.0429	281	3220.94	11.6537	5600	64189.6	15.9701	583	6682.59	12.7064	800	3644	5173	469204
101719	71-80	Male	Bladder Cancer	Validation	1	io	atezolizumab	TRUE	27.5	FALSE	27.5	FALSE	27.5	TMB-Low	MSS	TMB-insensitive	CDKN2A not deep deletion	0.65	IRS-High	0.991314	3.33641	1.38798	-0.368753	0.6027	2.02126	9.10086	4.54312	16.2839	1.20868	27983	46865.7	15.5163	700	1172.36	10.1964	29924	50116.5	15.613	3681	6164.91	12.5901	2270	16870	37013	1945103
102270	>80	Female	Non-Small Cell Lung Cancer	Validation	3	io	atezolizumab	TRUE	4.9	TRUE	4.9	TRUE	24	TMB-Low	MSS	TMB-sensitive	N/A	0.25	IRS-Low	0.635746	0	0.935105	4.60347	0.889277	4.20348	0	0	3.0707	1.20131	3541	34239.1	15.0634	3809	36830.5	15.1687	6322	61129.5	15.8996	2894	27983	14.7723	483	2922	15800	646493
103488	41-50	Male	Non-Small Cell Lung Cancer	Validation	1	io	atezolizumab	TRUE	3.2	FALSE	3.2	FALSE	3.2	TMB-Low	MSS	TMB-sensitive	CDKN2A not deep deletion	0.9	IRS-High	1.00423	3.32302	-4.57349	2.77473	2.04935	-1.63918	9.00755	4.49655	16.1169	1.2212	71	751.11	9.5548	980	10367.4	13.3399	12913	136607	17.0597	46	486.634	8.92966	983	3476	5102	582718
104010	71-80	Female	Bladder Cancer	Validation	1	io	atezolizumab	TRUE	7.2	FALSE	10.4	FALSE	10.4	TMB-High	MSI-High	TMB-sensitive	CDKN2A not deep deletion	0.55	IRS-High	1.16391	4.06162	-1.39872	1.34028	1.58653	0.0896655	15.6982	9.45137	26.5222	1.21033	2123	6790.76	12.7296	1199	3835.19	11.9055	30987	99116.9	16.5969	505	1615.32	10.6585	988	8833	24873	874209
104494	61-70	Female	Small Cell Lung Cancer	Validation	1	io	atezolizumab	TRUE	8.8	TRUE	8.8	TRUE	19.3	TMB-Low	MSS	TMB-insensitive	CDKN2A not deep deletion	0.85	IRS-Low	0.504231	1.78597	-2.82001	-2.60392	-0.841264	-0.460065	2.4485	0.504939	7.15553	1.22524	3125	2534.9	11.3083	306	248.217	7.96126	22708	18420	14.1691	1360	1103.19	10.1088	3318	34831	129599	836621
106392	51-60	Male	Small Cell Lung Cancer	Validation	1	io	atezolizumab	TRUE	21.4	TRUE	21.4	TRUE	21.4	TMB-Low	MSS	TMB-insensitive	CDKN2A not deep deletion	0.95	IRS-Low	0.507851	2.5677	-0.953627	-0.707859	2.68339	0.000773912	4.92865	1.80873	10.7276	1.21737	14957	9245.34	13.1747	1499	926.573	9.85732	342973	212001	17.6937	2457	1518.74	10.5696	12821	46258	95927	2301080
106862	71-80	Female	Non-Small Cell Lung Cancer	Validation	1	io	atezolizumab	TRUE	26.7	FALSE	26.7	FALSE	26.7	TMB-Low	MSS	TMB-sensitive	CDKN2A not deep deletion	0.4	IRS-High	0.933506	2.92807	1.26421	0.640606	0.906016	2.08939	6.61092	2.85413	13.0261	1.21012	12698	43012.6	15.3925	697	2360.98	11.2058	18257	61842.9	15.9163	1908	6463.06	12.6582	3070	9385	13974	536735
109096	>80	Female	Breast Cancer	Validation	1	io	atezolizumab	TRUE	5.3	TRUE	5.3	TRUE	5.3	TMB-Low	MSS	TMB-insensitive	CDKN2A deep deletion	0.8	IRS-Low	0.655353	2.64347	1.07123	1.13117	-0.983572	-1.34911	5.24831	1.92604	11.4233	1.14322	29205	37627.2	15.1995	2575	3317.58	11.6964	12954	16689.7	14.0268	462	595.232	9.21973	2419	25065	46023	2655202
112769	71-80	Male	Bladder Cancer	Validation	1	io	atezolizumab	TRUE	26.7	FALSE	26.8	FALSE	26.8	TMB-Low	MSS	TMB-insensitive	CDKN2A deep deletion	0.75	IRS-Low	0.853857	3.35482	-0.283194	-0.634538	0.41967	-0.0832545	9.23064	4.60791	17.5898	1.19168	10671	14715	13.8451	707	974.933	9.93064	32013	44145	15.43	1039	1432.75	10.4856	3690	20489	63432	2494427
118065	51-60	Female	Non-Small Cell Lung Cancer	Validation	1	io	atezolizumab	TRUE	9.6	FALSE	9.9	FALSE	30.1	TMB-High	MSS	TMB-sensitive	CDKN2A deep deletion	0.45	IRS-High	1.47643	3.72981	0.197157	2.9345	-0.187954	2.40287	12.2673	6.86595	21.2494	1.22276	26684	20529.1	14.3255	15054	11581.6	13.4997	37657	28971	14.8224	10440	8031.91	12.9717	13517	38741	49755	3938794
118929	51-60	Male	Small Cell Lung Cancer	Validation	1	io	atezolizumab	TRUE	7.9	TRUE	7.9	TRUE	7.9	TMB-Low	MSS	TMB-insensitive	CDKN2A not deep deletion	0.85	IRS-Low	0.402148	2.91053	0.47318	-1.49282	1.91569	-1.12973	6.51895	2.81442	12.8449	1.22719	30949	24857.9	14.6015	669	537.333	9.07236	155031	124519	16.926	863	693.152	9.43911	16080	35177	45088	1164871
120632	71-80	Male	Cancer of Unknown Primary	Validation	2	io	atezolizumab	TRUE	2.3	FALSE	2.3	FALSE	4.4	TMB-Low	MSS	TMB-insensitive	CDKN2A not deep deletion	0.55	IRS-Low	0.375761	1.78071	1.14113	1.23992	2.49963	0.623178	2.43594	0.50235	7.11884	1.23156	58469	39495.2	15.2694	5296	3577.39	11.8051	276313	186647	17.51	3462	2338.55	11.192	15395	51834	73966	2673524
120999	61-70	Female	Small Cell Lung Cancer	Validation	1	io	atezolizumab	TRUE	15.1	TRUE	15.1	TRUE	15.1	TMB-Low	MSS	TMB-insensitive	CDKN2A not deep deletion	0.65	IRS-High	1.04338	3.43976	-1.18422	1.07409	2.52655	1.43038	9.85102	5.09017	17.2077	1.21815	13363	7879.52	12.9441	5408	3188.84	11.6393	322498	190162	17.5369	6941	4092.77	11.9992	19138	47916	52413	2153792
121056	>80	Female	Small Cell Lung Cancer	Validation	1	io	atezolizumab	TRUE	4.7	TRUE	4.7	TRUE	4.7	TMB-High	MSS	TMB-insensitive	CDKN2A deep deletion	0.95	IRS-Low	0.834341	4.31406	-2.76107	-0.875613	2.77143	-2.12313	18.8912	11.9754	28.3459	1.2175	6570	2640.65	11.3672	2052	824.751	9.68956	560652	225340	17.7818	865	347.666	8.4457	46283	70296	111947	3011503
122527	71-80	Male	Small Cell Lung Cancer	Validation	1	io	atezolizumab	TRUE	6	FALSE	10.7	FALSE	10.7	TMB-High	MSS	TMB-insensitive	CDKN2A not deep deletion	0.85	IRS-Low	0.689255	3.48327	1.04539	-0.543403	3.46537	0.859476	10.1833	5.26186	17.7881	1.1784	52241	36959.2	15.1737	1468	1038.57	10.0218	515259	364533	18.4757	3894	2754.9	11.4283	14699	43780	66908	2448252
123640	61-70	Male	Non-Small Cell Lung Cancer	Validation	1	io	atezolizumab	TRUE	2.1	TRUE	9.8	TRUE	9.8	TMB-Low	MSS	TMB-sensitive	CDKN2A not deep deletion	0.6	IRS-High	1.19428	3.43788	-2.19429	0.264074	0.852552	1.55533	9.83687	5.08287	20.2805	1.2199	3257	3911.85	11.934	1514	1818.4	10.8293	49617	59593	15.8629	3716	4463.14	12.1242	5458	31546	49369	659720
123797	71-80	Female	Endometrial Cancer	Validation	3	io	atezolizumab	TRUE	1.7	TRUE	1.7	TRUE	40.6	TMB-Low	MSS	TMB-insensitive	CDKN2A not deep deletion	0.9	IRS-Low	0.23975	2.36195	2.99378	-2.26692	-0.179253	-0.947385	4.14066	1.34446	9.66288	1.20754	227747	142645	17.1221	501	313.792	8.29825	46535	29146.3	14.8311	1256	786.671	9.62145	17923	45110	78090	1615617
124340	51-60	Female	Breast Cancer	Validation	1	io	atezolizumab	TRUE	15.6	FALSE	15.6	FALSE	15.6	TMB-Low	MSS	TMB-insensitive	CDKN2A not deep deletion	0.4	IRS-Low	0.743022	1.55047	3.37076	2.15932	-0.264196	3.19623	1.92912	0.233625	8.45653	1.03674	14837	185241	17.4991	542	6766.92	12.7245	2201	27479.7	14.7461	1115	13920.9	13.7651	512	2263	7110	289165
125782	61-70	Female	Small Cell Lung Cancer	Validation	1	io	atezolizumab	TRUE	6.6	FALSE	22.9	FALSE	22.9	TMB-High	MSS	TMB-insensitive	CDKN2A not deep deletion	0.45	IRS-High	1.02532	3.83129	2.0105	1.3826	2.48884	1.7679	13.2342	7.56451	22.5135	1.20899	264961	72152.8	16.1388	14503	3949.38	11.9478	680300	185256	17.4992	18992	5171.81	12.3367	18007	103754	242881	5139531
126556	61-70	Male	Hepatobiliary Cancer	Validation	2	io	atezolizumab	TRUE	8.7	TRUE	8.7	TRUE	13	TMB-Low	MSS	TMB-insensitive	CDKN2A not deep deletion	0.8	IRS-Low	0.717513	1.79151	-4.39283	-0.792667	-0.841503	-0.385363	2.46176	0.507675	7.1943	1.21864	384	851.445	9.73546	394	873.619	9.77251	8306	18416.9	14.1688	524	1161.87	10.1835	4690	18787	26386	1023075
127351	61-70	Male	Cancer of Unknown Primary	Validation	1	io	atezolizumab	TRUE	9.5	TRUE	9.5	TRUE	9.5	TMB-Low	MSS	TMB-insensitive	CDKN2A not deep deletion	0.8	IRS-Low	0.07741	2.95692	1.24956	-1.20039	-1.05278	-5.91591	6.76465	2.9205	13.329	1.18262	7050	42578	15.3779	109	658.298	9.36479	2634	15907.9	13.9575	4	24.1577	4.65293	1116	5377	9818	227910
127378	51-60	Female	Small Cell Lung Cancer	Validation	1	io	atezolizumab	TRUE	19.4	TRUE	19.8	TRUE	19.8	TMB-High	MSS	TMB-insensitive	CDKN2A not deep deletion	0.85	IRS-Low	0.696869	4.04546	1.33526	-1.06418	2.12054	-0.923233	15.5121	9.1935	24.5158	1.16038	96415	45183.9	15.4636	1544	723.58	9.501	306241	143517	17.1309	1707	799.968	9.6456	23278	48957	126526	2282544
138255	71-80	Female	Small Cell Lung Cancer	Validation	1	io	atezolizumab	TRUE	27.8	FALSE	27.9	FALSE	27.9	TMB-Low	MSS	TMB-insensitive	CDKN2A not deep deletion	0.75	IRS-High	0.912902	3.03347	2.25142	3.7549	3.95112	2.52894	7.18774	3.10316	17.6836	1.11301	10856	85266.9	16.3797	2604	20452.7	14.3201	64991	510462	18.9614	1116	8765.46	13.0978	1324	3506	12371	395061
143626	61-70	Male	Small Cell Lung Cancer	Validation	1	io	atezolizumab	TRUE	4.6	FALSE	9.9	FALSE	9.9	TMB-Low	MSS	TMB-insensitive	CDKN2A deep deletion	0.75	IRS-Low	-0.302548	0	-0.45002	-1.65914	0.666043	-1.55047	0	0	5.85389	1.23417	12486	13108	13.6783	456	478.717	8.90604	49881	52366	15.6764	493	517.56	9.01837	16424	26913	46695	742751
145190	61-70	Male	Hepatobiliary Cancer	Validation	1	io	atezolizumab	TRUE	11.3	FALSE	13.2	FALSE	13.2	TMB-Low	MSS	TMB-insensitive	N/A	0.2	IRS-High	1.00069	1.70675	-3.57339	0.62089	-0.486948	2.22199	2.26424	0.274211	8.1792	0.883297	122	1503.33	10.5549	189	2328.92	11.1861	1911	23548	14.5234	575	7085.35	12.7908	444	2475	4812	57851
148750	71-80	Male	Cancer of Unknown Primary	Validation	1	io	atezolizumab	TRUE	3.1	TRUE	3.1	TRUE	3.1	TMB-Low	MSS	TMB-insensitive	CDKN2A not deep deletion	0.8	IRS-Low	0.195579	1.39246	1.05478	0.231981	-0.947117	-1.87984	1.62525	0.196826	5.87095	1.23058	47798	37200.4	15.1831	2285	1778.38	10.7972	21993	17116.8	14.0632	529	411.712	8.68899	8275	36352	76187	3070179
165733	61-70	Female	Non-Small Cell Lung Cancer	Validation	2	io	atezolizumab	TRUE	0.7	FALSE	1.3	FALSE	5.3	TMB-Low	MSS	TMB-sensitive	N/A	0.2	IRS-High	1.20532	2.57501	0.806059	2.12384	-1.72589	2.51016	4.95875	1.81977	10.7931	1.20998	6691	31309.4	14.9344	1411	6602.53	12.689	2132	9976.32	13.2844	1849	8652.07	13.079	1514	6038	17061	1936484
180381	61-70	Male	Non-Small Cell Lung Cancer	Validation	1	io	atezolizumab	TRUE	0.7	FALSE	1	FALSE	1	TMB-High	MSS	TMB-sensitive	CDKN2A deep deletion	0.4	IRS-High	1.48744	4.74348	-0.0327499	0.647022	-0.800786	0.756799	25.7874	16.3471	38.6935	0.891908	11906	17504.8	14.0955	1613	2371.51	11.2122	12885	18944.2	14.2095	1745	2565.58	11.3256	2530	19217	54166	4038074
81163	61-70	Male	Skin Cancer, Non-Melanoma	Validation	1	io	avelumab	TRUE	1.9	FALSE	10.8	FALSE	10.8	TMB-High	MSS	TMB-insensitive	N/A	0.35	IRS-High	1.33729	3.98371	-0.775454	0.64808	0.859341	2.02243	14.8203	8.78349	24.4294	1.21455	5785	84698.3	16.3701	1029	15065.6	13.8791	13993	205506	17.6488	2618	38283.5	15.2245	2769	11657	15545	391972
102195	71-80	Male	Skin Cancer, Non-Melanoma	Validation	1	io	avelumab	TRUE	13.1	FALSE	13.1	FALSE	13.1	TMB-High	MSS	TMB-insensitive	CDKN2A not deep deletion	0.95	IRS-High	0.97657	4.60885	0.664589	-2.1485	2.06898	0.405991	23.4007	15.5497	33.8204	1.19654	4332	28384.8	14.7929	52	340.723	8.41668	21134	138478	17.0793	307	2011.57	10.9748	631	4312	17104	285876
121941	71-80	Female	Cancer of Unknown Primary	Validation	2	io	avelumab	TRUE	1.3	TRUE	1.3	TRUE	3.7	TMB-Low	MSS	TMB-insensitive	N/A	0.25	IRS-High	1.46659	2.3944	-1.34673	5.65854	0.104491	3.46913	4.2576	1.38243	11.1204	1.17437	8176	7039.98	12.7816	88877	76527.9	16.2237	41207	35481.5	15.1148	19534	16819.8	14.038	5918	32813	78104	2367417
131731	71-80	Male	Bladder Cancer	Validation	2	io	avelumab	TRUE	8.1	FALSE	12.1	FALSE	17.2	TMB-Low	MSS	TMB-insensitive	CDKN2A not deep deletion	0.7	IRS-Low	0.473375	3.22864	1.71942	-2.18157	0.318257	-1.34254	8.37387	4.0156	17.5529	1.19419	25148	58969.7	15.8477	142	332.977	8.3836	17548	41148.4	15.3286	255	597.951	9.22629	2287	12049	30159	3976934
132957	61-70	Male	Bladder Cancer	Validation	2	io	avelumab	TRUE	3.4	FALSE	3.4	FALSE	11.4	TMB-Low	MSS	TMB-insensitive	N/A	0.2	IRS-High	1.0853	3.06224	0.695718	1.20392	-0.462328	1.57312	7.35271	2.69832	16.0037	0.816025	6650	29003.9	14.824	800	3489.2	11.7691	5492	23953.3	14.548	1036	4518.51	12.142	1096	6478	15935	506472
113825	71-80	Male	Skin Cancer, Non-Melanoma	Validation	1	io	cemiplimab-rwlc	TRUE	21.7	FALSE	22.2	FALSE	22.2	TMB-High	MSS	TMB-insensitive	CDKN2A deep deletion	0.6	IRS-High	1.1829	4.76823	3.22394	0.809389	1.04117	0.839832	26.2508	17.9556	43.7355	1.21901	76405	167317	17.3522	1212	2654.13	11.3746	31014	67916.8	16.0515	1241	2717.63	11.4087	4038	12902	70878	1889968
127891	>80	Female	Skin Cancer, Non-Melanoma	Validation	1	io	cemiplimab-rwlc	TRUE	0.2	FALSE	0.2	FALSE	0.2	TMB-Low	MSS	TMB-insensitive	CDKN2A deep deletion	0.6	IRS-High	1.09261	2.91287	0.877231	2.16668	0.935501	2.52108	6.53113	2.81968	13.9478	1.2249	12685	32892.7	15.0055	2623	6801.54	12.7319	24342	63119.8	15.9458	3362	8717.8	13.0899	3238	10896	37404	957177
144839	71-80	Male	Head and Neck Cancer	Validation	1	io	cemiplimab-rwlc	TRUE	3.5	FALSE	5.7	FALSE	5.7	TMB-High	MSS	TMB-sensitive	CDKN2A deep deletion	0.6	IRS-High	1.47987	3.88416	0.142773	3.45894	1.45869	2.86786	13.7655	8.01895	25.993	1.23497	5822	19769.6	14.2711	4906	16659.1	14.0241	26714	90711.8	16.469	3265	11086.9	13.4367	2764	9190	17462	730267
151643	61-70	Male	Skin Cancer, Non-Melanoma	Validation	2	io	cemiplimab-rwlc	TRUE	3.5	FALSE	8	FALSE	25.6	TMB-High	MSS	TMB-insensitive	CDKN2A deep deletion	0.8	IRS-High	1.26565	5.96442	2.31252	-1.20423	0.384757	-1.14417	61.4407	47.419	78.3106	1.05793	53925	88955.4	16.4408	398	656.546	9.36095	26121	43089.6	15.3951	416	686.239	9.42467	6304	16611	70884	2010609
76682	61-70	Male	Head and Neck Cancer	Discovery	2	ab+chemo	NA	FALSE	12	TRUE	10.3	FALSE	53.9	TMB-Low	MSS	TMB-sensitive	CDKN2A not deep deletion	0.55	IRS-Low	0.715379	1.78737	-0.806875	1.61829	1.64298	1.82552	2.45185	0.50563	8.37025	1.22357	6337	82873.5	16.3386	2257	29516.4	14.8493	26968	353772	18.4325	2557	33399	15.0276	2013	8405	21690	535344
77035	61-70	Male	Prostate Cancer	Discovery	2	chemo	NA	FALSE	1.5	TRUE	14.9	TRUE	21.1	TMB-Low	MSS	TMB-insensitive	CDKN2A not deep deletion	0.5	IRS-Low	0.399786	1.68754	-2.49966	-1.73988	-1.33283	-1.79408	2.22107	0.0562327	12.375	0.450233	1461	25634.5	14.6459	164	2877.52	11.4911	2555	44968.5	15.4567	155	2716.29	11.408	1189	6880	17839	466170
77516	>80	Female	Melanoma	Discovery	1	oncogene	NA	FALSE	7.2	TRUE	10.8	TRUE	10.8	TMB-Low	MSS	TMB-sensitive	CDKN2A deep deletion	0.4	IRS-High	1.25056	3.05422	0.745907	2.21475	1.44077	3.83119	7.30637	3.34094	13.8697	1.2318	6069	243138	17.8914	1114	44629.4	15.4457	7652	307506	18.2303	3352	134125	17.0332	1260	10739	9043	306946
77519	71-80	Male	Esophagogastric Cancer	Discovery	2	chemo	NA	TRUE	6.5	TRUE	42.5	FALSE	81.3	TMB-Low	MSS	TMB-insensitive	N/A	0.3	IRS-High	0.92074	2.36171	3.04278	2.74541	-1.67167	1.34915	4.13978	1.34418	9.66085	1.20779	95290	1.19476e+06	20.1883	5142	64471.3	15.9764	2827	35555.2	15.1178	1917	24006.4	14.5512	5695	14936	34219	764695
77962	>80	Female	Sarcoma	Discovery	1	chemo	NA	TRUE	2.3	TRUE	5.4	TRUE	5.4	TMB-Low	MSS	TMB-insensitive	CDKN2A not deep deletion	0.7	IRS-Low	-0.0102573	0.886211	-1.52155	-0.583777	0.936349	-2.06723	0.848316	0.0214775	4.7265	1.17881	11983	50497.9	15.624	1522	6413.9	12.6472	51281	216774	17.7258	534	2247.6	11.1348	4512	24198	93673	1016362
78188	51-60	Female	Ovarian Cancer	Discovery	2	angio-ab+chemo	NA	FALSE	4.2	TRUE	13.4	FALSE	16.4	TMB-Low	MSS	TMB-insensitive	CDKN2A not deep deletion	0.55	IRS-Low	-0.379799	0	-0.816851	-3.25745	-1.51486	-3.03779	0	0	7.73241	0.477065	2868	82302.4	16.3287	35	1004.39	9.97354	1377	39637.9	15.2746	40	1146.47	10.1642	824	4142	9463	229050
78508	61-70	Female	Sarcoma	Discovery	2	chemo	NA	TRUE	22.4	TRUE	43.4	FALSE	64.8	TMB-Low	MSS	TMB-insensitive	CDKN2A not deep deletion	0.85	IRS-Low	-0.665436	2.18583	2.51687	-13.231	1.97898	-1.29988	3.54988	0.732071	10.3742	0.845099	30323	829788	19.6624	0	0	0	16268	446552	18.7685	140	3826.42	11.9022	785	4642	19517	436207
78753	61-70	Female	Endometrial Cancer	Discovery	1	chemo	NA	FALSE	3.2	TRUE	6.9	TRUE	6.9	TMB-High	MSI-High	TMB-sensitive	CDKN2A not deep deletion	0.9	IRS-High	1.00826	4.33675	0.738376	-0.49101	1.39856	0.0173807	19.2065	12.0366	29.0787	1.14545	22773	241872	17.8839	644	6839.93	12.74	28031	298640	18.1881	899	9536.65	13.2194	2696	16366	40142	582706
78865	51-60	Male	Cancer of Unknown Primary	Discovery	1	chemo	NA	FALSE	6.7	TRUE	9.9	FALSE	9.9	TMB-Low	MSS	TMB-insensitive	CDKN2A deep deletion	0.4	IRS-Low	0.622294	2.15237	2.01986	1.88984	0.32599	0.517709	3.44557	0.710561	10.0694	0.870682	23202	587965	19.1654	1406	35629.6	15.1208	5586	141994	17.1155	533	13490.4	13.7197	970	5495	12488	234264
79076	61-70	Male	Non-Small Cell Lung Cancer	Discovery	1	chemo	NA	TRUE	5.1	TRUE	27.1	FALSE	36.8	TMB-High	MSS	TMB-sensitive	CDKN2A not deep deletion	0.65	IRS-High	1.16293	4.51601	-0.773707	0.0374979	0.487585	-0.736874	21.88	11.3058	45.1092	0.548446	1633	84800.9	16.3718	190	9866.61	13.2685	3049	158823	17.2771	109	5653.42	12.4652	833	2435	6903	223050
79443	51-60	Male	Head and Neck Cancer	Discovery	1	ab+chemo	NA	FALSE	6	TRUE	19	FALSE	19	TMB-Low	MSS	TMB-sensitive	CDKN2A not deep deletion	0.8	IRS-Low	0.611425	1.82373	1.56506	1.86227	0.111272	0.854132	2.53995	0.5238	7.42281	1.18112	14187	428987	18.7106	1156	34955.2	15.0933	4034	122358	16.9008	564	17033.5	14.0562	902	2749	11104	196629
79678	61-70	Female	Non-Small Cell Lung Cancer	Discovery	1	chemo	NA	FALSE	1.6	TRUE	5.1	TRUE	5.1	TMB-Low	MSS	TMB-sensitive	CDKN2A not deep deletion	0.4	IRS-Low	0.771119	1.90529	-1.59931	2.3015	-0.845244	-0.450816	2.74585	0.56626	8.0245	1.09256	4014	47848.2	15.5462	3976	47395.2	15.5325	5273	63050.6	15.9442	579	6893.46	12.7512	3805	3446	23752	711502
79842	71-80	Male	Cancer of Unknown Primary	Discovery	1	chemo	NA	FALSE	10.4	TRUE	13	TRUE	13	TMB-Low	MSS	TMB-insensitive	N/A	0.2	IRS-Low	0.36741	0.937821	2.46401	1.75055	-0.118574	1.20798	0.915633	0.0231818	5.10157	1.09214	118073	799937	19.6095	4775	32350.3	14.9815	15353	104338	16.6709	3217	21768.4	14.41	2902	19030	59627	1353480
80127	>80	Male	Cancer of Unknown Primary	Discovery	1	chemo	NA	FALSE	2.2	TRUE	10.1	TRUE	10.1	TMB-Low	MSS	TMB-insensitive	CDKN2A deep deletion	0.5	IRS-High	1.03788	3.30544	0.573914	0.868122	0.47598	1.3244	8.88639	4.43606	16.9338	1.23785	25101	215813	17.7194	2041	17548.1	14.0991	18268	157551	17.2655	2748	23597.9	14.5264	4244	23756	46552	699534
80629	61-70	Male	Pancreatic Cancer	Discovery	2	chemo	NA	TRUE	2.8	TRUE	10.2	FALSE	19.7	TMB-Low	MSS	TMB-insensitive	N/A	0.35	IRS-Low	0.540007	1.4009	-3.79108	0.704718	-0.28621	-1.14536	1.64066	0.198691	8.40144	1.21903	528	10472.4	13.3544	790	15668.9	13.9357	4669	92891.8	16.5033	215	4259.11	12.0567	1182	7080	12693	306671
81045	61-70	Male	Cancer of Unknown Primary	Discovery	1	chemo	NA	FALSE	2.3	TRUE	39	FALSE	39	TMB-High	MSS	TMB-insensitive	CDKN2A deep deletion	0.6	IRS-High	0.899577	4.23555	0.708334	-0.655272	1.23667	-0.73741	17.8377	11.0418	28.2923	1.17728	5317	236888	17.8539	137	6103.75	12.5757	5973	266939	18.0262	127	5651.32	12.4646	1176	2386	5861	182121
81154	71-80	Male	Head and Neck Cancer	Discovery	2	chemo	NA	FALSE	3.4	TRUE	28.9	FALSE	55.5	TMB-Low	MSS	TMB-sensitive	N/A	0.3	IRS-Low	0.678058	1.43176	0.568673	2.08234	0.940949	2.33163	1.69776	0.205607	6.13288	1.17802	7679	215031	17.7142	1454	40715.5	15.3133	7742	217466	17.7304	1696	47434.2	15.5337	1257	4716	16538	456425
81357	51-60	Male	Esophagogastric Cancer	Discovery	1	ab+chemo	NA	FALSE	8.9	TRUE	24.4	TRUE	24.4	TMB-Low	MSS	TMB-insensitive	CDKN2A not deep deletion	0.75	IRS-Low	0.203831	1.42409	-2.23774	-1.5821	1.41363	-0.967606	1.68345	0.203874	6.08119	1.18804	1848	30737.9	14.9078	193	3210.18	11.6489	18087	301774	18.2031	290	4817.71	12.2344	2469	9325	19493	374199
81449	>80	Male	Cancer of Unknown Primary	Discovery	3	chemo	NA	TRUE	23.1	TRUE	26.4	TRUE	40	TMB-Low	MSS	TMB-insensitive	N/A	0.3	IRS-High	0.887582	1.79194	-3.73857	1.07703	-1.5091	-0.0237139	2.46281	0.507891	7.19736	1.21812	536	10860.6	13.4069	1001	20282.5	14.308	1958	39796.4	15.2804	458	9268.81	13.1783	1684	8261	17258	254657
81757	>80	Male	Esophagogastric Cancer	Discovery	1	chemo	NA	FALSE	1.7	TRUE	23.6	FALSE	23.6	TMB-High	MSI-High	TMB-sensitive	N/A	0.2	IRS-Low	0.822956	3.59839	0.0467648	-0.174975	0.878778	-0.71835	11.1122	5.91681	19.0022	1.16988	18519	149758	17.1923	1053	8515.31	13.056	25678	208294	17.6683	709	5726.49	12.4837	5995	16858	35511	564567
82709	71-80	Female	Bladder Cancer	Discovery	1	chemo	NA	FALSE	4.6	TRUE	7.6	FALSE	7.6	TMB-Low	MSS	TMB-insensitive	N/A	0.2	IRS-Low	0.432275	0	1.60795	0.161299	-1.59499	3.48634	0	0	3.028	1.21825	38435	441931	18.7535	935	10750.8	13.3923	3251	37496.2	15.1945	9196	105608	16.6884	6178	12474	53958	1101466
82769	61-70	Female	Colorectal Cancer	Discovery	1	angio-ab+chemo	NA	FALSE	5.1	TRUE	13.1	FALSE	13.1	TMB-High	MSI-High	TMB-sensitive	CDKN2A not deep deletion	0.4	IRS-High	1.48461	5.26686	-1.61252	0.18911	0.902715	0.0626642	37.5021	27.2492	55.2134	1.17327	7579	47412.2	15.533	1752	10960	13.4201	33749	211778	17.6922	1575	9840.77	13.2647	7393	23126	17217	529087
83029	41-50	Female	Head and Neck Cancer	Discovery	1	chemo	NA	TRUE	2.8	TRUE	25.9	FALSE	25.9	TMB-Low	MSS	TMB-sensitive	CDKN2A not deep deletion	0.6	IRS-Low	0.32327	1.79337	-0.0403125	1.65762	0.76198	-1.89938	2.46622	0.508595	7.20734	1.21643	27326	140986	17.1052	5879	30332.2	14.8886	37117	192095	17.5515	490	2525.03	11.3027	8152	20450	65867	1117065
83076	51-60	Female	Head and Neck Cancer	Discovery	1	chemo	NA	TRUE	5.1	TRUE	11.9	FALSE	17.8	TMB-Low	MSS	TMB-sensitive	N/A	0.3	IRS-Low	0.801817	2.91258	-1.07378	0.21409	0.149086	-0.528828	6.52966	2.81905	12.866	1.22518	8227	68876.3	16.0717	1332	11151.5	13.4451	14957	125608	16.9386	781	6530.55	12.6732	5760	11197	33770	793683
83165	71-80	Female	Endometrial Cancer	Discovery	1	chemo	NA	FALSE	6.3	TRUE	14.1	TRUE	14.1	TMB-Low	MSI-High	TMB-sensitive	N/A	0.25	IRS-Low	0.764805	2.96029	-0.903786	-0.311761	0.85519	-0.114115	6.78282	2.92835	17.7723	1.17945	5823	77489.4	16.2417	582	7744.95	12.9192	15351	204916	17.6447	655	8705.77	13.0879	3337	11189	28506	641242
83319	61-70	Male	Head and Neck Cancer	Discovery	1	chemo	NA	TRUE	2.6	TRUE	7.8	TRUE	7.8	TMB-Low	MSS	TMB-sensitive	N/A	0.35	IRS-Low	-0.0568437	1.15653	2.90812	2.19964	1.98032	-1.67318	1.22921	0.0311209	6.84871	0.81353	132475	1.08829e+06	20.0536	5376	44164.3	15.4306	54240	446966	18.7698	360	2953.83	11.5289	14529	24521	62104	1247603
83724	61-70	Female	Small Cell Lung Cancer	Discovery	1	chemo	NA	TRUE	18	TRUE	20.1	TRUE	31	TMB-Low	MSS	TMB-insensitive	CDKN2A not deep deletion	0.95	IRS-Low	0.277008	1.80208	-2.57237	-1.42356	2.36924	-0.842676	2.48722	0.512924	7.26869	1.20617	3823	24374.5	14.5731	562	3583.18	11.8074	91512	585265	19.1587	825	5253.59	12.3594	6459	19756	86550	1276011
84449	61-70	Male	Esophagogastric Cancer	Discovery	2	chemo	NA	FALSE	3.4	TRUE	14.6	TRUE	20.4	TMB-Low	MSS	TMB-insensitive	N/A	0.35	IRS-Low	0.454796	1.49685	0.751343	2.02959	0.269604	-0.144569	1.82226	0.220684	6.5826	1.09754	11639	244056	17.8969	1872	39253.6	15.2606	6492	136551	17.0591	407	8523.91	13.0575	2238	8792	13572	301126
84525	51-60	Female	Non-Small Cell Lung Cancer	Discovery	1	chemo	NA	FALSE	2.7	TRUE	48	TRUE	48	TMB-Low	MSS	TMB-sensitive	N/A	0.2	IRS-Low	0.423557	0	0.239295	1.57984	-1.30245	2.12474	0	0	3.06635	1.20302	18787	171138	17.3848	3155	28740.2	14.8108	5026	45925.6	15.487	4517	41097	15.3268	4647	17591	37345	1261089
85005	>80	Male	Non-Small Cell Lung Cancer	Discovery	1	angio-ab+chemo	NA	FALSE	21.9	TRUE	41.1	FALSE	41.1	TMB-Low	MSS	TMB-sensitive	N/A	0.2	IRS-High	1.19196	2.75064	-0.0547571	1.82382	1.48573	3.88216	5.73016	2.30382	11.8063	1.22161	9621	139582	17.0908	2346	34035.8	15.0548	21799	317240	18.2752	9589	138948	17.0842	2481	18482	26425	607246
85105	51-60	Male	Head and Neck Cancer	Discovery	1	chemo	NA	FALSE	6.9	TRUE	30.2	TRUE	30.2	TMB-Low	MSS	TMB-sensitive	CDKN2A not deep deletion	0.5	IRS-Low	0.390443	1.38909	1.5692	2.45272	1.74031	0.740021	1.61914	0.196085	8.29126	1.23522	38197	430221	18.7147	4673	52633	15.6837	33498	378463	18.5298	1399	15738	13.9421	2788	19888	52097	729156
85305	61-70	Male	Non-Small Cell Lung Cancer	Discovery	1	chemo	NA	FALSE	4.3	TRUE	29.9	FALSE	29.9	TMB-High	MSS	TMB-sensitive	CDKN2A deep deletion	0.7	IRS-High	1.3707	4.66935	-1.16838	1.27278	0.59143	-0.0761293	24.4457	16.4935	34.8976	1.22721	4851	64504.4	15.9771	1747	23230.1	14.5038	12796	170677	17.3809	673	8938.07	13.1259	1938	11175	31484	314274
85460	61-70	Male	Bladder Cancer	Discovery	2	chemo	NA	FALSE	2.5	TRUE	4.8	TRUE	39.1	TMB-Low	MSS	TMB-insensitive	N/A	0.3	IRS-Low	0.80868	1.79181	0.136952	2.29965	1.07023	2.36292	2.46248	0.507823	7.1964	1.21828	37505	159418	17.2825	11136	47334.6	15.5306	55785	237854	17.8597	11418	48474.1	15.565	6817	34887	110750	1330650
87142	61-70	Male	Esophagogastric Cancer	Discovery	2	angio-ab+chemo	NA	FALSE	7.5	TRUE	9.5	FALSE	17.8	TMB-Low	MSS	TMB-insensitive	CDKN2A deep deletion	0.45	IRS-Low	0.315769	0.867927	-2.03919	-0.949683	0.913528	0.790577	0.825039	0.0208882	7.23332	1.21206	4699	35273.3	15.1063	663	4976.84	12.2813	28337	213372	17.703	2174	16299.3	13.9926	3226	15632	46893	809216
87816	61-70	Male	Esophagogastric Cancer	Discovery	4	angio-ab	NA	TRUE	1.8	TRUE	3.5	TRUE	16.5	TMB-Low	MSS	TMB-insensitive	CDKN2A not deep deletion	0.45	IRS-Low	0.346957	1.85472	-2.27151	-1.2255	1.26622	-1.05769	2.61681	0.539649	7.6474	1.14644	5778	30026.7	14.874	791	4110.61	12.0055	52268	272463	18.0557	872	4526.02	12.1443	4262	22401	63166	864644
88030	51-60	Female	Non-Small Cell Lung Cancer	Discovery	1	chemo	NA	FALSE	5.9	TRUE	17.7	TRUE	17.7	TMB-Low	MSS	TMB-sensitive	CDKN2A not deep deletion	0.5	IRS-Low	0.799942	3.32847	1.43643	2.17533	1.13848	-0.665311	9.04546	4.51547	21.3661	1.21608	62076	392393	18.5819	6870	43426.5	15.4063	39329	249375	17.928	941	5940.98	12.5367	6730	32588	74073	1234735
88364	31-40	Male	Colorectal Cancer	Discovery	2	angio-ab+chemo	NA	FALSE	9.2	TRUE	18.4	TRUE	26.8	TMB-Low	MSS	TMB-insensitive	N/A	0.25	IRS-Low	0.354133	2.35516	-0.545357	-2.08717	1.06761	-0.983813	4.11652	1.33662	9.60656	1.21462	22182	99344	16.6002	505	2261.69	11.1438	52849	237422	17.8571	1065	4763.88	12.2182	5882	38292	67184	960504
88881	>80	Female	Esophagogastric Cancer	Discovery	1	chemo	NA	FALSE	3.6	TRUE	13.2	FALSE	13.2	TMB-Low	MSS	TMB-insensitive	N/A	0.35	IRS-Low	0.477821	1.77889	0.619866	1.32615	1.47524	0.517555	2.43161	0.501457	7.10618	1.23375	41028	222798	17.7654	4439	24105.5	14.5571	57817	314941	18.2647	2487	13488.9	13.7196	9479	42139	96163	1325123
89269	61-70	Male	Head and Neck Cancer	Discovery	2	ab+chemo	NA	FALSE	3.8	TRUE	14.2	FALSE	17	TMB-Low	MSS	TMB-sensitive	CDKN2A not deep deletion	0.65	IRS-High	1.20752	3.42871	0.763966	2.87997	0.346051	1.43424	9.76825	5.04741	17.0631	1.22847	44555	246201	17.9095	12808	70774.1	16.111	25976	143982	17.1355	4614	25464.9	14.6363	4987	21069	140236	1164760
89712	61-70	Female	Non-Small Cell Lung Cancer	Discovery	1	chemo	NA	FALSE	3.1	TRUE	5.5	FALSE	34.3	TMB-Low	MSS	TMB-sensitive	CDKN2A not deep deletion	0.5	IRS-Low	0.47661	2.55006	-0.39737	-1.4408	0.698662	-0.901438	4.85659	1.78228	10.5707	1.23544	17721	110075	16.7481	570	3540.6	11.7902	29506	183847	17.4882	813	5043.86	12.3006	6671	30698	68698	917757
90077	71-80	Male	Esophagogastric Cancer	Discovery	1	chemo	NA	FALSE	5.6	TRUE	15.2	FALSE	15.2	TMB-Low	MSS	TMB-insensitive	N/A	0.35	IRS-High	1.20687	2.74394	-0.984472	2.14391	1.20317	3.18302	5.69899	2.29129	11.7421	1.22829	7367	73274.6	16.161	4272	42490.7	15.3749	26141	260812	17.9927	8615	85583.1	16.3851	3020	16707	33513	506863
90719	61-70	Female	Hepatobiliary Cancer	Discovery	3	chemo	NA	FALSE	3.7	TRUE	6	TRUE	11.4	TMB-Low	MSS	TMB-insensitive	N/A	0.3	IRS-Low	0.593231	1.39625	0.668613	1.3771	1.19694	2.27891	1.63216	0.197662	5.89592	1.22537	33767	230455	17.8141	3659	24972.1	14.6081	37933	259689	17.9864	6709	45732.1	15.481	6826	26622	42994	744196
91050	61-70	Male	Other Cancer	Discovery	1	chemo	NA	FALSE	6.7	TRUE	14.2	FALSE	14.2	TMB-High	MSI-High	TMB-sensitive	CDKN2A not deep deletion	0.4	IRS-High	1.00082	5.19104	-3.16556	-4.15882	-0.738164	-3.57993	35.5308	25.714	50.6993	1.21022	12420	16156.9	13.98	413	537.263	9.07217	52202	67908.4	16.0513	605	787.031	9.62211	8048	21719	43075	788775
91946	71-80	Male	Cancer of Unknown Primary	Discovery	1	chemo	NA	FALSE	16.5	TRUE	25.5	TRUE	25.5	TMB-Low	MSS	TMB-insensitive	CDKN2A not deep deletion	0.7	IRS-Low	0.839232	0.905997	-3.00189	0.40546	-1.05202	2.76105	0.873838	0.0221237	8.94947	1.14438	586	2234.53	11.1264	526	2005.74	10.9706	4174	15916.3	13.9583	2700	10295.6	13.3299	2348	9877	15550	366135
92267	71-80	Male	Bladder Cancer	Discovery	1	chemo	NA	FALSE	4.6	TRUE	17.8	FALSE	17.8	TMB-High	MSS	TMB-insensitive	CDKN2A deep deletion	0.55	IRS-High	1.14568	4.0337	-0.21767	-0.128394	-0.140261	0.230288	15.3782	9.1141	26.3891	1.17049	11051	15398.8	13.9106	994	1385.07	10.4368	21490	29944.8	14.8701	1278	1780.8	10.7991	7463	12105	43932	1574685
92526	51-60	Male	Colorectal Cancer	Discovery	1	angio-ab+chemo	NA	FALSE	6.8	TRUE	23.3	FALSE	23.3	TMB-High	MSS	TMB-sensitive	CDKN2A deep deletion	0.75	IRS-High	2.05801	8.27976	-0.61224	-1.8202	-0.0816684	-1.22297	309.783	278.61	374.222	1.1621	3065	11713.9	13.5161	112	428.044	8.74498	8160	31186	14.9287	170	649.709	9.34587	2721	5364	16894	311379
92688	21-30	Male	Thymic Tumor	Discovery	2	chemo	NA	FALSE	44.5	TRUE	75.2	FALSE	81	TMB-Low	MSS	TMB-insensitive	CDKN2A not deep deletion	0.5	IRS-High	1.33133	3.21111	-0.34453	2.93395	1.04448	2.93938	8.26063	3.9613	16.2585	1.21056	1156	14102.5	13.7838	949	11577.2	13.4991	5580	68072.5	16.0548	955	11650.4	13.5082	559	2316	7029	154134
92697	61-70	Female	Esophagogastric Cancer	Discovery	1	chemo	NA	FALSE	3.8	TRUE	6	TRUE	6	TMB-Low	MSS	TMB-insensitive	CDKN2A not deep deletion	0.5	IRS-High	0.951178	2.08773	-1.97965	1.44436	1.0421	2.26988	3.2508	0.885735	9.48283	1.23047	2295	4539.51	12.1486	2084	4122.15	12.0095	34358	67960.2	16.0524	3703	7324.54	12.8387	2976	14284	37146	2016580
92762	61-70	Female	Head and Neck Cancer	Discovery	1	ab	NA	TRUE	29.3	TRUE	46.8	FALSE	46.8	TMB-High	MSS	TMB-sensitive	CDKN2A not deep deletion	0.75	IRS-High	1.15885	3.7149	0.769077	2.07737	0.983099	1.18588	12.1309	6.45923	23.0862	1.07164	6619	247075	17.9146	1087	40575.7	15.3084	5980	223913	17.7726	575	21437.5	14.3879	373	2400	9872	165923
92766	51-60	Female	Cervical Cancer	Discovery	1	angio-ab+chemo	NA	FALSE	4.9	TRUE	21	FALSE	21	TMB-Low	MSS	TMB-insensitive	CDKN2A not deep deletion	0.55	IRS-High	1.54834	3.24178	-3.17281	4.08677	0.489665	2.32248	8.45963	3.86829	18.5002	1.06388	512	16075.9	13.9727	5203	163366	17.3178	5050	159053	17.2792	1503	47134.2	15.5245	1360	6696	9445	397014
92771	31-40	Male	Esophagogastric Cancer	Discovery	2	ab+chemo	NA	FALSE	13.7	TRUE	16.8	FALSE	22.4	TMB-Low	MSS	TMB-insensitive	CDKN2A not deep deletion	0.6	IRS-Low	0.654595	1.77822	2.57354	1.53301	0.464794	2.28984	2.43002	0.501129	8.29574	1.23456	61450	863033	19.7191	1981	27822.1	14.764	11097	156334	17.2543	3285	46079.8	15.4919	3103	13568	19717	640703
92772	>80	Male	Esophagogastric Cancer	Discovery	1	chemo	NA	FALSE	6.8	TRUE	12.4	FALSE	12.4	TMB-Low	MSS	TMB-insensitive	CDKN2A not deep deletion	0.5	IRS-High	1.03826	2.91492	-1.25138	0.513926	0.493083	1.5435	6.54187	2.82432	12.89	1.22289	10487	60898.1	15.8941	2364	13727.8	13.7449	27370	159430	17.2826	4736	27468.5	14.7455	6187	34842	59223	973398
92775	61-70	Male	Head and Neck Cancer	Discovery	1	chemo	NA	TRUE	4.8	TRUE	14.8	FALSE	14.8	TMB-Low	MSS	TMB-sensitive	CDKN2A not deep deletion	0.55	IRS-Low	0.21369	0	-0.789919	1.12445	1.11671	1.63593	0	0	4.06063	0.908448	6669	83853.3	16.3556	1667	20960.2	14.3554	19476	245642	17.9062	2332	29285.9	14.838	1349	7127	26976	444214
92780	71-80	Female	Ovarian Cancer	Discovery	2	angio-ab+chemo	NA	FALSE	7.1	TRUE	10.4	TRUE	17.1	TMB-Low	MSS	TMB-insensitive	CDKN2A not deep deletion	0.7	IRS-Low	0.485232	0.887322	-1.99138	0.876337	1.64047	1.76599	0.84974	0.0215135	4.73444	1.17683	1909	36461.7	15.1541	924	17648.3	14.1073	18433	353159	18.43	1680	32048.7	14.968	1408	7829	17588	457035
92788	61-70	Female	Cervical Cancer	Discovery	2	chemo	NA	TRUE	5.9	TRUE	16.7	FALSE	47.8	TMB-Low	MSS	TMB-insensitive	CDKN2A not deep deletion	0.7	IRS-Low	0.42983	0	-2.29068	0.677724	0.482332	2.59392	0	0	3.05242	1.20851	1894	29630.4	14.8548	983	15378.4	13.9087	10084	158246	17.2718	3641	56891.7	15.796	1506	9007	16953	499320
92790	71-80	Male	Esophagogastric Cancer	Discovery	2	chemo	NA	FALSE	1.4	TRUE	7.3	TRUE	12.9	TMB-Low	MSS	TMB-insensitive	CDKN2A not deep deletion	0.65	IRS-High	0.85477	1.83166	-0.658175	2.63189	-0.473595	1.02781	2.55947	0.527824	7.47984	1.17212	32276	91871.2	16.4873	20936	59592.8	15.8629	28571	81577.1	16.3159	6758	19212.7	14.2298	42506	38701	153942	1302663
92796	71-80	Male	Esophagogastric Cancer	Discovery	2	angio-ab+chemo	NA	FALSE	6.1	TRUE	12.4	TRUE	14.5	TMB-Low	MSS	TMB-insensitive	CDKN2A not deep deletion	0.7	IRS-Low	0.457945	0.97939	-1.62851	1.19789	1.20451	1.01202	0.971632	0.0245996	5.41357	1.0292	3391	46889.3	15.517	1595	22055	14.4289	18821	261055	17.994	1376	19003.6	14.2141	4190	15645	22196	366278
92806	61-70	Female	Head and Neck Cancer	Discovery	1	chemo	NA	FALSE	12.9	TRUE	25.5	TRUE	25.5	TMB-Low	MSS	TMB-sensitive	CDKN2A deep deletion	0.55	IRS-Low	0.544826	1.41844	-0.135068	0.513274	0.498306	1.37858	1.67296	0.202603	6.04328	1.19549	30693	132024	17.0104	3190	13721.6	13.7443	37084	160008	17.2878	5703	24501.1	14.5806	4754	25547	109568	1522373
93059	41-50	Female	Cancer of Unknown Primary	Discovery	2	chemo	NA	FALSE	3.5	TRUE	6	TRUE	13.5	TMB-Low	MSS	TMB-insensitive	CDKN2A not deep deletion	0.4	IRS-Low	0.59062	2.34193	1.88266	1.03718	0.679055	0.415161	4.0698	1.32145	9.49753	1.22856	32717	66034.4	16.011	1540	3108.26	11.6024	26180	52840.4	15.6894	1003	2024.41	10.984	5101	21459	29378	1465813
93179	>80	Female	Other Cancer	Discovery	1	chemo	NA	TRUE	10.7	TRUE	16.6	TRUE	37.3	TMB-Low	MSS	TMB-insensitive	N/A	0.3	IRS-Low	0.680979	2.58049	3.63111	1.52216	-0.155061	0.700913	4.98144	1.8281	10.8425	1.20447	79201	221876	17.7594	1553	4350.63	12.0873	10580	29639.2	14.8553	881	2468.06	11.2697	1913	11391	21166	1049196
93484	61-70	Female	Cancer of Unknown Primary	Discovery	1	angio-ab+chemo	NA	FALSE	2.3	TRUE	5.8	FALSE	9.9	TMB-High	MSS	TMB-insensitive	CDKN2A not deep deletion	0.6	IRS-High	1.19269	4.05472	1.28846	0.274587	0.316782	1.46301	15.6185	9.25652	24.6838	1.15248	17146	43741.7	15.4168	718	1831.71	10.8398	16113	41106.4	15.3271	1641	4186.4	12.0318	1954	11075	25526	1024348
93520	51-60	Male	Esophagogastric Cancer	Discovery	2	angio-ab	NA	TRUE	2.3	TRUE	16	FALSE	30.1	TMB-Low	MSS	TMB-insensitive	CDKN2A not deep deletion	0.55	IRS-Low	0.65024	2.64182	-0.113263	-1.00948	0.670371	0.306882	5.24118	1.92342	11.4078	1.14478	8348	16554.6	14.015	379	751.58	9.5557	26486	52523.3	15.6807	947	1877.96	10.8757	5244	21276	24208	667962
93873	71-80	Female	Bladder Cancer	Discovery	1	chemo	NA	FALSE	9.3	TRUE	13.3	TRUE	13.3	TMB-Low	MSS	TMB-insensitive	CDKN2A not deep deletion	0.45	IRS-Low	0.621946	1.39422	2.23535	0.924139	-0.659747	2.32493	1.62846	0.197214	5.88253	1.22816	63551	84322.1	16.3636	2166	2873.94	11.4893	15744	20889.8	14.3506	5735	7609.44	12.8938	4189	21294	55312	1361909
94463	71-80	Female	Sarcoma	Discovery	1	ab+chemo	NA	FALSE	19.4	TRUE	34	FALSE	34	TMB-Low	MSS	TMB-insensitive	CDKN2A not deep deletion	0.8	IRS-Low	0.72193	1.93499	2.27472	2.87464	1.66979	2.4393	2.82374	0.582324	8.25216	1.06242	28919	86655.1	16.403	3708	11110.9	13.4398	35043	105005	16.6801	2749	8237.31	13.0081	1692	9429	42675	754176
94519	71-80	Male	Head and Neck Cancer	Discovery	1	chemo	NA	FALSE	2.7	TRUE	30.6	FALSE	30.6	TMB-Low	MSS	TMB-sensitive	CDKN2A not deep deletion	0.6	IRS-High	1.03622	1.80324	0.451751	2.05167	1.11106	4.68141	2.49004	0.513506	7.27694	1.2048	13688	24491.4	14.58	3510	6280.29	12.6168	39842	71287.6	16.1214	21782	38973.6	15.2502	5812	11281	69397	2075180
94584	71-80	Male	Esophagogastric Cancer	Discovery	1	chemo	NA	FALSE	12.8	TRUE	24.8	FALSE	24.8	TMB-Low	MSS	TMB-insensitive	N/A	0.25	IRS-Low	0.713451	0.884385	0.00568898	1.04805	-0.672055	3.15195	0.845977	0.0214183	6.11191	1.18207	3714	17977.5	14.134	647	3131.78	11.6132	4279	20712.3	14.3383	2789	13500	13.7208	802	5837	13458	249464
94664	71-80	Male	Head and Neck Cancer	Discovery	1	chemo	NA	FALSE	2.4	TRUE	19.1	FALSE	19.1	TMB-Low	MSS	TMB-sensitive	CDKN2A not deep deletion	0.6	IRS-Low	0.537545	1.79588	2.62015	1.5634	1.36974	1.83377	2.47228	0.509843	7.22502	1.21346	14928	110098	16.7484	607	4476.8	12.1286	11564	85287.9	16.3801	734	5413.47	12.4026	1410	2681	11361	294960
94873	>80	Female	Breast Cancer	Discovery	2	chemo	NA	TRUE	1.8	TRUE	3.9	TRUE	9.3	TMB-Low	MSS	TMB-insensitive	N/A	0.35	IRS-High	1.13886	2.56429	0.476978	1.22161	-1.2289	2.61241	4.91465	1.80359	11.8137	1.22084	1009	24923.4	14.6053	143	3532.26	11.7868	570	14079.6	13.7814	376	9287.62	13.1812	421	1089	3890	88125
95079	61-70	Male	Other Cancer	Discovery	1	chemo	NA	FALSE	2.4	TRUE	13.1	FALSE	13.1	TMB-Low	MSS	TMB-insensitive	CDKN2A deep deletion	0.7	IRS-Low	0.57592	1.41053	0.262283	1.73745	1.19471	1.68178	1.65834	0.200833	7.26954	1.20603	2041	21477.1	14.3906	480	5050.95	12.3026	7179	75543.3	16.205	463	4872.06	12.2506	692	2685	9648	403413
95153	>80	Female	Endometrial Cancer	Discovery	2	chemo	NA	TRUE	5.2	TRUE	9.8	TRUE	43.1	TMB-Low	MSS	TMB-insensitive	CDKN2A not deep deletion	0.4	IRS-Low	0.200751	0	0.885493	1.98952	1.11244	1.90528	0	0	3.21171	1.14857	40894	33081.6	15.0138	7436	6015.43	12.5547	88207	71356	16.1228	7032	5688.61	12.4741	8458	34926	107634	1896308
95315	>80	Male	Other Cancer	Discovery	1	chemo	NA	FALSE	3.5	TRUE	13.1	FALSE	13.1	TMB-Low	MSS	TMB-insensitive	CDKN2A not deep deletion	0.85	IRS-High	1.1919	2.42939	-0.180908	3.47834	0.611552	3.09045	4.38666	1.42434	10.237	1.13982	8678	15796.2	13.9474	9276	16884.8	14.0435	27702	50424.9	15.6219	7107	12936.6	13.6593	5713	20681	31220	1054178
95688	61-70	Female	Endometrial Cancer	Discovery	1	angio-ab+chemo	NA	FALSE	10	TRUE	28.7	TRUE	28.7	TMB-Low	MSS	TMB-insensitive	CDKN2A not deep deletion	0.55	IRS-Low	0.316958	1.39952	-1.0716	-2.68999	0.701451	0.818752	1.63813	0.198385	5.91748	1.2209	2478	8519.36	13.0567	68	233.784	7.87519	15610	53667.1	15.7118	779	2678.2	11.3876	1074	12645	17247	955946
96330	61-70	Male	Cancer of Unknown Primary	Discovery	1	chemo	NA	FALSE	2.4	TRUE	14.3	TRUE	14.3	TMB-Low	MSS	TMB-insensitive	CDKN2A not deep deletion	0.4	IRS-High	0.96975	3.16382	0.78583	0.944075	0.958289	1.46088	7.96199	3.64074	15.1143	1.13037	17164	30873.4	14.9141	1620	2913.94	11.5093	35650	64124.7	15.9686	2324	4180.25	12.0297	2858	23193	32965	581493
96358	>80	Male	Esophagogastric Cancer	Discovery	2	chemo	NA	FALSE	5.6	TRUE	12.1	TRUE	19.1	TMB-Low	MSS	TMB-insensitive	CDKN2A not deep deletion	0.4	IRS-Low	0.201487	0.861752	2.07589	0.11924	0.718136	1.18856	0.817244	0.0206908	4.55339	1.22362	91859	75498.9	16.2042	2001	1644.62	10.6844	66056	54291.4	15.7285	4211	3461.02	11.7574	6681	37827	72144	1985981
96606	51-60	Female	Pancreatic Cancer	Discovery	1	chemo	NA	FALSE	7.7	TRUE	13.8	FALSE	24.9	TMB-Low	MSS	TMB-insensitive	N/A	0.25	IRS-Low	0.866365	1.50489	0.601257	1.45713	0.372619	3.79745	1.83804	0.222595	9.41218	1.08812	5193	27165.7	14.7296	795	4158.81	12.0223	8168	42728.5	15.3829	4037	21118.4	14.3663	1389	5401	17980	521001
96722	61-70	Male	Thymic Tumor	Discovery	1	chemo	NA	FALSE	3.3	TRUE	18	FALSE	18	TMB-Low	MSS	TMB-insensitive	CDKN2A not deep deletion	0.85	IRS-Low	0.559244	0	-1.043	3.6125	-2.4374	0.77616	0	0	3.0271	1.21862	11376	8689.94	13.0853	24258	18530.3	14.1777	7975	6091.97	12.5729	3404	2600.26	11.345	4031	36987	91397	1411459
96894	61-70	Female	Endometrial Cancer	Discovery	1	chemo	NA	FALSE	11.2	TRUE	20.1	FALSE	20.1	TMB-Low	MSS	TMB-insensitive	CDKN2A not deep deletion	0.45	IRS-Low	0.368128	1.40197	2.17351	0.698792	1.07464	1.33053	1.64262	0.198929	7.20065	1.21756	44464	80784.2	16.3018	1353	2458.19	11.264	38259	69510.7	16.085	2102	3819.01	11.8994	4121	15551	43713	2202410
96911	51-60	Male	Head and Neck Cancer	Discovery	1	chemo	NA	TRUE	3.7	TRUE	8.7	TRUE	8.7	TMB-Low	MSS	TMB-sensitive	CDKN2A deep deletion	0.55	IRS-High	1.19236	3.07361	1.16714	1.34462	1.56052	4.0443	7.41878	3.39234	15.1593	1.21314	36735	40213.5	15.2954	3514	3846.75	11.9098	88925	97345.6	16.5708	22892	25059.7	14.6131	7636	51605	54166	2154851
97278	71-80	Female	Endometrial Cancer	Discovery	1	chemo	NA	FALSE	7.6	TRUE	13.8	FALSE	13.8	TMB-High	MSI-High	TMB-sensitive	CDKN2A not deep deletion	0.4	IRS-Low	0.654959	3.66592	2.37236	-0.791776	0.187496	-1.31025	11.6926	6.39248	21.7006	1.19734	46247	92723	16.5007	436	874.158	9.7734	18745	37582.8	15.1978	305	611.51	9.25859	3261	14092	31423	734017
97298	71-80	Male	Head and Neck Cancer	Discovery	1	chemo	NA	FALSE	8.2	TRUE	58.2	FALSE	58.2	TMB-High	MSS	TMB-sensitive	CDKN2A not deep deletion	0.65	IRS-High	1.3265	4.16147	1.20237	2.95982	0.258451	0.831574	16.8948	10.3198	28.1367	1.1838	18956	41207.8	15.3307	5422	11786.7	13.525	18160	39477.4	15.2688	1243	2702.12	11.4004	2095	12997	28785	1150675
98112	61-70	Male	Head and Neck Cancer	Discovery	2	chemo	NA	FALSE	31.9	TRUE	44.7	FALSE	53.1	TMB-Low	MSS	TMB-sensitive	CDKN2A not deep deletion	0.6	IRS-Low	0.460167	0.870027	1.02315	2.61464	1.49697	2.08405	0.827697	0.0209555	4.61162	1.20817	10716	36393.7	15.1514	2732	9278.42	13.1798	27428	93151	16.5073	1896	6439.2	12.6529	3062	7631	29317	1338947
98551	41-50	Female	Endometrial Cancer	Discovery	2	chemo	NA	TRUE	2.6	TRUE	15.1	FALSE	19	TMB-High	MSI-High	TMB-sensitive	CDKN2A not deep deletion	0.7	IRS-High	1.43571	4.54188	-1.04017	0.125036	0.57208	1.49435	22.2939	14.6919	37.3003	1.2111	5389	8707.01	13.0881	1022	1651.25	10.6902	30367	49064	15.5824	2648	4278.38	12.0632	2821	17487	50726	1081898
98725	71-80	Male	Head and Neck Cancer	Discovery	1	ab+chemo	NA	FALSE	5.2	TRUE	6.3	FALSE	6.3	TMB-Low	MSS	TMB-sensitive	CDKN2A deep deletion	0.55	IRS-Low	0.761792	2.19276	1.47436	2.54352	0.68584	1.26391	3.5718	0.973197	9.14521	1.11988	30687	49757.4	15.6027	5447	8832.04	13.1087	32742	53089.5	15.6962	2249	3646.64	11.8327	3406	17425	48060	1639491
98800	>80	Female	Cervical Cancer	Discovery	1	angio-ab+chemo	NA	FALSE	5.5	TRUE	28.5	FALSE	28.5	TMB-High	MSS	TMB-insensitive	N/A	0.35	IRS-High	1.42528	4.134	-0.275883	2.28882	0.968366	1.86837	16.5574	9.96864	35.2651	1.14753	5812	14789.8	13.8524	2909	7402.52	12.854	25376	64574.2	15.9787	2179	5544.89	12.4372	1008	11103	28876	1356552
99082	>80	Male	Cancer of Unknown Primary	Discovery	1	chemo	NA	FALSE	3.2	TRUE	6	TRUE	6	TMB-Low	MSS	TMB-insensitive	N/A	0.2	IRS-High	1.04335	2.34419	1.33665	2.11618	0.765889	3.61421	4.07774	1.32403	10.6506	1.22617	21727	45227.5	15.4649	3155	6567.53	12.6814	26959	56118.6	15.7762	8935	18599.3	14.183	3889	18725	28485	1473045
99150	51-60	Female	Endometrial Cancer	Discovery	1	chemo	NA	TRUE	7.5	TRUE	13.4	TRUE	34.2	TMB-Low	MSS	TMB-insensitive	CDKN2A not deep deletion	0.65	IRS-Low	0.00216332	0	2.97201	1.2057	-0.491778	0.550463	0	0	3.08168	1.19703	31090	140508	17.1003	773	3493.5	11.7709	5193	23469.3	14.5185	492	2223.55	11.1193	2301	7022	9379	356895
99531	61-70	Female	Endometrial Cancer	Discovery	2	chemo	NA	TRUE	6	TRUE	9.3	FALSE	57.6	TMB-Low	MSS	TMB-insensitive	N/A	0.2	IRS-Low	0.0221027	2.56066	2.01929	-10.5652	-0.246611	0.650139	4.89979	1.79814	12.8727	1.22454	5149	72594.1	16.1476	0	0	0	1973	27816.7	14.7637	169	2382.68	11.219	342	2004	6028	161461
99731	>80	Female	Esophagogastric Cancer	Discovery	1	chemo	NA	FALSE	10	TRUE	27.2	FALSE	27.2	TMB-High	MSI-High	TMB-sensitive	N/A	0.2	IRS-High	1.29509	4.20881	-1.46667	-0.0723085	-0.982171	-0.118268	17.4917	10.8277	27.7436	1.20057	3734	6478.33	12.6616	830	1440.01	10.4929	9629	16705.9	14.0282	806	1398.37	10.4506	5815	16285	71693	622102
99818	>80	Female	Bladder Cancer	Discovery	1	chemo	NA	FALSE	4	TRUE	10.8	FALSE	10.8	TMB-Low	MSS	TMB-insensitive	CDKN2A not deep deletion	0.4	IRS-Low	0.485474	1.42103	2.92701	1.82677	0.241122	1.52414	1.67777	0.203186	6.06067	1.19206	26536	136193	17.0553	1047	5373.6	12.3919	7600	39006.1	15.2514	851	4367.66	12.093	1611	5505	18764	654599
99953	71-80	Male	Esophagogastric Cancer	Discovery	1	chemo	NA	FALSE	11	TRUE	15.4	FALSE	15.4	TMB-Low	MSS	TMB-insensitive	CDKN2A not deep deletion	0.55	IRS-Low	0.717452	1.42415	-1.69137	1.29518	0.551416	1.7026	1.68357	0.203888	6.08161	1.18795	1393	5543.83	12.4369	934	3717.11	11.8604	12153	48366.3	15.5617	1242	4942.89	12.2714	2613	11445	8735	524146
100601	61-70	Male	Cancer of Unknown Primary	Discovery	1	chemo	NA	FALSE	4.7	TRUE	12.1	FALSE	12.1	TMB-High	MSS	TMB-insensitive	CDKN2A deep deletion	0.4	IRS-High	1.46094	4.04741	-0.132003	1.09589	-0.0569665	2.42407	15.5345	9.20674	25.6066	1.15871	19529	16340.9	13.9963	3869	3237.39	11.6611	37914	31724.6	14.9534	9741	8150.8	12.9929	10139	33766	117132	1631272
101509	51-60	Female	Ovarian Cancer	Discovery	1	chemo	NA	FALSE	7.1	TRUE	24.1	FALSE	24.1	TMB-High	MSS	TMB-insensitive	CDKN2A not deep deletion	0.65	IRS-High	1.16921	4.07765	2.01457	0.542064	-2.38749	-0.423224	15.8848	9.07955	28.2427	1.00725	30944	72357	16.1429	943	2205.04	11.1072	2697	6306.45	12.6228	484	1131.75	10.1456	2327	16274	25358	723007
101604	61-70	Male	Esophagogastric Cancer	Discovery	2	angio-ab+chemo	NA	FALSE	6.7	TRUE	11.5	FALSE	23.4	TMB-Low	MSS	TMB-insensitive	CDKN2A not deep deletion	0.4	IRS-Low	0.111969	0	2.02404	1.30737	-1.39438	0.364275	0	0	3.8238	0.964715	19604	72833.4	16.1523	1009	3748.67	11.8725	3379	12553.8	13.6159	526	1954.21	10.9331	2244	8975	15960	350279
102387	51-60	Female	Cervical Cancer	Discovery	3	angio-ab	NA	TRUE	0.9	TRUE	3.9	FALSE	17.2	TMB-Low	MSS	TMB-insensitive	CDKN2A not deep deletion	0.8	IRS-Low	0.723399	2.76361	1.72124	2.35959	1.48649	0.311274	5.79094	2.32826	11.9315	1.20878	38868	59044.4	15.8495	5118	7774.76	12.9248	60876	92476.8	16.4968	1240	1883.69	10.8801	2837	18599	55065	1764329
102567	31-40	Female	Cervical Cancer	Discovery	1	angio-ab+chemo	NA	FALSE	5.8	TRUE	19.3	FALSE	19.3	TMB-Low	MSS	TMB-insensitive	CDKN2A not deep deletion	0.4	IRS-Low	0.0994336	0	-2.73659	-0.66564	-0.897057	-0.773621	0	0	9.12118	0.610845	9433	21752	14.4089	2628	6060.03	12.5653	26378	60826.3	15.8924	2390	5511.21	12.4284	2344	14075	25714	1086417
103348	71-80	Female	Melanoma	Discovery	1	vaccine	NA	TRUE	3.3	TRUE	9.3	FALSE	9.3	TMB-Low	MSS	TMB-sensitive	CDKN2A not deep deletion	0.45	IRS-Low	0.443193	3.29439	0.625647	-1.64744	-0.206977	-2.98602	8.81095	3.80395	18.8166	0.907961	21296	27628.9	14.7539	372	482.623	8.91774	22038	28591.5	14.8033	147	190.714	7.58281	6282	26461	45704	1672195
103451	51-60	Male	Head and Neck Cancer	Discovery	1	ab	NA	TRUE	21.4	TRUE	30.1	TRUE	30.1	TMB-Low	MSS	TMB-sensitive	CDKN2A not deep deletion	0.65	IRS-Low	-0.0382266	0	1.83581	0.298064	1.82161	1.68736	0	0	7.16745	1.2232	38112	63924.5	15.9641	1110	1861.78	10.8632	69552	116658	16.8319	2916	4890.95	12.2562	2143	16845	76068	3525429
104047	61-70	Female	Cervical Cancer	Discovery	1	chemo	NA	FALSE	10.2	TRUE	18.8	FALSE	18.8	TMB-Low	MSS	TMB-insensitive	CDKN2A not deep deletion	0.4	IRS-High	1.13505	2.09089	1.48596	4.03797	1.92121	4.85443	3.26011	0.672314	9.52741	0.920213	6242	50159.3	15.6143	3097	24886.8	14.6031	15555	124996	16.9315	5468	43939.6	15.4233	408	3516	15793	596533
104365	71-80	Female	Non-Small Cell Lung Cancer	Discovery	1	chemo	NA	FALSE	7.9	TRUE	11.1	TRUE	11.1	TMB-Low	MSS	TMB-sensitive	N/A	0.2	IRS-Low	0.755458	1.88114	1.40422	1.53763	0.904281	2.63107	2.68366	0.553435	7.84277	1.11788	10045	47396.3	15.5325	932	4397.55	12.1028	13091	61768.5	15.9146	1994	9408.48	13.1999	1396	5988	15910	962677
105624	71-80	Female	Head and Neck Cancer	Discovery	1	chemo	NA	TRUE	5.7	TRUE	12.3	TRUE	12.3	TMB-Low	MSS	TMB-sensitive	CDKN2A not deep deletion	0.55	IRS-Low	0.770665	1.38864	0.367051	3.16474	-0.796405	1.37212	1.61833	0.195987	5.84594	1.23585	8537	23094.8	14.4953	5022	13585.8	13.7299	7024	19001.8	14.2139	1453	3930.75	11.941	4467	10444	18733	1139982
105672	61-70	Male	Bladder Cancer	Discovery	1	chemo	NA	FALSE	1.6	TRUE	12.5	FALSE	12.5	TMB-Low	MSS	TMB-insensitive	CDKN2A not deep deletion	0.45	IRS-Low	0.767169	2.90574	1.97016	-0.808461	-1.03527	0.499561	6.49401	2.38319	14.1347	0.923928	35565	70163.4	16.0985	438	864.096	9.75672	8162	16102.2	13.9751	1088	2146.43	11.0684	1483	15440	30056	1604591
105897	>80	Male	Cancer of Unknown Primary	Discovery	1	chemo	NA	FALSE	9.6	TRUE	17.6	FALSE	17.6	TMB-Low	MSS	TMB-insensitive	CDKN2A not deep deletion	0.45	IRS-High	1.2598	3.05694	-3.20384	2.85124	0.315578	0.754106	7.32207	3.34812	13.8995	1.22916	2171	1942.52	10.9245	12218	10932.1	13.4164	45903	41072.1	15.3259	2862	2560.8	11.3229	7825	31577	67417	1819075
106058	71-80	Female	Endometrial Cancer	Discovery	1	chemo	NA	TRUE	16.8	TRUE	18.7	FALSE	33.9	TMB-Low	MSS	TMB-insensitive	CDKN2A not deep deletion	0.6	IRS-Low	-0.275968	0	0.98735	-0.971268	0.390782	-1.14071	0	0	4.13119	0.892933	2116	35501.8	15.1156	46	771.777	9.59391	2579	43269.9	15.4011	41	687.889	9.42813	342	1684	11253	205409
106274	51-60	Female	Head and Neck Cancer	Discovery	1	chemo	NA	TRUE	6.8	TRUE	11.8	TRUE	11.8	TMB-Low	MSS	TMB-sensitive	CDKN2A deep deletion	0.65	IRS-Low	-0.272717	0	3.09618	-0.287718	0.430282	-0.374806	0	0	3.13134	1.17805	101009	153137	17.2245	818	1240.15	10.2775	29333	44471	15.4406	772	1170.41	10.194	4272	21541	39111	2677637
106323	41-50	Female	Cervical Cancer	Discovery	1	chemo	NA	TRUE	6.4	TRUE	9	TRUE	9	TMB-Low	MSS	TMB-insensitive	CDKN2A not deep deletion	0.6	IRS-Low	-0.0706538	0	0.936384	0.929902	1.43832	0.327145	0	0	4.51971	1.23274	19739	34269.5	15.0647	1662	2885.45	11.4951	51517	89440.2	16.4487	1097	1904.53	10.896	2127	16274	42055	2078778
107190	61-70	Male	Non-Small Cell Lung Cancer	Discovery	1	chemo	NA	FALSE	1.4	TRUE	1.3	FALSE	30.1	TMB-Low	MSS	TMB-sensitive	CDKN2A not deep deletion	0.5	IRS-Low	0.541215	0.866196	1.07929	1.17456	-0.0414174	2.58144	0.82285	0.0208328	4.58462	1.21529	44413	37837.8	15.2076	4013	3418.89	11.7397	37641	32068.4	14.9689	10670	9090.35	13.1503	8845	36926	69599	2472549
107205	61-70	Female	Cervical Cancer	Discovery	3	angio-ab+chemo	NA	FALSE	6.1	TRUE	8.6	FALSE	35.6	TMB-Low	MSS	TMB-insensitive	CDKN2A not deep deletion	0.45	IRS-Low	0.810283	2.08459	0.328608	0.255056	-0.485362	1.82436	3.24155	0.883215	8.29965	1.23398	29331	22487.5	14.4569	2357	1807.07	10.8202	30748	23573.9	14.525	7015	5378.27	12.3932	28778	31001	77340	3403224
107738	41-50	Male	Other Cancer	Discovery	1	chemo	NA	FALSE	3	TRUE	9.3	FALSE	9.3	TMB-Low	MSS	TMB-insensitive	CDKN2A not deep deletion	0.65	IRS-High	0.917466	1.8187	1.41267	3.64333	0.276181	2.63879	2.52764	0.521261	9.8311	1.18688	18961	47674.6	15.541	7529	18930.5	14.2085	15895	39965.6	15.2865	3762	9458.99	13.2076	1021	11237	27704	1148960
108607	61-70	Female	Hepatobiliary Cancer	Discovery	4	chemo	NA	FALSE	4.6	TRUE	6	TRUE	19.8	TMB-Low	MSS	TMB-insensitive	CDKN2A not deep deletion	0.55	IRS-Low	0.446071	1.78111	-0.449965	-0.962951	-1.39307	-1.02349	2.4369	0.502548	9.47816	1.23107	5235	13108.5	13.6783	310	776.245	9.60223	5018	12565.2	13.6173	298	746.197	9.54535	3265	17117	23680	621250
108965	61-70	Male	Bladder Cancer	Discovery	1	chemo	NA	FALSE	1.2	TRUE	5.8	TRUE	5.8	TMB-Low	MSS	TMB-insensitive	CDKN2A not deep deletion	0.4	IRS-Low	0.453051	2.1729	-0.0537787	0.684717	1.99414	-0.299479	3.50929	0.956163	8.98514	1.13983	15598	17251.5	14.0745	2201	2434.32	11.2499	118876	131477	17.0045	1115	1233.2	10.2694	3867	36544	53612	1501721
109017	61-70	Male	Bladder Cancer	Discovery	1	chemo	NA	FALSE	4.2	TRUE	14	FALSE	14	TMB-High	MSS	TMB-insensitive	N/A	0.3	IRS-High	1.36096	4.65594	-0.948666	-0.204902	1.07942	1.12884	24.2103	16.214	38.6897	1.19784	9295	9277.19	13.1796	1316	1313.48	10.3603	69875	69741.1	16.0897	3327	3320.63	11.6977	4341	28308	77420	3219724
109328	51-60	Male	Pancreatic Cancer	Discovery	1	chemo	NA	FALSE	4.6	TRUE	29.5	FALSE	29.5	TMB-Low	MSI-High	TMB-sensitive	N/A	0.35	IRS-High	0.877473	3.03534	-0.753733	-0.336721	0.333652	0.438149	7.19836	3.10775	14.1836	1.11136	7486	10619.5	13.3746	845	1198.7	10.2285	29318	41589.9	15.344	1450	2056.94	11.007	3341	21231	41799	1630676
110140	71-80	Female	Bladder Cancer	Discovery	1	chemo	NA	FALSE	3.7	TRUE	6.1	TRUE	6.1	TMB-Low	MSS	TMB-insensitive	CDKN2A not deep deletion	0.45	IRS-Low	0.302643	3.19671	3.10889	-1.94718	1.04801	-1.69519	8.16864	3.91719	17.1227	1.22419	154140	154492	17.2372	391	391.893	8.61799	68084	68239.5	16.0583	467	468.067	8.87365	10229	46635	59160	3921785
110821	71-80	Male	Head and Neck Cancer	Discovery	1	ab	NA	TRUE	43.4	TRUE	47.4	TRUE	47.4	TMB-Low	MSS	TMB-sensitive	CDKN2A not deep deletion	0.65	IRS-Low	0.268487	1.79871	2.37997	-1.52895	0.973458	0.743139	2.47908	0.511246	7.2449	1.21013	90008	93213.6	16.5083	506	524.021	9.03623	62574	64802.5	15.9838	2454	2541.4	11.312	5156	44697	57256	4101630
112588	51-60	Female	Cervical Cancer	Discovery	4	ab	NA	FALSE	7.6	TRUE	24.9	TRUE	52	TMB-Low	MSS	TMB-insensitive	CDKN2A not deep deletion	0.6	IRS-Low	0.226326	1.81058	0.149998	1.46045	3.26665	-0.883136	2.50783	0.517175	9.75404	1.19625	6063	19868.8	14.2783	1272	4168.42	12.0256	96924	317626	18.277	251	822.542	9.6857	2326	9967	18094	1165036
113021	61-70	Female	Endometrial Cancer	Discovery	2	chemo	NA	FALSE	7.5	TRUE	25.3	FALSE	28.1	TMB-Low	MSS	TMB-insensitive	CDKN2A not deep deletion	0.8	IRS-Low	0.588614	1.4078	-1.27363	-1.83372	-4.47655	-0.904371	1.65332	0.200225	5.97236	1.20968	5519	7405.96	12.8547	316	424.041	8.73146	1104	1481.46	10.5338	604	810.509	9.66446	4235	21055	52663	2593542
113181	41-50	Female	Cervical Cancer	Discovery	1	chemo	NA	FALSE	1.4	TRUE	4.5	TRUE	4.5	TMB-Low	MSS	TMB-insensitive	CDKN2A not deep deletion	0.4	IRS-Low	0.782225	2.37106	1.15732	2.21102	1.33907	1.4781	4.17321	1.35503	9.73884	1.19812	19128	39940.7	15.2856	3359	7013.85	12.7762	39986	83493.8	16.3494	2026	4230.44	12.0469	2052	13531	37365	1038059
113199	61-70	Female	Cancer of Unknown Primary	Discovery	1	chemo	NA	FALSE	4.4	TRUE	17.7	TRUE	17.7	TMB-Low	MSS	TMB-insensitive	N/A	0.2	IRS-Low	0.173861	0.869954	4.03191	1.14629	-1.64878	-0.252251	0.827604	0.0209531	5.97917	1.20831	77240	292930	18.1602	884	3352.54	11.7115	2775	10524.1	13.3615	336	1274.27	10.3166	1555	10070	15635	627038
113346	61-70	Male	Head and Neck Cancer	Discovery	1	chemo	NA	FALSE	5.4	TRUE	7.4	TRUE	7.4	TMB-Low	MSS	TMB-sensitive	CDKN2A not deep deletion	0.9	IRS-Low	0.732612	2.7476	-0.382306	-0.5983	0.49172	0.294453	5.71599	2.29813	11.7771	1.22463	21354	13738	13.746	1554	999.757	9.96688	72132	46405.7	15.502	2894	1861.84	10.8633	8746	43917	100794	2581001
113866	61-70	Female	Other Cancer	Discovery	1	chemo	NA	FALSE	7.1	TRUE	22.3	FALSE	75.7	TMB-Low	MSS	TMB-insensitive	N/A	0.3	IRS-High	1.00667	1.40348	-0.479822	4.9033	0.262206	2.76356	1.6454	0.199265	7.21281	1.21551	17971	12840	13.6485	63456	45338.4	15.4685	55397	39580.3	15.2725	14435	10313.6	13.3324	9408	42045	82990	2499865
114069	71-80	Female	Bladder Cancer	Discovery	1	chemo	NA	FALSE	4.2	TRUE	14.3	TRUE	14.3	TMB-Low	MSS	TMB-insensitive	CDKN2A deep deletion	0.6	IRS-Low	0.38457	2.15745	0.936293	-0.868316	0.768121	-0.344877	3.46126	0.943077	8.86217	1.15565	38197	34267.3	15.0646	924	828.939	9.69686	62651	56205.5	15.7784	1332	1194.96	10.224	11280	43865	66095	3450193
114509	61-70	Female	Head and Neck Cancer	Discovery	1	chemo	NA	FALSE	6.3	TRUE	8.3	FALSE	8.3	TMB-Low	MSS	TMB-sensitive	CDKN2A not deep deletion	0.4	IRS-Low	0.652716	1.80232	3.94391	1.74244	-1.29077	1.60475	2.48781	0.513046	8.49301	1.20588	63727	275596	18.0722	1172	5068.48	12.3076	3119	13488.6	13.7196	1068	4618.72	12.1736	1769	6924	13711	880317
114906	71-80	Male	Skin Cancer, Non-Melanoma	Discovery	1	chemo	NA	TRUE	11.4	TRUE	14.2	FALSE	25.2	TMB-High	MSS	TMB-insensitive	CDKN2A not deep deletion	0.7	IRS-High	1.59485	4.31346	3.21581	4.32558	0.989598	3.63045	18.8829	11.9702	28.3335	1.21803	72937	166377	17.3441	13317	30377.5	14.8908	28728	65531.6	15.9999	8246	18810	14.1993	3821	12386	37566	953475
115264	71-80	Male	Bladder Cancer	Discovery	1	chemo	NA	FALSE	4	TRUE	15.1	FALSE	15.1	TMB-Low	MSS	TMB-insensitive	CDKN2A deep deletion	0.45	IRS-High	1.16264	3.22752	1.63916	1.24117	-0.415569	2.35526	8.36658	4.01211	15.3864	1.19523	3474	55778.8	15.7675	223	3580.51	11.8064	1541	24742.4	14.5948	484	7771.15	12.9241	520	1925	3693	106755
115404	51-60	Male	Pancreatic Cancer	Discovery	2	chemo	NA	FALSE	7.3	TRUE	4.5	FALSE	46.4	TMB-High	MSI-High	TMB-sensitive	CDKN2A not deep deletion	0.75	IRS-High	1.47709	4.62054	-1.79946	-1.51735	1.20359	2.614	23.5991	15.6815	37.0859	1.18648	12395	5143.56	12.3288	1273	528.258	9.04783	183169	76009.8	16.2139	22406	9297.83	13.1828	25060	88267	91028	4548065
117484	31-40	Male	Head and Neck Cancer	Discovery	1	chemo	NA	FALSE	6.7	TRUE	11.2	TRUE	11.2	TMB-Low	MSS	TMB-sensitive	CDKN2A not deep deletion	0.8	IRS-Low	-0.830456	2.08298	-0.392493	-1.08039	2.15665	-10.5688	3.23682	0.881926	8.28753	1.23578	3184	13641.3	13.7358	167	715.483	9.48479	34347	147154	17.167	0	0	0	3360	5154	13840	248601
118084	71-80	Male	Small Cell Lung Cancer	Discovery	1	chemo	NA	TRUE	3.3	TRUE	11.9	FALSE	28.7	TMB-Low	MSS	TMB-insensitive	CDKN2A not deep deletion	0.7	IRS-Low	0.849989	3.06341	-2.82681	0.627286	2.06544	-0.287152	7.35944	3.36521	15.038	1.22292	2637	2522.97	11.3015	2445	2339.28	11.1925	144382	138139	17.0758	1300	1243.79	10.2817	10134	40892	61975	1256267
119245	71-80	Female	Non-Small Cell Lung Cancer	Discovery	1	ab+chemo	NA	FALSE	12.4	TRUE	26.5	TRUE	26.5	TMB-High	MSS	TMB-sensitive	N/A	0.3	IRS-High	1.28456	3.96896	0.345713	3.80894	1.39301	0.795109	14.6595	8.68816	24.1643	1.22787	18207	22755.7	14.474	16989	21233.4	14.3741	69349	86674.8	16.4033	2108	2634.65	11.3639	9267	22606	25079	4311643
119455	71-80	Female	Non-Small Cell Lung Cancer	Discovery	1	chemo	NA	TRUE	7.6	TRUE	10.2	FALSE	10.2	TMB-High	MSS	TMB-sensitive	CDKN2A not deep deletion	0.55	IRS-High	1.11353	4.03743	1.00349	0.164685	-0.8728	-0.0973554	15.4205	8.81417	25.0418	1.03758	17662	35901.1	15.1318	835	1697.28	10.7299	8866	18021.7	14.1375	698	1418.81	10.4715	5116	22022	11678	1452635
119543	61-70	Male	Esophagogastric Cancer	Discovery	1	chemo	NA	FALSE	13.1	TRUE	16.3	TRUE	16.3	TMB-Low	MSS	TMB-insensitive	CDKN2A deep deletion	0.45	IRS-Low	0.687967	2.56155	-2.43957	-0.893249	0.0964633	-0.817005	4.90342	1.79947	10.6727	1.22364	8170	3300.08	11.6887	2017	814.719	9.67193	87354	35284.6	15.1068	2132	861.17	9.75183	20246	93957	146797	2132147
119785	61-70	Male	Esophagogastric Cancer	Discovery	2	chemo	NA	FALSE	3.6	TRUE	7.6	TRUE	12.4	TMB-Low	MSS	TMB-insensitive	N/A	0.3	IRS-Low	0.73283	1.80678	-1.09917	2.04981	1.56201	1.49027	2.49862	0.515275	7.302	1.20066	15896	8358.03	13.0291	11929	6272.2	12.615	185332	97446.6	16.5723	8114	4266.3	12.0591	19778	62317	96338	3740235
120271	61-70	Male	Cancer of Unknown Primary	Discovery	1	chemo	NA	FALSE	1.3	TRUE	10	FALSE	10	TMB-Low	MSS	TMB-insensitive	N/A	0.2	IRS-Low	0.31752	0	2.79156	3.52517	-0.7147	1.83011	0	0	3.01779	1.22238	155360	123988	16.9199	21855	17441.9	14.0903	25197	20109	14.2956	6766	5399.75	12.3989	6891	37525	74298	1873068
121665	61-70	Male	Esophagogastric Cancer	Discovery	1	chemo	NA	FALSE	3.3	TRUE	4.7	FALSE	4.7	TMB-High	MSS	TMB-insensitive	N/A	0.2	IRS-High	1.85357	4.44346	-3.52625	2.95636	-1.2705	1.34759	20.7578	12.8494	31.7303	1.01167	207	1553.29	10.602	1567	11758.5	13.5215	1823	13679.5	13.7398	515	3864.46	11.9164	774	4030	7902	323679
123937	51-60	Female	Cancer of Unknown Primary	Discovery	2	chemo	NA	FALSE	21.9	TRUE	28.9	FALSE	32.4	TMB-High	MSS	TMB-insensitive	N/A	0.25	IRS-High	1.28961	3.76564	2.50338	2.09889	-0.115683	2.35328	12.601	6.51112	23.3436	0.952307	33469	101538	16.6317	2139	6489.29	12.6641	10040	30459.3	14.8946	2558	7760.46	12.9221	2586	9313	31957	666164
124988	51-60	Female	Esophagogastric Cancer	Discovery	3	chemo	NA	TRUE	5.4	TRUE	10.9	FALSE	20.2	TMB-Low	MSS	TMB-insensitive	CDKN2A deep deletion	0.5	IRS-Low	0.079084	1.78671	4.05329	-1.17793	-0.907831	-1.52682	2.45028	0.505307	8.3649	1.22435	358824	297305	18.1816	807	668.642	9.38725	21229	17589.3	14.1025	635	526.131	9.04202	12551	41778	37743	2442237
125659	31-40	Male	Esophagogastric Cancer	Discovery	1	chemo	NA	FALSE	4.9	TRUE	6.8	TRUE	22.9	TMB-Low	MSS	TMB-insensitive	CDKN2A deep deletion	0.7	IRS-Low	0.315813	1.40166	0.128764	1.91414	0.997747	-0.906332	1.64205	0.19886	7.19812	1.21799	17174	19578.5	14.2571	5008	5709.17	12.4793	57809	65902.8	16.0081	710	809.407	9.6625	9122	25191	43907	2176628
125795	71-80	Female	Endometrial Cancer	Discovery	1	angio-ab+chemo	NA	FALSE	3.4	TRUE	7.2	FALSE	29.6	TMB-Low	MSI-High	TMB-sensitive	CDKN2A not deep deletion	0.7	IRS-Low	0.572324	3.32427	1.72726	-2.31934	-0.308414	-1.04519	9.01623	4.50088	17.1812	1.22002	33314	59291.1	15.8556	170	302.56	8.24584	14974	26650.2	14.7019	413	735.043	9.52365	5843	15169	42984	1215445
126504	71-80	Male	Non-Small Cell Lung Cancer	Discovery	1	chemo	NA	TRUE	8.2	TRUE	10.7	TRUE	10.7	TMB-Low	MSS	TMB-sensitive	CDKN2A not deep deletion	0.4	IRS-Low	0.867563	2.1096	0.644741	2.59802	-0.415462	1.19503	3.31572	0.903422	8.48953	1.20638	4252	27997	14.773	1393	9172.1	13.1632	3758	24744.3	14.5949	528	3476.58	11.7639	1694	4291	6021	247247
126634	71-80	Male	Cancer of Unknown Primary	Discovery	1	chemo	NA	FALSE	4.2	TRUE	10.4	TRUE	25.7	TMB-Low	MSS	TMB-insensitive	N/A	0.2	IRS-Low	0.419156	0.865324	-3.60658	-0.0936573	-3.11486	-2.31676	0.821748	0.0208049	4.57848	1.21692	1286	1469.11	10.5217	1242	1418.85	10.4715	3334	3808.72	11.8955	266	303.875	8.25208	9103	46443	37513	1332363
126732	31-40	Male	Colorectal Cancer	Discovery	1	chemo	NA	FALSE	1.7	TRUE	3	TRUE	3	TMB-High	MSS	TMB-sensitive	CDKN2A not deep deletion	0.7	IRS-High	1.93868	6.6279	-0.133683	0.863274	1.581	1.64059	97.8999	81.035	122.659	1.20531	13892	16321.9	13.9946	2345	2755.17	11.4285	84038	98737.4	16.5913	4030	4734.9	12.2094	8851	26228	36339	1326025
127640	51-60	Male	Colorectal Cancer	Discovery	1	chemo	NA	FALSE	0.7	TRUE	9	TRUE	23.6	TMB-High	MSS	TMB-insensitive	N/A	0.3	IRS-High	1.26553	5.88639	2.23393	0.414338	2.1219	-0.697876	58.1535	45.3338	74.4	1.20371	26297	84239.1	16.3622	630	2018.13	10.9795	44844	143652	17.1322	292	935.385	9.87096	7080	8820	16990	740746
127658	71-80	Male	Bladder Cancer	Discovery	1	chemo	NA	FALSE	2.5	TRUE	13.4	FALSE	13.4	TMB-High	MSS	TMB-insensitive	CDKN2A not deep deletion	0.9	IRS-Low	0.838565	3.57249	-1.32651	0.350653	1.91756	-0.802492	10.8967	5.80205	18.6336	1.19302	5901	7139.37	12.8018	1596	1930.93	10.9158	103054	124681	16.9279	719	869.888	9.76634	5336	39415	49010	2873773
130204	71-80	Male	Neuroendocrine Tumor	Discovery	5	chemo	NA	FALSE	1.2	TRUE	5.7	FALSE	25.4	TMB-High	MSS	TMB-insensitive	CDKN2A not deep deletion	0.8	IRS-High	1.31908	5.23077	1.10588	0.560361	0.377115	-0.482972	36.5507	26.5579	49.0672	1.20381	5005	38541.8	15.2342	290	2233.19	11.1255	5566	42861.9	15.3874	141	1085.79	10.0859	963	4042	7700	139170
130397	71-80	Male	Pancreatic Cancer	Discovery	1	chemo	NA	FALSE	17	TRUE	29.4	FALSE	29.4	TMB-High	MSI-High	TMB-sensitive	CDKN2A deep deletion	0.6	IRS-High	1.56861	3.65088	-0.679301	4.91485	0.590826	2.40599	11.561	6.32054	20.4301	1.21096	5615	11181.8	13.449	22950	45703	15.48	24960	49705.7	15.6012	4042	8049.3	12.9748	5222	16661	28169	1080847
132316	61-70	Male	Bladder Cancer	Discovery	2	oncogene	NA	TRUE	8.7	TRUE	26.8	FALSE	34.3	TMB-High	MSS	TMB-insensitive	CDKN2A not deep deletion	0.85	IRS-Low	0.847443	3.8274	-2.7634	-1.08633	0.9557	-1.95083	13.1958	7.38562	21.7644	1.13672	222	2636.39	11.3649	60	712.539	9.47885	5390	64009.8	15.966	33	391.897	8.61801	460	3816	4993	264521
140175	41-50	Male	Colorectal Cancer	Discovery	2	chemo	NA	TRUE	4.5	TRUE	27.8	FALSE	30.1	TMB-High	MSI-High	TMB-sensitive	N/A	0.2	IRS-High	1.2149	5.07852	0.854882	-1.17294	1.26123	0.389994	32.7899	23.4257	45.595	1.21989	45470	32387.1	14.9832	942	670.962	9.39224	111064	79108	16.2716	2793	1989.38	10.9588	19371	39667	61240	2301306
76904	>80	Male	Bladder Cancer	Validation	2	io	nivolumab	TRUE	9.1	TRUE	14	TRUE	17.1	TMB-Low	MSS	TMB-insensitive	CDKN2A deep deletion	0.6	IRS-High	1.10341	2.70566	-0.637609	2.51085	0.7036	1.99295	5.52354	2.02705	13.2773	1.08626	6556	93190.3	16.5079	3855	54796.9	15.7418	12938	184477	17.4931	2642	37509	15.195	1816	7956	24059	407380
77641	>80	Male	Head and Neck Cancer	Validation	2	io	nivolumab	TRUE	7.2	FALSE	9.3	FALSE	12.6	TMB-Low	MSS	TMB-sensitive	CDKN2A deep deletion	0.4	IRS-Low	0.432114	2.7324	2.72486	-0.20561	-0.246784	-1.4574	5.64562	2.07184	12.2881	1.06277	26789	958468	19.8704	233	8336.37	13.0254	2660	95465.3	16.5427	96	3430.54	11.7446	1195	4198	9586	255166
77837	71-80	Female	Non-Small Cell Lung Cancer	Validation	2	io	nivolumab	TRUE	7.1	TRUE	7.1	TRUE	26.4	TMB-High	MSS	TMB-sensitive	CDKN2A deep deletion	0.5	IRS-High	1.25864	4.38998	0.727422	1.57938	0.452911	0.320829	19.966	12.5127	30.2287	1.10187	23569	240043	17.8729	2821	28731	14.8104	15177	155052	17.2424	1157	11769.3	13.5229	4729	12180	27795	669838
78372	51-60	Male	Head and Neck Cancer	Validation	2	io	nivolumab	TRUE	5.1	FALSE	12.2	FALSE	15.7	TMB-Low	MSS	TMB-sensitive	CDKN2A deep deletion	0.45	IRS-Low	0.719825	1.89388	-0.159673	1.4684	0.423425	1.18792	2.71634	0.560175	7.93827	1.10443	11304	129791	16.9858	2317	26603.5	14.6994	13190	151915	17.2129	1872	21467.9	14.39	794	9719	28500	706415
78384	41-50	Female	Small Cell Lung Cancer	Validation	1	io	nivolumab	TRUE	16.8	TRUE	16.8	TRUE	16.8	TMB-Low	MSS	TMB-insensitive	CDKN2A not deep deletion	0.9	IRS-Low	0.811681	3.34942	-1.04306	-0.268952	1.50586	-0.294049	9.19237	4.40811	16.905	1.08786	2725	70358.3	16.1025	309	7978.24	12.962	12421	321698	18.2954	298	7684.85	12.908	948	5208	12462	235699
78745	61-70	Male	Renal Cell Carcinoma	Validation	2	io	nivolumab	TRUE	14.8	TRUE	26.1	FALSE	32.3	TMB-Low	MSS	TMB-insensitive	CDKN2A not deep deletion	0.8	IRS-Low	0.55553	1.41311	-1.17964	0.931729	-0.00200516	0.376756	1.66311	0.20141	6.00771	1.20257	11845	64003.2	15.9659	3394	18339.1	14.1627	20870	113118	16.7875	2267	12234.6	13.5788	2627	25618	39383	680844
79268	71-80	Male	Head and Neck Cancer	Validation	2	io	nivolumab	TRUE	23	TRUE	23	TRUE	25.4	TMB-Low	MSS	TMB-sensitive	CDKN2A deep deletion	0.8	IRS-Low	-0.0391919	1.08397	0.607483	-0.391469	1.91308	-1.14655	1.11986	0.0283524	8.09062	0.892969	16849	220894	17.753	559	7328.6	12.8395	32440	426612	18.7026	325	4255.62	12.0555	2804	10625	20446	458301
79274	71-80	Male	Renal Cell Carcinoma	Validation	1	io	nivolumab	TRUE	22.6	FALSE	24.2	FALSE	24.2	TMB-Low	MSS	TMB-insensitive	CDKN2A not deep deletion	0.7	IRS-Low	0.364551	1.07648	-1.63842	-1.09882	-0.536793	0.0135304	1.10888	0.0280745	6.17829	0.901807	2895	46568.6	15.5071	279	4487.96	12.1322	4839	78080.6	16.2527	592	9511.23	13.2156	1673	11362	14378	302214
79762	61-70	Male	Melanoma	Validation	1	io	nivolumab	TRUE	8	FALSE	8	FALSE	8	TMB-High	MSS	TMB-sensitive	CDKN2A not deep deletion	0.4	IRS-High	1.20415	4.24336	0.76933	-0.253864	-0.151246	0.809437	17.94	11.2429	29.1198	1.22631	20506	247118	17.9148	669	8062.12	12.9771	8438	102001	16.6382	1372	16513.8	14.0115	1370	16325	25940	517840
81062	41-50	Male	Colorectal Cancer	Validation	1	io	nivolumab	TRUE	2.9	TRUE	2.9	TRUE	2.9	TMB-High	MSI-High	TMB-sensitive	CDKN2A not deep deletion	0.65	IRS-High	1.17186	4.12628	0.451559	0.579837	0.859749	0.876742	16.4636	10.0564	32.3373	1.2148	21745	198265	17.5971	1576	14369.5	13.8108	22476	205564	17.6492	1900	17302.5	14.0788	5858	13656	20999	664806
81203	71-80	Female	Non-Small Cell Lung Cancer	Validation	1	io	nivolumab	TRUE	3.8	TRUE	3.8	TRUE	18.7	TMB-High	MSS	TMB-sensitive	CDKN2A deep deletion	0.65	IRS-High	1.06681	5.16267	-0.871745	-2.63555	0.976102	-1.40932	34.8194	24.9871	47.2362	1.1775	4663	79229.7	16.2738	91	1546.19	10.5954	13074	222830	17.7656	209	3546.82	11.7927	1415	7695	19380	276463
81220	51-60	Male	Head and Neck Cancer	Validation	3	io	nivolumab	TRUE	5.2	FALSE	31.2	FALSE	42.5	TMB-Low	MSS	TMB-sensitive	CDKN2A deep deletion	0.9	IRS-Low	0.348842	1.46196	-2.83905	-0.879082	1.93703	-0.110371	1.75483	0.212518	6.33903	1.13971	1915	20260.6	14.3065	494	5226.5	12.3519	40871	433753	18.7265	826	8728.4	13.0917	2991	11661	35166	787609
81802	31-40	Female	Colorectal Cancer	Validation	4	io	nivolumab	TRUE	2.5	TRUE	2.5	TRUE	26.6	TMB-Low	MSS	TMB-insensitive	CDKN2A not deep deletion	0.55	IRS-Low	-0.727782	0	-0.230524	-2.28632	1.04124	-4.61138	0	0	3.17331	1.16247	24715	123571	16.915	394	1969.94	10.9447	46482	233122	17.8307	77	384.518	8.59066	2492	22655	68240	894816
81977	61-70	Male	Non-Small Cell Lung Cancer	Validation	2	io	nivolumab	TRUE	13.6	TRUE	18.8	TRUE	21.6	TMB-High	MSS	TMB-sensitive	CDKN2A not deep deletion	0.4	IRS-High	1.45029	4.10839	2.26641	2.85756	-0.45388	2.17651	16.2484	9.92495	25.0942	1.23089	66908	697544	19.4119	6684	69683.5	16.0885	7908	82699.5	16.3356	4091	42598.4	15.3785	5946	17236	22035	722747
82025	>80	Female	Hepatobiliary Cancer	Validation	3	io	nivolumab	TRUE	1.2	FALSE	4.6	FALSE	22.8	TMB-Low	MSS	TMB-insensitive	N/A	0.2	IRS-Low	0.477447	1.38786	1.27863	-0.375919	-2.32234	0.142781	1.61691	0.195815	5.84082	1.23693	15906	351737	18.4241	335	7408.02	12.8551	1021	22647.8	14.4671	471	10402.8	13.3448	4056	11048	23365	351310
82328	61-70	Male	Head and Neck Cancer	Validation	2	io	nivolumab	TRUE	8	FALSE	8	FALSE	11.7	TMB-High	MSS	TMB-sensitive	CDKN2A not deep deletion	0.75	IRS-High	1.07152	4.38597	-0.864237	-0.898872	1.32888	-0.189189	19.9078	12.7554	32.5853	1.20555	8605	79643.1	16.2813	557	5155.28	12.3321	30650	284558	18.1184	894	8264.28	13.0128	2118	14905	29227	577910
82375	71-80	Male	Melanoma	Validation	1	io	nivolumab	TRUE	14.1	TRUE	14.1	TRUE	14.1	TMB-High	MSS	TMB-sensitive	CDKN2A deep deletion	0.8	IRS-High	1.5678	5.24799	-0.185637	0.390717	-0.340676	0.620859	37.0017	26.9894	49.5109	1.21616	22362	127476	16.9599	2211	12604	13.6217	15643	89450.2	16.4488	2545	14490.3	13.8229	6065	22482	51170	735811
82408	61-70	Male	Skin Cancer, Non-Melanoma	Validation	2	io	nivolumab	TRUE	3.3	TRUE	3.3	TRUE	10.5	TMB-Low	MSS	TMB-insensitive	CDKN2A deep deletion	0.6	IRS-Low	0.613954	1.78135	-0.438007	0.55585	0.354218	0.832402	2.43749	0.502669	7.12335	1.23078	9511	107018	16.7075	1256	14132.6	13.7868	12829	144799	17.1437	1493	16778.8	14.0344	4173	12534	21775	1647666
82542	51-60	Male	Melanoma	Validation	1	io	nivolumab	TRUE	12.4	FALSE	12.4	FALSE	12.4	TMB-Low	MSS	TMB-sensitive	N/A	0.25	IRS-Low	0.787199	1.87387	2.28634	1.35922	-0.206077	2.72358	2.66514	0.549617	10.3659	1.12564	95343	707246	19.4319	3325	24664.6	14.5902	13197	98197.3	16.5834	8401	62241.9	15.9256	4451	15181	40401	1281669
83573	71-80	Male	Renal Cell Carcinoma	Validation	1	io	nivolumab	TRUE	9.3	FALSE	9.3	FALSE	9.3	TMB-Low	MSS	TMB-insensitive	N/A	0.3	IRS-Low	0.389848	0	0.404459	1.09688	-0.449189	2.75929	0	0	7.15562	1.22523	23843	191896	17.55	2555	20563.5	14.3279	10277	82968.8	16.3403	7937	63801.7	15.9613	6342	39335	81066	1270572
83666	71-80	Male	Cancer of Unknown Primary	Validation	2	io	nivolumab	TRUE	6.7	FALSE	6.7	FALSE	25.2	TMB-Low	MSS	TMB-insensitive	N/A	0.35	IRS-High	1.39632	2.40245	1.78503	4.39033	-1.76221	3.85877	4.28701	1.39198	10.0044	1.16631	47369	499646	18.9305	19115	201624	17.6213	3156	33392.4	15.0273	12977	136714	17.0608	5565	10963	58841	881195
83725	51-60	Female	Colorectal Cancer	Validation	3	io	nivolumab	TRUE	1.9	TRUE	17.7	TRUE	40.1	TMB-Low	MSS	TMB-insensitive	CDKN2A not deep deletion	0.6	IRS-Low	0.298377	1.78335	-0.988694	-1.61586	0.586353	-0.90537	2.44224	0.503648	7.13724	1.22838	11649	73060.5	16.1568	500	3135.91	11.6151	27034	170077	17.3758	803	5030.13	12.2967	8839	15912	94494	915624
84064	71-80	Male	Cancer of Unknown Primary	Validation	1	io	nivolumab	TRUE	2.7	FALSE	2.9	FALSE	2.9	TMB-High	MSS	TMB-insensitive	CDKN2A deep deletion	0.9	IRS-High	0.962299	4.82185	0.693802	-1.67668	-0.46806	-2.21714	27.2827	18.6615	38.5149	1.1729	153903	234514	17.8393	1973	3006.41	11.5543	53576	81890.6	16.3214	1331	2025.67	10.9849	11530	89351	179787	2488493
84622	71-80	Male	Non-Small Cell Lung Cancer	Validation	2	io	nivolumab	TRUE	4	TRUE	10.9	TRUE	17.2	TMB-Low	MSS	TMB-sensitive	CDKN2A not deep deletion	0.6	IRS-Low	0.418513	1.84432	0.202077	0.0311847	1.33173	0.230469	2.59084	0.534293	8.84474	1.15793	17419	166780	17.3476	1026	9823.53	13.2622	29687	285121	18.1212	1156	11054.7	13.4325	5067	11727	29345	496139
84780	>80	Female	Colorectal Cancer	Validation	2	io	nivolumab	TRUE	17.3	FALSE	35.5	FALSE	40.6	TMB-High	MSI-High	TMB-sensitive	N/A	0.35	IRS-High	1.0921	3.69762	-0.479617	0.475412	1.60809	1.3001	11.9747	4.81445	24.6722	0.584568	19012	103976	16.6659	2444	13366.1	13.7064	62947	345320	18.3976	4248	23203.8	14.5021	8257	34561	45751	762583
85185	61-70	Male	Melanoma	Validation	1	io	nivolumab	TRUE	10.3	FALSE	21.4	FALSE	21.4	TMB-Low	MSS	TMB-sensitive	CDKN2A deep deletion	0.7	IRS-High	0.927385	2.74165	0.425188	1.47047	0.94729	1.62832	5.68836	2.28702	11.7202	1.23058	41548	194674	17.5707	5686	26641.8	14.7015	46473	218424	17.7368	6225	29131.7	14.8304	7710	51761	116125	1752184
86760	>80	Female	Glioma	Validation	1	io	nivolumab	TRUE	8.9	TRUE	33.7	FALSE	33.7	TMB-Low	MSS	TMB-insensitive	CDKN2A deep deletion	0.5	IRS-Low	-1.00232	2.02683	1.10448	0.691456	0.634202	-13.202	3.07508	0.634155	8.98666	0.975585	32147	311741	18.25	1601	15525.5	13.9224	18074	175813	17.4237	0	0	0	4566	15577	93543	1854454
87433	>80	Male	Melanoma	Validation	1	io	nivolumab	TRUE	26.9	TRUE	40.4	TRUE	40.4	TMB-High	MSS	TMB-sensitive	CDKN2A not deep deletion	0.6	IRS-High	1.79147	6.3005	0.393414	-0.621377	-0.236469	0.974154	77.8204	62.8115	98.0967	1.19506	77863	190433	17.5389	2555	6248.87	12.6096	39192	96150.4	16.553	7578	18511.2	14.1762	11019	64873	114926	1764733
87487	51-60	Male	Renal Cell Carcinoma	Validation	2	io	nivolumab	TRUE	5.7	TRUE	8.2	TRUE	39.6	TMB-Low	MSS	TMB-insensitive	CDKN2A not deep deletion	0.7	IRS-Low	0.424695	0.8795	-0.30344	-2.41617	-6.47324	-1.62116	0.839737	0.0212603	4.67871	1.19085	27473	117481	16.8421	421	1800.29	10.8148	297	1273.97	10.3162	717	3062.32	11.5809	2566	50825	170897	1342889
88080	>80	Female	Non-Small Cell Lung Cancer	Validation	3	io	nivolumab	TRUE	0.9	FALSE	14.6	FALSE	17.4	TMB-Low	MSS	TMB-sensitive	N/A	0.3	IRS-Low	0.720499	2.37533	1.93894	2.03795	0.448146	0.808146	4.18853	1.36001	10.94	1.19374	52799	555894	19.0845	3750	39481.8	15.2689	14633	154540	17.2376	1569	16499.1	14.0102	2978	19316	62636	1217832
89114	61-70	Female	Esophagogastric Cancer	Validation	3	io	nivolumab	TRUE	3.3	FALSE	3.3	FALSE	24.3	TMB-Low	MSS	TMB-insensitive	N/A	0.25	IRS-Low	0.494937	0.862208	-3.05671	-0.517613	0.309859	1.22107	0.817818	0.0207054	5.90847	1.22277	3713	17423.2	14.0888	1431	6714.94	12.7134	29831	140415	17.0993	4687	21966.9	14.4231	5229	22190	105498	1543350
89365	61-70	Male	Renal Cell Carcinoma	Validation	2	io	nivolumab	TRUE	6.3	TRUE	23.7	TRUE	38.4	TMB-Low	MSS	TMB-insensitive	CDKN2A not deep deletion	0.5	IRS-Low	0.543092	2.14321	1.40276	-3.21564	-3.07877	-0.00284161	3.41745	0.93114	11.1575	1.17046	150155	383342	18.5483	405	1033.95	10.0154	5235	13406.2	13.7107	3688	9403.9	13.1992	7094	54497	226201	1857715
89425	61-70	Female	Non-Small Cell Lung Cancer	Validation	2	io	nivolumab	TRUE	11	TRUE	21.6	TRUE	40.9	TMB-Low	MSS	TMB-sensitive	N/A	0.3	IRS-Low	0.551409	1.39844	1.54915	0.0344375	-0.144288	2.17654	1.63616	0.198146	7.17231	1.22238	42188	424280	18.6947	979	9845.7	13.2654	10160	102494	16.6452	4241	42599.3	15.3786	1884	14596	57833	1028145
90657	31-40	Female	Hepatobiliary Cancer	Validation	2	io	nivolumab	TRUE	4.2	TRUE	26.9	FALSE	31	TMB-Low	MSS	TMB-insensitive	CDKN2A not deep deletion	0.4	IRS-Low	0.854985	2.33621	-2.92134	-1.08579	-2.65135	-0.807433	4.04974	1.31494	9.45072	1.23465	3799	19137.4	14.2242	899	4528.69	12.1452	3568	18029.4	14.1381	1070	5383.53	12.3946	13420	65915	120783	1043981
90867	61-70	Male	Non-Small Cell Lung Cancer	Validation	1	io	nivolumab	TRUE	7	FALSE	13.5	FALSE	52.7	TMB-Low	MSS	TMB-sensitive	N/A	0.35	IRS-Low	0.656805	2.69833	-0.950545	-0.961332	1.24626	0.164034	5.4905	2.01492	11.9505	1.0928	13357	75018.2	16.195	879	4936.81	12.2697	47698	268720	18.0358	1882	10557.2	13.3661	4209	20512	88643	1156412
91100	71-80	Male	Non-Small Cell Lung Cancer	Validation	2	io	nivolumab	TRUE	2	TRUE	2	TRUE	5.2	TMB-Low	MSS	TMB-sensitive	CDKN2A deep deletion	0.6	IRS-Low	0.586246	2.9854	3.8744	-0.751064	-1.08452	-0.385088	6.91943	2.98732	18.1302	1.15616	106898	262632	18.0027	366	899.207	9.81411	6334	15561.7	13.9258	473	1162.09	10.1837	2459	11500	28635	694794
91524	>80	Male	Non-Small Cell Lung Cancer	Validation	4	io	nivolumab	TRUE	15.1	TRUE	15.1	TRUE	33.4	TMB-Low	MSS	TMB-sensitive	CDKN2A not deep deletion	0.4	IRS-Low	0.601346	1.44959	-2.01272	1.30448	-0.546808	-0.311359	1.7313	0.209668	6.25403	1.1552	370	4436.64	12.1156	312	3741.17	11.8697	1884	22590.9	14.4635	102	1223.07	10.2575	645	2724	4945	291205
92016	71-80	Male	Renal Cell Carcinoma	Validation	1	io	nivolumab	TRUE	0.4	FALSE	0.4	FALSE	0.4	TMB-Low	MSS	TMB-insensitive	CDKN2A not deep deletion	0.65	IRS-Low	0.622475	1.08336	-2.42152	-0.589309	-2.1067	0.530098	1.11897	0.0283299	9.8103	0.893678	5318	3341.65	11.7068	1601	1006.01	9.97587	12193	7661.67	12.9036	3489	2192.37	11.0989	6291	50169	94364	1882403
92248	51-60	Female	Renal Cell Carcinoma	Validation	2	io	nivolumab	TRUE	11	TRUE	11	TRUE	21.7	TMB-Low	MSS	TMB-insensitive	CDKN2A not deep deletion	0.4	IRS-Low	0.502278	0.904435	1.03558	-2.06725	-2.8667	1.97033	0.871811	0.0220723	6.29855	1.14704	7433	36708.7	15.1639	73	360.518	8.49792	916	4523.76	12.1436	1205	5951.02	12.5392	916	5721	15047	238843
92444	61-70	Female	Vaginal Cancer	Validation	1	io	nivolumab	TRUE	4	TRUE	4	TRUE	19.1	TMB-High	MSS	TMB-sensitive	CDKN2A not deep deletion	0.75	IRS-High	1.63332	5.04505	0.979682	0.974444	1.61737	3.3135	32.0151	22.766	46.6037	1.21817	21834	35313.6	15.108	1840	2975.95	11.5396	62607	101258	16.6277	9336	15099.7	13.8823	3774	17469	45101	676576
92583	61-70	Female	Non-Small Cell Lung Cancer	Validation	2	io	nivolumab	TRUE	8.8	TRUE	27.8	FALSE	58.6	TMB-High	MSS	TMB-sensitive	CDKN2A deep deletion	0.45	IRS-High	1.39885	4.5859	0.833465	0.0651688	0.827026	2.23201	23.0155	15.2937	34.2345	1.21657	5036	31909.8	14.9618	250	1584.09	10.6303	9240	58547.8	15.8374	1126	7134.72	12.8008	1252	4459	12426	235629
92761	61-70	Male	Renal Cell Carcinoma	Validation	1	io	nivolumab	TRUE	4.1	FALSE	10.2	FALSE	10.2	TMB-Low	MSS	TMB-insensitive	CDKN2A not deep deletion	0.7	IRS-High	0.990932	2.03832	-0.831535	0.735763	-1.94515	1.68108	3.10767	0.640876	9.0819	0.965354	6137	81469	16.314	1206	16009.7	13.9668	2209	29415.4	14.8443	2279	30217	14.8831	1175	8458	21093	441612
92764	71-80	Female	Melanoma	Validation	1	io	nivolumab	TRUE	12	FALSE	46.4	FALSE	46.4	TMB-Low	MSS	TMB-sensitive	CDKN2A not deep deletion	0.6	IRS-High	0.839528	1.80443	-0.836232	0.951378	0.89759	2.72802	2.4929	0.514097	7.2853	1.20342	17210	81204.2	16.3093	3940	18590.6	14.1824	44586	211028	17.6871	13248	62433.6	15.9301	7640	55426	138086	1242636
92781	>80	Male	Melanoma	Validation	1	io	nivolumab	TRUE	7.4	FALSE	7.4	FALSE	7.4	TMB-Low	MSS	TMB-sensitive	CDKN2A not deep deletion	0.7	IRS-High	1.19776	3.15476	-1.42906	1.07611	-0.830381	1.07135	7.9059	3.41321	15.5777	1.0119	3153	53841.6	15.7165	1187	20269.6	14.3071	3719	63703.5	15.9591	1161	19801.4	14.2734	701	8842	23105	583447
92786	51-60	Female	Melanoma	Validation	1	io	nivolumab	TRUE	10.5	FALSE	33.6	FALSE	33.6	TMB-Low	MSS	TMB-sensitive	CDKN2A not deep deletion	0.65	IRS-High	1.32908	2.96642	0.174978	2.20375	0.884328	4.07335	6.81594	2.94264	15.6684	1.17372	4054	163676	17.3205	1097	44290.3	15.4347	5163	209097	17.6738	3934	158638	17.2754	451	4366	7478	176885
92799	61-70	Female	Melanoma	Validation	1	io	nivolumab	TRUE	6	TRUE	6	TRUE	6	TMB-High	MSS	TMB-sensitive	CDKN2A not deep deletion	0.75	IRS-High	1.27893	4.5319	0.824306	0.313029	1.02542	1.29329	22.1334	14.4583	34.4494	1.1747	16809	256717	17.9698	782	11943.2	13.544	15051	230579	17.8149	1514	23094.5	14.4953	1187	11988	14349	398570
92843	71-80	Male	Head and Neck Cancer	Validation	1	io	nivolumab	TRUE	2.8	FALSE	7	FALSE	7	TMB-Low	MSS	TMB-sensitive	CDKN2A deep deletion	0.6	IRS-Low	0.122523	0	1.23429	0.517486	1.48546	2.45436	0	0	8.58185	1.1934	43945	341092	18.3798	1773	13761.7	13.7485	40738	317179	18.2749	6662	51646.1	15.6564	2639	17589	49519	994361
93081	71-80	Male	Melanoma	Validation	1	io	nivolumab	TRUE	10.4	FALSE	13.2	FALSE	13.2	TMB-High	MSS	TMB-sensitive	N/A	0.3	IRS-High	1.28617	3.97887	-0.948677	-0.751537	-1.39342	0.720172	14.7673	8.75208	25.3409	1.21891	5315	9277.12	13.1796	515	898.912	9.81364	7197	12562.1	13.6169	1433	2501.24	11.289	4412	16187	36406	1380022
93144	>80	Male	Sarcoma	Validation	1	io	nivolumab	TRUE	3	TRUE	3	TRUE	3	TMB-High	MSS	TMB-insensitive	CDKN2A deep deletion	0.6	IRS-High	1.91073	4.81244	-2.08974	3.20427	1.55649	3.49437	27.0989	18.6537	44.7283	1.21776	5871	4205.94	12.0386	19491	13963.2	13.7694	135504	97074.2	16.5668	23893	17116.8	14.0632	14516	69785	81771	3032374
93476	51-60	Female	Cancer of Unknown Primary	Validation	1	io	nivolumab	TRUE	1.5	TRUE	1.5	TRUE	18.7	TMB-Low	MSS	TMB-insensitive	N/A	0.3	IRS-Low	0.530711	1.85438	-0.0702336	0.442332	0.898431	0.539697	2.61597	0.539477	7.64496	1.1468	11422	17055.8	14.0581	1378	2057.69	11.0075	41198	61518.6	15.9088	1478	2207.01	11.1085	4531	24542	39709	1241615
93621	>80	Male	Non-Small Cell Lung Cancer	Validation	1	io	nivolumab	TRUE	36.3	TRUE	36.3	TRUE	36.3	TMB-Low	MSS	TMB-sensitive	N/A	0.3	IRS-Low	0.537945	0.884109	2.10406	1.13734	-1.93611	1.76156	0.845624	0.0214094	4.71151	1.18256	4321	76987.5	16.2324	187	3331.79	11.7025	484	8623.45	13.0742	289	5149.13	12.3304	490	1690	3328	208299
93745	21-30	Male	Lymphoma	Validation	4	io	nivolumab	TRUE	7.4	TRUE	13.8	FALSE	51.2	TMB-Low	MSS	TMB-insensitive	N/A	0.2	IRS-Low	0.728005	0	3.19851	5.26938	0.0573276	5.25305	0	0	3.09404	1.19225	6434	164394	17.3268	2287	58434.6	15.8346	1344	34340.2	15.0677	2267	57923.6	15.8219	407	1053	4036	167381
94070	61-70	Male	Colorectal Cancer	Validation	2	io	nivolumab	TRUE	12.6	TRUE	24.7	TRUE	41.4	TMB-Low	MSS	TMB-insensitive	N/A	0.35	IRS-Low	0.670115	3.10609	4.12395	1.39703	1.31837	0.656926	7.61046	3.47999	17.7252	1.18258	133295	312228	18.2522	1703	3989.08	11.9622	35137	82304.4	16.3287	1022	2393.92	11.2258	4642	11386	25314	1847257
94306	71-80	Male	Renal Cell Carcinoma	Validation	1	io	nivolumab	TRUE	14.2	FALSE	14.2	FALSE	14.2	TMB-Low	MSS	TMB-insensitive	CDKN2A not deep deletion	0.4	IRS-High	1.0411	0.858869	-3.19761	1.99085	0.0818843	4.47091	0.813616	0.020599	5.87811	1.22908	3467	1950.92	10.9307	10700	6021.02	12.556	62074	34929.8	15.0922	59857	33682.2	15.0397	17876	50210	140203	3094062
94911	61-70	Female	Non-Small Cell Lung Cancer	Validation	3	io	nivolumab	TRUE	27.1	TRUE	43.4	FALSE	65.3	TMB-High	MSS	TMB-sensitive	N/A	0.35	IRS-High	1.50691	4.49045	-1.57456	-0.969175	1.04736	2.90263	21.4782	13.7615	31.9577	1.11741	280	6011.44	12.5537	36	772.899	9.596	3177	68208.4	16.0577	529	11357.3	13.4715	440	1316	5430	94816
95084	61-70	Female	Head and Neck Cancer	Validation	1	io	nivolumab	TRUE	5.2	TRUE	31.6	FALSE	43.9	TMB-Low	MSS	TMB-sensitive	CDKN2A deep deletion	0.6	IRS-High	1.00177	3.07316	-1.09001	0.283873	1.01696	1.40271	7.41617	3.39115	15.154	1.21356	5361	8411.27	13.0383	1175	1843.55	10.849	42567	66786.5	16.0273	2559	4015.01	11.9715	6628	18384	32586	3335344
95124	61-70	Male	Renal Cell Carcinoma	Validation	3	io	nivolumab	TRUE	5.7	FALSE	25.5	FALSE	30.8	TMB-Low	MSS	TMB-insensitive	CDKN2A not deep deletion	0.4	IRS-Low	0.370728	1.3954	2.62166	0.580539	-1.64438	-0.193644	1.63061	0.197474	7.14797	1.22654	18104	110213	16.75	372	2264.66	11.1457	1734	10556.2	13.3659	218	1327.14	10.3752	1457	8795	9740	389938
95243	>80	Male	Melanoma	Validation	1	io	nivolumab	TRUE	10.6	TRUE	19.5	TRUE	19.5	TMB-High	MSS	TMB-sensitive	CDKN2A not deep deletion	0.65	IRS-High	1.23849	4.3218	2.42679	-0.689145	-1.50748	1.08897	18.9982	12.0432	28.5064	1.21064	60931	96287.8	16.5551	594	938.684	9.87603	7345	11607.1	13.5028	2044	3230.09	11.6578	2352	17879	46871	2258777
95316	61-70	Male	Melanoma	Validation	1	io	nivolumab	TRUE	10	FALSE	11.6	FALSE	11.6	TMB-Low	MSS	TMB-sensitive	N/A	0.3	IRS-High	0.877439	2.37911	2.60115	1.10565	-0.733215	2.23785	4.20214	1.36443	12.1212	1.18987	12468	108658	16.7294	374	3259.38	11.6708	2278	19852.6	14.2771	822	7163.66	12.8067	886	3242	12260	194531
95318	61-70	Male	Head and Neck Cancer	Validation	2	io	nivolumab	TRUE	1.4	TRUE	1.4	TRUE	3.7	TMB-Low	MSS	TMB-sensitive	CDKN2A not deep deletion	0.55	IRS-High	1.06976	2.77592	1.1308	3.6816	1.8378	2.56597	5.84911	2.35165	14.2758	1.19676	11607	39213.4	15.2591	5754	19439.5	14.2468	34920	117975	16.8481	2662	8993.37	13.1348	1207	8363	41751	1369733
95818	51-60	Male	Head and Neck Cancer	Validation	1	io	nivolumab	TRUE	1.4	FALSE	1.4	FALSE	1.4	TMB-Low	MSS	TMB-sensitive	N/A	0.25	IRS-High	0.993406	2.1231	2.68835	2.97827	0.839735	3.98073	3.35628	0.914474	8.59339	1.1918	61947	115428	16.8166	6407	11938.4	13.5434	31699	59065.9	15.8501	12869	23979.3	14.5496	3502	15163	35445	2098105
95938	31-40	Female	Melanoma	Validation	1	io	nivolumab	TRUE	4	FALSE	18.2	FALSE	18.2	TMB-Low	MSS	TMB-sensitive	N/A	0.2	IRS-High	1.1213	1.39446	-1.12505	1.74862	-0.695486	4.54991	1.62889	0.197267	8.34121	1.22783	1387	8209.46	13.0032	860	5090.22	12.3138	3443	20378.6	14.3148	6011	35578.3	15.1187	792	9365	10018	357937
95998	71-80	Male	Hepatobiliary Cancer	Validation	1	io	nivolumab	TRUE	19.4	TRUE	28.1	FALSE	28.1	TMB-Low	MSS	TMB-insensitive	CDKN2A not deep deletion	0.6	IRS-Low	0.810131	2.35111	-1.38264	-1.79124	-1.92762	0.4328	4.10217	1.33197	9.57307	1.21887	1022	6866.91	12.7457	65	436.741	8.77393	1291	8674.34	13.0827	305	2049.32	11.0016	1574	4205	4687	101956
96054	51-60	Female	Other Cancer	Validation	1	io	nivolumab	TRUE	4.8	TRUE	19.4	FALSE	44.9	TMB-Low	MSS	TMB-insensitive	CDKN2A not deep deletion	0.95	IRS-Low	0.315332	1.79106	-1.66114	-0.684295	1.69238	-0.875583	2.4607	0.507456	7.1912	1.21916	3348	5661.24	12.4672	557	941.849	9.88088	63079	106662	16.7027	489	826.865	9.69325	4598	16709	36126	1643160
96056	61-70	Male	Non-Small Cell Lung Cancer	Validation	2	io	nivolumab	TRUE	8.9	TRUE	8.9	TRUE	12.8	TMB-Low	MSS	TMB-sensitive	CDKN2A not deep deletion	0.55	IRS-Low	0.324785	2.09453	-4.09518	-2.23058	2.18426	-1.59624	3.27086	0.8912	8.37468	1.22292	618	1046.77	10.0331	190	321.823	8.3346	88556	149997	17.1946	296	501.367	8.9726	3576	27684	35007	2176115
96135	61-70	Male	Renal Cell Carcinoma	Validation	1	io	nivolumab	TRUE	43.2	FALSE	43.3	FALSE	43.3	TMB-Low	MSS	TMB-insensitive	CDKN2A deep deletion	0.5	IRS-High	1.05463	2.34945	-1.54653	-1.21719	-1.77901	2.3092	4.09629	1.33006	9.55935	1.22062	4842	6129.4	12.5818	514	650.663	9.34798	7596	9615.63	13.2313	5946	7526.93	12.878	2831	24527	46841	1237891
96536	71-80	Male	Melanoma	Validation	1	io	nivolumab	TRUE	8.3	FALSE	39.9	FALSE	39.9	TMB-High	MSS	TMB-sensitive	CDKN2A not deep deletion	0.4	IRS-High	1.24172	3.96148	0.795858	2.29209	0.439067	0.846099	14.5785	8.64017	25.0169	1.23469	33350	31088.7	14.9242	7959	7419.35	12.8573	47997	44742.6	15.4494	2928	2729.47	11.4149	4132	34148	63608	1792236
96650	61-70	Male	Other Cancer	Validation	2	io	nivolumab	TRUE	10.7	FALSE	10.7	FALSE	13.5	TMB-Low	MSS	TMB-insensitive	CDKN2A not deep deletion	0.4	IRS-Low	0.519304	0.885851	2.67883	3.47482	-0.412161	1.64504	0.847854	0.0214658	4.72393	1.17945	11975	114669	16.8071	1759	16843.6	14.04	2590	24801	14.5982	496	4749.53	12.2139	1086	2593	7127	143148
96706	>80	Male	Melanoma	Validation	1	io	nivolumab	TRUE	17.4	FALSE	17.4	FALSE	17.4	TMB-High	MSS	TMB-sensitive	CDKN2A deep deletion	0.9	IRS-High	1.60342	4.97169	-0.431231	1.05262	1.40378	2.31106	30.3781	20.1861	43.9045	0.921717	3073	13279.9	13.6971	727	3141.71	11.6178	20207	87323.9	16.4141	1744	7536.64	12.8799	639	6538	19022	547856
96778	71-80	Male	Non-Small Cell Lung Cancer	Validation	2	io	nivolumab	TRUE	8.6	TRUE	13.2	TRUE	17	TMB-High	MSS	TMB-sensitive	CDKN2A not deep deletion	0.75	IRS-High	1.07049	3.55016	1.36657	0.547542	0.144336	1.3767	10.714	5.53608	22.0888	1.12003	4965	46175.1	15.4949	238	2213.43	11.1127	3922	36475.1	15.1547	424	3943.25	11.9455	1105	3038	13222	466906
97033	71-80	Female	Colorectal Cancer	Validation	1	io	nivolumab	TRUE	20.2	FALSE	30.4	FALSE	30.4	TMB-Low	MSS	TMB-insensitive	CDKN2A not deep deletion	0.4	IRS-High	0.953032	3.30703	1.07518	2.02584	1.96503	1.20717	8.89724	3.8412	19.0009	0.899155	9890	37730.2	15.2035	1617	6168.83	12.591	33775	128851	16.9754	919	3505.97	11.776	1195	7406	33928	1169046
97063	>80	Male	Renal Cell Carcinoma	Validation	1	io	nivolumab	TRUE	4.5	FALSE	12.8	FALSE	12.8	TMB-Low	MSS	TMB-insensitive	N/A	0.3	IRS-Low	0.829281	2.01975	1.41921	2.24429	0.616267	2.37203	3.05514	0.630044	8.9284	0.981951	22039	47891.1	15.5475	3303	7177.48	12.8095	23281	50590	15.6266	3618	7861.98	12.9409	4227	21678	27287	953144
97408	61-70	Female	Head and Neck Cancer	Validation	2	io	nivolumab	TRUE	0.7	FALSE	0.7	FALSE	12.1	TMB-Low	MSS	TMB-sensitive	CDKN2A deep deletion	0.55	IRS-Low	0.710273	2.92478	1.27581	-0.397894	0.995674	0.753586	6.59357	2.84664	14.0812	1.2133	24154	43359.9	15.4041	640	1148.89	10.1673	36659	65808.2	16.006	1426	2559.87	11.3224	3123	15739	34626	796956
97599	71-80	Female	Non-Small Cell Lung Cancer	Validation	2	io	nivolumab	TRUE	5.4	TRUE	32.9	FALSE	34.5	TMB-Low	MSS	TMB-sensitive	CDKN2A deep deletion	0.5	IRS-Low	0.824914	2.27341	1.2579	2.76404	0.351514	1.16709	3.83465	1.04481	9.8182	1.04312	44748	42824.8	15.3862	10753	10290.9	13.3292	43999	42108	15.3618	3563	3409.87	11.7359	4925	38701	61958	1254310
98305	61-70	Male	Renal Cell Carcinoma	Validation	3	io	nivolumab	TRUE	64.9	FALSE	64.9	FALSE	82.4	TMB-Low	MSS	TMB-insensitive	N/A	0.2	IRS-Low	0.4902	0.869733	0.919564	0.555125	-0.598131	1.99752	0.827324	0.020946	5.97715	1.20872	2938	33872.2	15.0479	193	2225.1	11.1203	1891	21801.4	14.4122	526	6064.26	12.5664	902	2059	5941	188967
98315	>80	Male	Melanoma	Validation	1	io	nivolumab	TRUE	1	FALSE	6.1	FALSE	6.1	TMB-High	MSS	TMB-sensitive	CDKN2A not deep deletion	0.65	IRS-High	0.911075	4.13825	-0.354787	-2.21318	-0.940238	-1.57832	16.6091	9.84363	30.7343	1.08374	6620	14002.6	13.7735	154	325.739	8.352	8131	17198.6	14.0701	240	507.646	8.99052	2437	18966	28033	595203
98588	71-80	Male	Non-Small Cell Lung Cancer	Validation	3	io	nivolumab	TRUE	13.3	TRUE	16.9	FALSE	36.5	TMB-Low	MSS	TMB-sensitive	N/A	0.3	IRS-Low	0.706802	1.03689	0.796495	1.858	0.43373	3.44029	1.0518	0.0266293	7.59891	0.95075	37711	31102.5	14.9248	6658	5491.24	12.4232	54049	44577.4	15.4441	19990	16486.9	14.0091	9362	34257	98623	2621221
98944	>80	Female	Hepatobiliary Cancer	Validation	2	io	nivolumab	TRUE	32.9	TRUE	32.9	TRUE	34.2	TMB-Low	MSS	TMB-insensitive	CDKN2A not deep deletion	0.55	IRS-High	1.12169	2.70372	-4.9222	-0.359211	1.45495	2.04513	5.51482	2.02384	12.0034	1.08798	657	589.622	9.20609	1315	1180.14	10.206	100816	90476.9	16.4653	6984	6267.76	12.614	5483	53622	66071	1417026
99144	>80	Male	Hepatobiliary Cancer	Validation	2	io	nivolumab	TRUE	12.9	TRUE	12.9	TRUE	18	TMB-Low	MSS	TMB-insensitive	CDKN2A not deep deletion	0.7	IRS-Low	0.805405	2.08904	-0.366653	-1.31611	-2.18137	1.11624	3.25465	0.886783	9.49405	1.22901	7590	13887.9	13.7616	332	607.48	9.24907	3976	7275.12	12.829	1799	3291.73	11.6851	2899	20030	32406	788475
99154	71-80	Male	Small Cell Lung Cancer	Validation	1	io	nivolumab	TRUE	5.4	TRUE	5.9	TRUE	5.9	TMB-Low	MSS	TMB-insensitive	CDKN2A not deep deletion	0.85	IRS-Low	0.468381	3.2222	1.28041	-0.54436	3.52734	-0.30301	8.33212	3.99558	15.323	1.20018	50670	43498.4	15.4087	1209	1037.88	10.0208	443272	380533	18.5377	1433	1230.18	10.2658	8068	32912	98667	2756282
99458	41-50	Female	Melanoma	Validation	2	io	nivolumab	TRUE	8.7	TRUE	21	TRUE	24	TMB-Low	MSS	TMB-sensitive	CDKN2A deep deletion	0.8	IRS-Low	-0.306796	2.10124	-0.00632312	-3.8491	0.496857	-5.37865	3.29078	0.896626	8.42567	1.21552	44685	17828.4	14.122	261	104.134	6.71608	116726	46571.3	15.5072	89	35.5092	5.19019	16233	79132	148617	5934200
99470	41-50	Female	Melanoma	Validation	2	io	nivolumab	TRUE	20.8	TRUE	41.6	FALSE	46.4	TMB-Low	MSS	TMB-sensitive	CDKN2A deep deletion	0.5	IRS-Low	0.806755	2.75353	1.10196	-0.601696	0.0576359	1.40751	5.74364	2.30924	16.1494	1.21874	44626	38437.1	15.2302	1158	997.404	9.96348	39878	34347.6	15.068	4677	4028.38	11.9763	6821	32803	81701	1159376
99528	61-70	Female	Melanoma	Validation	1	io	nivolumab	TRUE	13.6	FALSE	34.8	FALSE	34.8	TMB-High	MSS	TMB-sensitive	CDKN2A not deep deletion	0.5	IRS-High	1.52778	4.43279	-0.452302	1.94074	0.80267	2.03933	20.5974	12.9083	36.7789	1.0681	2543	13087.3	13.676	1130	5815.44	12.5059	11186	57567.7	15.813	1213	6242.59	12.6082	1080	5490	15316	399990
99944	>80	Female	Head and Neck Cancer	Validation	2	io	nivolumab	TRUE	1.8	TRUE	1.8	TRUE	4.8	TMB-Low	MSS	TMB-sensitive	CDKN2A not deep deletion	0.5	IRS-High	0.948203	2.81214	2.98792	3.86791	1.32947	1.90494	6.02324	2.42166	13.5636	1.16217	83457	142066	17.1162	12994	22119.3	14.4331	48723	82939.7	16.3398	3341	5687.28	12.4738	6109	16509	59195	1525691
99991	61-70	Female	Non-Small Cell Lung Cancer	Validation	1	io	nivolumab	TRUE	10.3	TRUE	10.3	TRUE	10.3	TMB-Low	MSS	TMB-sensitive	CDKN2A deep deletion	0.65	IRS-Low	0.729444	3.06631	1.55772	1.62119	1.9948	0.298413	7.37626	2.39506	17.2136	0.67785	24312	52717.2	15.686	2149	4659.81	12.1864	60662	131537	17.0051	861	1866.96	10.8672	2258	13030	28229	1054323
100393	71-80	Male	Bladder Cancer	Validation	2	io	nivolumab	TRUE	3	TRUE	9.7	TRUE	16.6	TMB-High	MSS	TMB-insensitive	CDKN2A not deep deletion	0.55	IRS-High	1.00512	4.31056	2.62153	-0.504045	0.17247	0.191566	18.8431	11.9449	33.1536	1.22061	52762	110204	16.7498	511	1067.32	10.0611	17807	37193.4	15.1828	830	1733.62	10.7604	2990	13527	42531	1396447
100396	71-80	Male	Melanoma	Validation	1	io	nivolumab	TRUE	7	FALSE	32.4	FALSE	32.4	TMB-Low	MSS	TMB-sensitive	CDKN2A not deep deletion	0.6	IRS-High	1.23035	2.74822	1.23564	1.41638	-0.528539	3.73994	5.71889	2.29929	11.7831	1.22401	2691	42169.1	15.3639	258	4042.97	11.9816	1460	22878.8	14.4818	1295	20293.2	14.3088	475	1803	4700	240223
100425	41-50	Male	Non-Small Cell Lung Cancer	Validation	3	io	nivolumab	TRUE	3.3	TRUE	15.7	TRUE	23.3	TMB-Low	MSS	TMB-sensitive	CDKN2A deep deletion	0.65	IRS-Low	0.532705	2.80594	2.98178	0.22532	1.30073	0.210353	5.99312	1.63293	17.4823	0.667432	10229	141462	17.1101	128	1770.18	10.7905	5879	81303.9	16.3111	127	1756.35	10.7792	697	2043	5114	354550
100442	61-70	Male	Melanoma	Validation	1	io	nivolumab	TRUE	25.7	FALSE	28.5	FALSE	28.5	TMB-Low	MSS	TMB-sensitive	CDKN2A not deep deletion	0.4	IRS-High	1.30017	3.43142	-0.558454	0.161592	-2.22419	1.30607	9.78846	5.05785	18.1334	1.22593	6253	12158.9	13.5698	871	1693.65	10.7268	3632	7062.37	12.7861	1931	3754.8	11.8749	2268	19103	30494	951609
100564	71-80	Male	Melanoma	Validation	1	io	nivolumab	TRUE	18.2	FALSE	18.9	FALSE	18.9	TMB-High	MSS	TMB-sensitive	N/A	0.2	IRS-High	1.20109	4.42566	0.486662	0.274679	-0.535233	-0.359245	20.4909	13.2607	30.2485	1.22005	18875	25091.3	14.615	1378	1831.83	10.8399	17131	22772.9	14.4751	890	1183.11	10.2096	7033	21254	86000	821908
100626	61-70	Male	Head and Neck Cancer	Validation	1	io	nivolumab	TRUE	24.8	TRUE	56.9	FALSE	72.1	TMB-Low	MSS	TMB-sensitive	CDKN2A not deep deletion	0.55	IRS-High	1.05909	2.40029	1.53699	4.10166	2.6588	3.92366	4.27908	1.38941	9.98592	1.16847	8477	51965.1	15.6653	4243	26010.1	14.6668	33999	208418	17.6691	3760	23049.3	14.4925	1005	4609	30333	870174
100947	>80	Male	Melanoma	Validation	1	io	nivolumab	TRUE	3.3	FALSE	3.3	FALSE	3.3	TMB-High	MSS	TMB-sensitive	CDKN2A not deep deletion	0.5	IRS-High	1.64454	3.78861	1.04658	2.63434	-0.78272	3.9481	12.8193	4.70447	27.902	0.468044	3091	36989.6	15.1749	786	9405.95	13.1995	1603	19182.9	14.2276	1959	23443.1	14.5169	306	2361	5806	113314
101283	71-80	Male	Melanoma	Validation	1	io	nivolumab	TRUE	4	FALSE	4	FALSE	4	TMB-Low	MSS	TMB-sensitive	CDKN2A not deep deletion	0.5	IRS-High	1.20983	3.08684	0.537232	1.10987	0.14646	3.00522	7.49635	3.42781	14.2304	1.20058	64367	25986.4	14.6655	8097	3268.94	11.675	90480	36528.8	15.1568	30205	12194.4	13.5741	19700	85920	146871	4215909
101511	61-70	Female	Other Cancer	Validation	1	io	nivolumab	TRUE	49.2	FALSE	49.2	FALSE	57.3	TMB-Low	MSS	TMB-insensitive	N/A	0.35	IRS-Low	0.729625	1.51578	0.685399	3.24825	0.291986	1.5609	1.85953	0.225198	8.15149	1.07554	4557	28797.2	14.8137	2278	14395.5	13.8134	6394	40405.9	15.3023	709	4480.41	12.1297	804	4471	23679	592763
101526	61-70	Female	Melanoma	Validation	2	io	nivolumab	TRUE	2.2	TRUE	3.4	TRUE	13.7	TMB-Low	MSS	TMB-sensitive	CDKN2A not deep deletion	0.6	IRS-Low	0.56683	2.32436	1.66893	2.11481	-0.137222	-1.01368	4.00844	0.826638	11.7143	0.74842	9095	56941.8	15.7972	1048	6561.3	12.68	4793	30007.9	14.8731	120	751.294	9.55515	1661	7853	6557	300985
101619	71-80	Male	Esophagogastric Cancer	Validation	2	io	nivolumab	TRUE	2.6	TRUE	2.6	TRUE	4	TMB-Low	MSS	TMB-insensitive	N/A	0.2	IRS-Low	0.181969	0	0.954588	2.41355	-0.192801	0.648709	0	0	3.90779	0.943979	3470	34704.6	15.0829	807	8071.08	12.9787	2887	28873.8	14.8175	238	2380.32	11.2175	793	2825	6990	141070
101634	61-70	Male	Melanoma	Validation	1	io	nivolumab	TRUE	9.7	FALSE	9.7	FALSE	9.7	TMB-Low	MSS	TMB-sensitive	CDKN2A not deep deletion	0.5	IRS-High	0.957087	2.34862	1.64371	1.5231	-0.410542	2.51731	4.09336	1.3291	11.8074	1.22149	28238	55955	15.772	2197	4353.46	12.0883	12530	24828.8	14.5998	4388	8695.03	13.0861	5248	26803	28164	1253033
102131	>80	Male	Melanoma	Validation	1	io	nivolumab	TRUE	6.2	FALSE	31.2	FALSE	31.2	TMB-Low	MSS	TMB-sensitive	CDKN2A deep deletion	0.7	IRS-High	1.0936	3.11111	-0.653843	-0.533184	-1.12597	1.33423	7.64049	3.49372	14.504	1.17793	10130	11380.9	13.4745	931	1045.96	10.032	13459	15120.9	13.8844	3408	3828.83	11.9031	5046	35471	52778	1851270
102489	61-70	Male	Sarcoma	Validation	1	io	nivolumab	TRUE	9.7	FALSE	9.7	FALSE	9.7	TMB-Low	MSS	TMB-insensitive	CDKN2A not deep deletion	0.65	IRS-Low	0.125487	0	2.98519	0.000165843	-0.404392	2.37434	0	0	3.08418	1.19606	284672	141798	17.1135	3040	1514.25	10.5653	50059	24934.9	14.6059	15809	7874.61	12.9432	13025	56722	123246	2195087
102796	61-70	Male	Anal Cancer	Validation	3	io	nivolumab	TRUE	3.9	FALSE	7	FALSE	16.1	TMB-Low	MSS	TMB-insensitive	CDKN2A not deep deletion	0.5	IRS-Low	0.50788	0.870036	1.90791	2.19583	1.26879	3.03728	0.827709	0.0209558	4.61169	1.20815	16654	67200.5	16.0362	1720	6940.37	12.761	19708	79523.7	16.2791	3090	12468.5	13.6061	1475	7002	24705	1440818
102892	61-70	Male	Cancer of Unknown Primary	Validation	1	io	nivolumab	TRUE	5.2	FALSE	5.2	FALSE	5.2	TMB-High	MSS	TMB-insensitive	CDKN2A not deep deletion	0.5	IRS-High	1.65623	3.59333	-1.44438	3.9531	1.09368	3.8021	11.0698	5.52602	21.0945	0.993694	4840	6579.18	12.6839	17262	23464.8	14.5183	51815	70433.9	16.104	15586	21186.6	14.3709	2699	20785	44628	1357885
102905	>80	Female	Renal Cell Carcinoma	Validation	1	io	nivolumab	TRUE	29.8	TRUE	54.3	FALSE	54.3	TMB-Low	MSS	TMB-insensitive	CDKN2A deep deletion	0.55	IRS-Low	0.667328	1.81027	1.72791	1.36143	-0.381001	1.40567	2.50707	0.517019	10.9136	1.19662	5868	59317.7	15.8562	385	3891.84	11.9266	2507	25342.5	14.6293	398	4023.26	11.9745	309	2795	7196	137909
103100	51-60	Female	Renal Cell Carcinoma	Validation	2	io	nivolumab	TRUE	5.8	TRUE	10.2	FALSE	16.7	TMB-Low	MSS	TMB-insensitive	N/A	0.25	IRS-Low	0.420322	1.39127	-0.249158	-1.91116	-0.890865	0.663191	1.6231	0.196565	7.11505	1.23221	6824	15066.3	13.8791	182	401.827	8.65402	8061	17797.4	14.1195	1089	2404.34	11.232	1513	12797	31946	295472
103360	31-40	Female	Non-Small Cell Lung Cancer	Validation	1	io	nivolumab	TRUE	1.4	FALSE	1.4	FALSE	41.1	TMB-High	MSS	TMB-sensitive	CDKN2A deep deletion	0.55	IRS-High	1.74997	4.5771	-3.58341	1.17283	0.789736	2.46231	22.8695	14.1567	34.9583	0.918252	790	1492.91	10.5449	1807	3414.8	11.738	30191	57053.9	15.8001	4429	8369.77	13.0311	3079	23242	31377	435248
103675	71-80	Female	Anal Cancer	Validation	3	io	nivolumab	TRUE	16.3	FALSE	16.3	FALSE	29.2	TMB-Low	MSS	TMB-insensitive	N/A	0.25	IRS-Low	0.13544	0.861518	1.92368	-0.391685	-0.476538	-0.0115641	0.81695	0.0206834	5.90219	1.22407	15250	67939.1	16.052	259	1153.85	10.1735	5324	23718.5	14.5338	338	1505.8	10.5573	1090	6342	15667	384627
103865	51-60	Male	Head and Neck Cancer	Validation	1	io	nivolumab	TRUE	1	FALSE	1	FALSE	1	TMB-Low	MSS	TMB-sensitive	CDKN2A deep deletion	0.4	IRS-High	1.02245	2.44978	1.95982	2.87131	-0.515951	2.20152	4.46332	1.44923	10.4159	1.12024	10501	69662.5	16.0881	1671	11085.2	13.4365	3479	23079.3	14.4944	1053	6985.49	12.7704	636	4259	12737	368833
103965	71-80	Female	Melanoma	Validation	1	io	nivolumab	TRUE	18	FALSE	18	FALSE	18	TMB-Low	MSS	TMB-sensitive	CDKN2A not deep deletion	0.7	IRS-Low	0.695592	1.80072	1.90939	2.13997	0.988837	2.28189	2.48395	0.512251	7.25915	1.20775	4554	67269.6	16.0377	452	6676.74	12.7051	4434	65497	15.9992	500	7385.77	12.8507	704	1947	3167	166224
104059	>80	Female	Non-Small Cell Lung Cancer	Validation	1	io	nivolumab	TRUE	18.7	TRUE	23.6	FALSE	52.9	TMB-Low	MSS	TMB-sensitive	CDKN2A not deep deletion	0.45	IRS-High	1.28193	3.08244	0.180288	4.72514	-1.80963	0.148019	7.47046	3.41597	15.2649	1.20475	14174	20290.4	14.3086	27992	40071.2	15.2903	6576	9413.7	13.2007	1175	1682.04	10.7169	6110	24228	41421	2260080
104061	61-70	Female	Non-Small Cell Lung Cancer	Validation	3	io	nivolumab	TRUE	0.2	FALSE	0.2	FALSE	10.5	TMB-Low	MSS	TMB-sensitive	CDKN2A deep deletion	0.45	IRS-Low	0.482401	0	2.81281	3.68771	-3.46268	1.33676	0	0	4.9895	0.739327	17912	125828	16.9411	2779	19521.9	14.2529	426	2992.57	11.5476	546	3835.54	11.9056	410	4022	13708	443634
104278	>80	Male	Non-Small Cell Lung Cancer	Validation	2	io	nivolumab	TRUE	4.9	TRUE	4.9	TRUE	9.3	TMB-Low	MSS	TMB-sensitive	N/A	0.2	IRS-Low	0.867389	2.16893	-0.245506	1.0152	-0.00262256	1.74308	3.4969	0.952788	10.2007	1.14387	2995	15104.5	13.8828	607	3061.25	11.5804	6532	32942.5	15.0077	1008	5083.59	12.3119	2062	5241	13036	401436
104511	71-80	Male	Melanoma	Validation	1	io	nivolumab	TRUE	1.5	TRUE	1.5	TRUE	1.5	TMB-Low	MSS	TMB-sensitive	CDKN2A deep deletion	0.85	IRS-Low	0.53199	2.60044	-2.15284	-3.16953	0.12436	-0.878602	5.06473	1.85867	11.0237	1.18466	13637	4025.89	11.9754	567	167.389	7.39565	121854	35973.5	15.1347	2795	825.134	9.69023	18517	149907	200852	3169770
104545	71-80	Male	Melanoma	Validation	1	io	nivolumab	TRUE	17.8	FALSE	17.8	FALSE	17.8	TMB-High	MSS	TMB-sensitive	CDKN2A not deep deletion	0.4	IRS-High	1.93377	7.17465	1.04877	-2.11665	-1.79963	0.203391	143.472	122.89	178.083	1.20581	18079	37045.9	15.1771	170	348.349	8.44852	4626	9479.19	13.2107	853	1747.89	10.7722	2556	14742	28937	336903
104787	61-70	Female	Non-Small Cell Lung Cancer	Validation	1	io	nivolumab	TRUE	19	FALSE	23.4	FALSE	23.4	TMB-High	MSS	TMB-sensitive	CDKN2A not deep deletion	0.5	IRS-High	1.24864	4.03125	0.606231	-0.371238	-2.04703	0.404324	15.3503	9.24191	23.9713	1.23776	2632	27259.5	14.7345	113	1170.34	10.1939	771	7985.21	12.9633	194	2009.25	10.9732	645	2728	8680	146325
105692	71-80	Male	Gastrointestinal Stromal Tumor	Validation	4	io	nivolumab	TRUE	0.6	FALSE	0.6	FALSE	17.1	TMB-Low	MSS	TMB-insensitive	CDKN2A deep deletion	0.7	IRS-Low	0.598369	0	-3.15272	2.12164	0.965376	3.18308	0	0	3.25157	1.13449	548	2012.62	10.9756	1795	6592.43	12.6868	17546	64440.5	15.9757	3756	13794.5	13.7519	1327	10056	16145	315551
105781	61-70	Female	Renal Cell Carcinoma	Validation	1	io	nivolumab	TRUE	33.7	FALSE	34.3	FALSE	34.3	TMB-Low	MSS	TMB-insensitive	CDKN2A not deep deletion	0.6	IRS-Low	0.544362	0.990207	3.06567	3.13948	0.513989	2.63051	0.98647	0.0249753	5.49625	1.01372	42071	149932	17.194	3746	13350	13.7047	13224	47127.6	15.5243	2639	9404.85	13.1993	2014	7928	22458	764138
106007	71-80	Male	Hepatobiliary Cancer	Validation	3	io	nivolumab	TRUE	7.3	FALSE	7.3	FALSE	19.3	TMB-Low	MSS	TMB-insensitive	CDKN2A not deep deletion	0.9	IRS-Low	0.650448	2.67225	-4.27166	-4.47536	-2.26921	-2.0111	5.37421	1.97224	11.6974	1.11644	69	926.133	9.85663	5	67.1111	6.08982	510	6845.33	12.7411	28	375.822	8.55774	490	2105	4923	82855
106587	>80	Female	Non-Small Cell Lung Cancer	Validation	2	io	nivolumab	TRUE	17.1	TRUE	17.1	TRUE	19.7	TMB-Low	MSS	TMB-sensitive	CDKN2A not deep deletion	0.45	IRS-High	1.05044	3.31232	-0.941843	-0.894381	-1.84707	0.0192849	8.93359	4.45962	18.0542	1.23131	15675	9321.17	13.1865	1369	814.079	9.6708	15425	9172.51	13.1633	2587	1538.36	10.5881	13112	81420	99714	3596819
106748	61-70	Female	Skin Cancer, Non-Melanoma	Validation	1	io	nivolumab	TRUE	26.8	FALSE	26.8	FALSE	43.9	TMB-High	MSS	TMB-insensitive	CDKN2A not deep deletion	0.9	IRS-Low	0.248378	4.49495	2.56291	-3.00915	1.07391	-5.01189	21.5483	13.6598	32.3328	1.06737	36744	105816	16.6912	65	187.187	7.55603	24125	69475.3	16.0842	16	46.0769	5.55695	1102	9811	23157	604005
106843	71-80	Male	Non-Small Cell Lung Cancer	Validation	2	io	nivolumab	TRUE	23.1	FALSE	47.7	FALSE	55	TMB-High	MSS	TMB-sensitive	CDKN2A not deep deletion	0.45	IRS-High	1.58358	4.33977	1.37832	2.92042	0.266355	2.7982	19.2488	12.2022	30.8858	1.19488	4887	46553	15.5066	1204	11469.2	13.4856	4167	39694.3	15.2767	1109	10564.2	13.367	1130	2966	5225	234138
107016	61-70	Female	Non-Small Cell Lung Cancer	Validation	1	io	nivolumab	TRUE	2.5	FALSE	65.5	FALSE	65.5	TMB-Low	MSS	TMB-sensitive	CDKN2A deep deletion	0.55	IRS-High	1.29141	2.58078	-1.91952	4.07497	0.79663	2.5095	4.98265	1.82855	10.8451	1.20418	2119	4732.78	12.2088	11432	25533.3	14.6402	25667	57327.2	15.807	3872	8648.1	13.0783	4656	13372	23014	2103306
107858	61-70	Male	Melanoma	Validation	1	io	nivolumab	TRUE	6.8	TRUE	12.8	FALSE	12.8	TMB-High	MSS	TMB-sensitive	CDKN2A deep deletion	0.55	IRS-High	1.52372	6.12025	-0.608989	-1.74604	0.0598852	-0.660216	68.5632	54.6891	88.4935	1.22515	23159	11740.3	13.5193	889	450.673	8.81913	67860	34401.2	15.0702	1894	960.151	9.90862	11066	96045	116966	2010821
108146	71-80	Male	Hepatobiliary Cancer	Validation	1	io	nivolumab	TRUE	4.8	FALSE	9.1	FALSE	9.1	TMB-Low	MSS	TMB-insensitive	N/A	0.2	IRS-Low	-0.0251316	0	-0.0206953	-1.31523	-1.68223	-0.661064	0	0	3.01006	1.22552	41904	17651.7	14.1076	1443	607.85	9.24994	24411	10282.9	13.3281	2278	959.586	9.90777	24687	110909	97120	2136938
108727	71-80	Male	Non-Small Cell Lung Cancer	Validation	1	io	nivolumab	TRUE	1.9	TRUE	5	TRUE	5	TMB-High	MSS	TMB-sensitive	CDKN2A deep deletion	0.45	IRS-High	1.1338	3.76353	1.49363	2.77626	1.60464	1.2592	12.5811	7.04155	24.886	1.19227	138097	50426.6	15.6219	28422	10378.4	13.3414	274867	100369	16.615	9954	3634.74	11.828	38097	77375	153213	3926536
108789	71-80	Male	Melanoma	Validation	1	io	nivolumab	TRUE	1.3	FALSE	1.3	FALSE	1.3	TMB-High	MSS	TMB-sensitive	CDKN2A deep deletion	0.65	IRS-High	1.77648	5.9083	0.0818819	1.78273	0.681918	0.940531	59.0588	46.293	76.0584	1.23606	10978	18952.5	14.2102	3019	5212.02	12.3479	30668	52945.4	15.6922	1688	2914.17	11.5094	4571	29084	34346	732244
108914	71-80	Female	Esophagogastric Cancer	Validation	1	io	nivolumab	TRUE	8.7	FALSE	8.7	FALSE	58.9	TMB-Low	MSS	TMB-insensitive	CDKN2A not deep deletion	0.6	IRS-Low	0.652033	1.39319	3.92027	4.63716	0.929505	2.50796	1.6266	0.196988	7.13039	1.22956	64995	271117	18.0486	9038	37700.6	15.2023	15069	62858	15.9398	2071	8638.86	13.0768	2493	9432	12205	478598
109169	>80	Male	Melanoma	Validation	1	io	nivolumab	TRUE	1.3	TRUE	1.3	TRUE	1.3	TMB-High	MSS	TMB-sensitive	CDKN2A deep deletion	0.95	IRS-Low	0.361376	5.19251	0.397796	-3.47004	2.06237	-5.88963	35.568	25.7409	47.9096	1.20895	37372	23592.3	14.5261	215	135.726	7.09514	218357	137845	17.0727	39	24.62	4.6792	16419	64942	93928	2163958
109270	51-60	Male	Cancer of Unknown Primary	Validation	2	io	nivolumab	TRUE	2.3	FALSE	2.3	FALSE	4.6	TMB-High	MSS	TMB-insensitive	N/A	0.25	IRS-Low	0.835361	4.46993	3.14612	2.24094	1.00122	-2.37471	21.1607	13.8229	32.9355	1.22869	118951	158531	17.2744	5373	7160.84	12.8061	49568	66061.5	16.0115	219	291.871	8.19412	5265	30141	44491	1165339
109477	61-70	Male	Renal Cell Carcinoma	Validation	1	io	nivolumab	TRUE	2.9	TRUE	2.9	TRUE	2.9	TMB-Low	MSS	TMB-insensitive	CDKN2A not deep deletion	0.6	IRS-Low	0.719501	1.81305	1.28442	0.265238	0.582503	2.89492	2.51385	0.518417	7.34652	1.19339	29577	43619.5	15.4127	1234	1819.87	10.8304	33510	49419.8	15.5928	7660	11296.8	13.4638	5443	19158	48359	889410
109767	71-80	Female	Melanoma	Validation	1	io	nivolumab	TRUE	6.6	TRUE	6.6	TRUE	6.6	TMB-Low	MSS	TMB-sensitive	CDKN2A not deep deletion	0.4	IRS-Low	0.177546	0.85857	0.233361	-1.85981	-2.3026	-0.94244	0.81324	0.0205895	5.87539	1.22965	27601	21050.8	14.3617	546	416.424	8.70537	8770	6688.72	12.7077	1035	789.376	9.62639	13635	48290	50079	1597117
109803	>80	Male	Neuroendocrine Tumor	Validation	1	io	nivolumab	TRUE	17	TRUE	17	TRUE	17	TMB-High	MSS	TMB-insensitive	CDKN2A not deep deletion	0.9	IRS-Low	0.770527	4.99971	1.91558	-1.38772	2.38259	-1.93277	30.9936	20.9113	44.245	0.967943	7831	67558.8	16.0439	67	578.016	9.17746	19949	172102	17.3929	46	396.847	8.63607	322	3275	20399	262553
109870	71-80	Female	Melanoma	Validation	2	io	nivolumab	TRUE	23.1	TRUE	30.4	TRUE	39.9	TMB-High	MSS	TMB-sensitive	CDKN2A deep deletion	0.8	IRS-High	1.46231	4.50236	0.356448	0.394299	-0.901364	1.39028	21.6645	13.4107	33.1163	0.969327	1221	22925.7	14.4847	106	1990.27	10.9595	941	17668.4	14.109	212	3980.55	11.9591	332	2300	3158	115882
110409	71-80	Female	Melanoma	Validation	1	io	nivolumab	TRUE	0.9	FALSE	1.2	FALSE	1.2	TMB-High	MSS	TMB-sensitive	CDKN2A deep deletion	0.8	IRS-Low	0.237949	3.69272	-1.01631	-6.77261	0.713984	-3.17528	11.9306	6.5226	20.0175	1.17345	1377	8852.2	13.112	2	12.8572	3.79257	8421	54135.4	15.7243	26	167.144	7.39355	345	4395	12205	290084
110583	61-70	Male	Renal Cell Carcinoma	Validation	3	io	nivolumab	TRUE	23.6	TRUE	46.8	TRUE	57.3	TMB-Low	MSS	TMB-insensitive	N/A	0.2	IRS-Low	0.230236	0.946932	3.60573	0.717048	-0.235269	1.04402	0.927768	0.0234891	5.16918	1.07786	42822	218008	17.734	489	2489.51	11.2822	5507	28036.3	14.7751	615	3130.98	11.6129	986	6229	11647	386563
110815	51-60	Male	Melanoma	Validation	1	io	nivolumab	TRUE	7.5	TRUE	7.5	TRUE	7.5	TMB-Low	MSS	TMB-sensitive	N/A	0.3	IRS-High	1.16835	2.56301	0.521078	2.01524	0.196361	3.43828	4.9094	1.80167	12.8979	1.22215	14041	25697.1	14.6494	3346	6123.66	12.5804	20662	37814.4	15.2067	8996	16464	14.0071	2581	15438	33049	1118011
110825	61-70	Female	Non-Small Cell Lung Cancer	Validation	1	io	nivolumab	TRUE	14	TRUE	14	TRUE	14	TMB-High	MSS	TMB-sensitive	CDKN2A not deep deletion	0.85	IRS-High	1.12442	4.14982	-1.93911	0.125401	0.810494	-0.616305	16.7508	10.2319	25.8702	1.19397	2448	4668.91	12.1892	866	1651.66	10.6906	30348	57880.7	15.8208	519	989.854	9.95253	4960	14814	38223	1683498
112587	61-70	Female	Melanoma	Validation	1	io	nivolumab	TRUE	0.9	FALSE	10.9	FALSE	10.9	TMB-High	MSS	TMB-sensitive	N/A	0.3	IRS-High	1.33022	4.2463	-0.713734	-0.0653762	-0.183768	1.03214	17.9786	11.2671	28.2028	1.22368	8368	10918	13.4146	1109	1446.95	10.4998	22269	29055.2	14.8266	2380	3105.28	11.601	2633	43449	45446	1045597
112592	>80	Female	Melanoma	Validation	1	io	nivolumab	TRUE	2.3	TRUE	2.3	TRUE	2.3	TMB-Low	MSS	TMB-sensitive	CDKN2A not deep deletion	0.6	IRS-Low	0.132067	0	2.01176	0.456137	-0.910912	1.33472	0	0	3.02648	1.21887	79812	72216	16.1401	2296	2077.48	11.0213	19398	17551.8	14.0994	4233	3830.13	11.9036	11493	56214	58651	2292014
112715	71-80	Female	Cervical Cancer	Validation	1	io	nivolumab	TRUE	0.5	FALSE	0.5	FALSE	0.5	TMB-Low	MSS	TMB-insensitive	CDKN2A deep deletion	0.4	IRS-High	0.950683	1.90806	0.440922	1.86322	0.707205	3.48918	2.75305	0.567745	8.04556	1.0897	7313	24308.2	14.5692	1658	5511.15	12.4284	16210	53881.6	15.7175	5131	17055.3	14.058	976	8500	18890	616456
114090	61-70	Female	Bladder Cancer	Validation	2	io	nivolumab	TRUE	29.9	FALSE	29.9	FALSE	35.1	TMB-Low	MSS	TMB-insensitive	CDKN2A not deep deletion	0.45	IRS-High	0.909183	3.08642	2.71134	1.86953	0.522066	1.29577	7.49387	3.42668	15.3127	1.20098	105262	117282	16.8396	4968	5535.31	12.4347	42535	47392.2	15.5324	3346	3728.09	11.8646	6433	33747	53218	2153589
114517	31-40	Male	Renal Cell Carcinoma	Validation	1	io	nivolumab	TRUE	6.6	FALSE	10.3	FALSE	10.3	TMB-Low	MSS	TMB-insensitive	CDKN2A deep deletion	0.55	IRS-Low	0.667103	1.4996	3.15739	0.209195	-0.107449	3.7149	1.82764	0.221336	8.01169	1.09431	13691	159774	17.2857	150	1750.5	10.7744	2625	30633.7	14.9029	1709	19944	14.2837	567	2584	5081	170400
114596	41-50	Male	Melanoma	Validation	1	io	nivolumab	TRUE	4.7	TRUE	5	TRUE	5	TMB-Low	MSS	TMB-sensitive	CDKN2A not deep deletion	0.9	IRS-Low	0.12944	1.39663	-0.58325	0.617594	-0.860069	-3.47285	1.63285	0.197746	5.89841	1.22485	15225	11951.7	13.545	2960	2323.61	11.1828	23161	18181.4	14.1503	173	135.805	7.09598	10482	42140	75535	1627647
114873	>80	Male	Melanoma	Validation	1	io	nivolumab	TRUE	7	FALSE	21.2	FALSE	21.2	TMB-High	MSS	TMB-sensitive	CDKN2A not deep deletion	0.8	IRS-High	1.71953	6.00408	-2.69753	-2.29652	-0.529329	0.184905	63.1812	49.6112	79.3176	1.17123	790	2759.6	11.4308	88	307.399	8.26865	6546	22866.3	14.481	494	1725.63	10.7537	2977	9120	15770	397788
115559	61-70	Male	Melanoma	Validation	1	io	nivolumab	TRUE	9	TRUE	36.5	FALSE	36.5	TMB-High	MSS	TMB-sensitive	N/A	0.25	IRS-High	1.17363	4.58482	0.507936	-1.69932	-0.982019	-0.199588	22.9976	14.8829	37.2262	1.08707	38398	25464	14.6362	702	465.538	8.86585	25194	16707.7	14.0283	1993	1321.68	10.3692	5665	48915	89413	1095221
115896	61-70	Female	Glioma	Validation	2	io	nivolumab	TRUE	8.9	TRUE	8.9	TRUE	25.7	TMB-Low	MSS	TMB-insensitive	CDKN2A not deep deletion	0.7	IRS-Low	-0.335703	0.878676	-0.0908666	-2.36102	0.22001	-3.71461	0.838686	0.0212337	4.67285	1.19234	16418	16813.6	14.0374	287	293.915	8.20416	37535	38439.4	15.2303	112	114.699	6.85423	8476	34241	57900	2239140
115997	61-70	Male	Sarcoma	Validation	1	io	nivolumab	TRUE	17.8	TRUE	17.8	TRUE	17.8	TMB-Low	MSS	TMB-insensitive	CDKN2A not deep deletion	0.45	IRS-High	1.05885	2.99839	2.11662	1.93352	1.09018	2.88548	6.99109	3.01826	14.9301	1.14431	7328	77660.8	16.2449	546	5786.4	12.4987	6630	70263.5	16.1005	1059	11223.1	13.4543	511	2666	6129	168110
116119	51-60	Female	Cancer of Unknown Primary	Validation	1	io	nivolumab	TRUE	0.4	FALSE	0.4	FALSE	0.4	TMB-High	MSS	TMB-insensitive	CDKN2A deep deletion	0.9	IRS-High	1.90619	7.27926	1.84393	2.38067	0.617317	-0.705471	154.337	132.135	179.202	1.11444	142876	64285.1	15.9722	17534	7889.19	12.9458	112520	50626.9	15.6276	2068	930.469	9.86336	13479	62795	153787	3649578
116319	61-70	Male	Melanoma	Validation	1	io	nivolumab	TRUE	7.3	FALSE	7.3	FALSE	7.3	TMB-High	MSS	TMB-sensitive	CDKN2A not deep deletion	0.55	IRS-High	1.63672	4.37692	-0.109933	1.46344	-1.26941	2.1642	19.7771	12.6716	32.3712	1.21353	12946	16592.8	14.0184	3259	4177.05	12.0286	10681	13689.8	13.7409	5311	6807.09	12.733	4959	32035	46263	1533428
116790	51-60	Male	Renal Cell Carcinoma	Validation	1	io	nivolumab	TRUE	1.6	TRUE	7	FALSE	7	TMB-Low	MSS	TMB-insensitive	CDKN2A deep deletion	0.9	IRS-Low	-0.133719	0	-3.08984	-2.36112	-0.621696	-1.90532	0	0	3.15038	1.17093	2053	2102.32	11.0384	287	293.894	8.20405	20945	21448.1	14.3886	395	404.488	8.66352	1927	27591	58024	2166329
116944	>80	Male	Melanoma	Validation	1	io	nivolumab	TRUE	42	FALSE	80.1	FALSE	80.1	TMB-Low	MSS	TMB-sensitive	CDKN2A not deep deletion	0.6	IRS-High	1.07765	2.9161	-1.8114	-1.73356	-2.93695	0.492116	6.54805	2.82699	13.984	1.22174	5375	5101.18	12.3169	479	454.598	8.83162	4540	4308.72	12.0734	2250	2135.38	11.061	2689	34669	62478	1550007
117178	>80	Male	Cancer of Unknown Primary	Validation	1	io	nivolumab	TRUE	24.7	FALSE	24.7	FALSE	24.7	TMB-High	MSS	TMB-insensitive	CDKN2A not deep deletion	0.95	IRS-High	1.29689	6.4219	-0.4286	-2.48901	2.01059	-1.57224	84.7399	69.168	102.771	1.21548	6185	13304.1	13.6997	125	268.879	8.07617	61824	132985	17.0209	237	509.794	8.9966	2810	13135	35678	693636
117518	71-80	Male	Renal Cell Carcinoma	Validation	1	io	nivolumab	TRUE	12.3	FALSE	27.9	FALSE	27.9	TMB-High	MSS	TMB-insensitive	CDKN2A not deep deletion	0.5	IRS-High	0.899424	3.56719	-0.399077	-1.22581	0.218612	-0.0670105	10.8531	5.77881	19.6102	1.19782	16775	13579.2	13.7292	799	646.782	9.33937	47440	38402.2	15.2289	1790	1448.99	10.5018	6277	47777	73250	1794154
119391	71-80	Male	Renal Cell Carcinoma	Validation	1	io	nivolumab	TRUE	21.5	FALSE	21.5	FALSE	21.5	TMB-Low	MSS	TMB-insensitive	N/A	0.35	IRS-High	1.14483	1.43285	-3.03265	1.88626	-0.0491854	4.04961	1.6998	0.205854	8.70432	1.17661	2055	2187.37	11.0956	5261	5599.87	12.4514	29966	31896.2	14.9611	23630	25152.1	14.6184	11586	26544	25539	1471183
120637	>80	Male	Cancer of Unknown Primary	Validation	2	io	nivolumab	TRUE	0.9	FALSE	18.7	FALSE	20.8	TMB-High	MSS	TMB-insensitive	N/A	0.35	IRS-Low	0.697629	3.54039	3.92681	2.04888	0.912539	-0.891494	10.6349	5.66265	19.2161	1.22239	238452	272350	18.0551	5488	6268.16	12.6141	54391	62123.1	15.9229	716	817.785	9.67734	6521	29340	51915	2489464
121055	51-60	Female	Small Cell Lung Cancer	Validation	2	io	nivolumab	TRUE	10.8	FALSE	28.6	FALSE	49.2	TMB-Low	MSS	TMB-insensitive	CDKN2A not deep deletion	0.9	IRS-Low	0.589728	3.3269	-0.248784	0.286272	2.42634	-1.47666	9.03452	4.51001	16.1652	1.21755	27829	15070.2	13.8795	3410	1846.62	10.8514	327594	177402	17.4367	1006	544.779	9.09217	30236	52174	69041	2035293
121074	71-80	Female	Mesothelioma	Validation	1	io	nivolumab	TRUE	0.9	FALSE	5.4	FALSE	5.4	TMB-Low	MSS	TMB-insensitive	N/A	0.2	IRS-Low	0.812975	1.64856	-1.31964	0.96995	-2.34349	0.396149	2.13522	0.258585	7.71311	0.936673	1666	7173.46	12.8087	689	2966.69	11.5351	1510	6501.75	12.6668	464	1997.89	10.965	1500	7721	13771	312424
121532	61-70	Female	Melanoma	Validation	1	io	nivolumab	TRUE	10.8	FALSE	19.9	FALSE	19.9	TMB-Low	MSS	TMB-sensitive	CDKN2A not deep deletion	0.9	IRS-Low	-0.0126628	1.82877	-0.921024	-3.58815	0.367262	-2.80814	2.55234	0.526354	7.459	1.17539	14982	9456.67	13.2073	198	124.978	6.97703	67443	42570.2	15.3776	342	215.871	7.76069	13298	74197	93940	3099432
122074	71-80	Male	Cancer of Unknown Primary	Validation	1	io	nivolumab	TRUE	17.1	FALSE	17.1	FALSE	17.1	TMB-High	MSS	TMB-insensitive	CDKN2A not deep deletion	0.9	IRS-High	1.15118	5.1815	0.468893	-1.48569	3.50531	1.08136	35.2901	25.4341	47.7017	1.19013	11979	24784.1	14.5972	261	539.999	9.07948	181137	374766	18.5156	1553	3213.1	11.6502	3391	13656	40524	1435636
124018	>80	Female	Renal Cell Carcinoma	Validation	1	io	nivolumab	TRUE	18.1	TRUE	18.1	TRUE	18.1	TMB-Low	MSS	TMB-insensitive	CDKN2A not deep deletion	0.5	IRS-Low	0.728851	1.39835	-2.15782	0.840321	-2.32367	-0.0893057	1.636	0.198128	5.90979	1.22249	5714	4012.04	11.9705	3862	2711.67	11.4055	9388	6591.7	12.6867	2032	1426.75	10.4795	11284	73540	84449	2911092
124108	61-70	Female	Renal Cell Carcinoma	Validation	1	io	nivolumab	TRUE	2.3	TRUE	6.7	FALSE	6.7	TMB-Low	MSS	TMB-insensitive	CDKN2A not deep deletion	0.55	IRS-Low	0.151826	1.40507	2.2608	-0.180693	-0.631933	-1.23575	1.6483	0.199617	5.95422	1.21337	37716	85823	16.3891	587	1335.72	10.3845	9359	21296.5	14.3784	283	643.968	9.33308	2683	21470	26058	1008771
124285	>80	Male	Renal Cell Carcinoma	Validation	1	io	nivolumab	TRUE	7.8	TRUE	39	TRUE	39	TMB-Low	MSS	TMB-insensitive	CDKN2A not deep deletion	0.75	IRS-High	1.06452	1.85627	-0.371266	0.938997	-1.71643	3.05844	2.62069	0.54045	7.65876	1.14474	2174	13843.5	13.757	456	2903.7	11.5042	1577	10042	13.2939	1987	12652.7	13.6273	510	4437	12707	498515
124749	51-60	Female	Melanoma	Validation	1	io	nivolumab	TRUE	1.1	FALSE	1.1	FALSE	1.1	TMB-Low	MSS	TMB-sensitive	CDKN2A deep deletion	0.4	IRS-Low	0.806351	2.59602	1.0099	-0.42154	-0.984224	0.928033	5.04615	1.85185	10.9833	1.18903	21569	36061	15.1382	676	1130.2	10.1436	9978	16682.1	14.0261	1728	2889.03	11.4969	6220	26237	29379	875099
125207	>80	Male	Melanoma	Validation	1	io	nivolumab	TRUE	0.9	FALSE	0.9	FALSE	0.9	TMB-High	MSS	TMB-sensitive	N/A	0.2	IRS-High	2.44701	6.99584	4.31576	4.06802	-0.769763	4.18157	126.631	107.362	148.36	1.20823	30511	356624	18.444	2174	25410.5	14.6332	1656	19356	14.2406	2358	27561.2	14.7504	678	4662	5073	358657
125362	61-70	Male	Melanoma	Validation	1	io	nivolumab	TRUE	1.1	FALSE	1.1	FALSE	1.1	TMB-High	MSS	TMB-sensitive	CDKN2A not deep deletion	0.85	IRS-High	1.56885	4.74398	-1.39731	0.321303	-1.08012	0.763826	25.7967	17.405	36.8262	1.16294	4498	6797.4	12.731	1252	1892.03	10.8865	10329	15609.2	13.9302	1706	2578.11	11.3327	4205	20533	39237	1729581
126259	61-70	Male	Cancer of Unknown Primary	Validation	1	io	nivolumab	TRUE	9.8	TRUE	11.8	TRUE	11.8	TMB-Low	MSS	TMB-insensitive	CDKN2A deep deletion	0.8	IRS-High	0.907797	2.99846	-1.10496	0.454602	0.306196	0.1625	6.99148	2.81094	14.4051	1.00122	1416	8324.6	13.0233	353	2075.27	11.0198	6941	40805.8	15.3165	289	1699.02	10.7313	1011	7632	10086	730087
126783	51-60	Male	Renal Cell Carcinoma	Validation	1	io	nivolumab	TRUE	3.7	TRUE	22	FALSE	22	TMB-Low	MSS	TMB-insensitive	N/A	0.3	IRS-Low	-0.0627273	0	1.3981	0.0674075	-1.22816	-0.713802	0	0	4.63407	1.20232	30967	47195.6	15.5264	1041	1586.55	10.6326	9243	14086.9	13.7822	607	925.105	9.85503	4472	36364	38906	1198866
127284	51-60	Female	Colorectal Cancer	Validation	1	io	nivolumab	TRUE	1.9	FALSE	2.9	FALSE	2.9	TMB-Low	MSS	TMB-insensitive	CDKN2A not deep deletion	0.7	IRS-Low	0.413922	2.38377	3.35965	1.99388	0.736293	-0.981446	4.21899	1.3699	11.0195	1.18512	107666	183820	17.4879	3534	6033.66	12.5591	32202	54979	15.7466	450	768.293	9.58739	4234	22131	34730	1852278
127908	>80	Male	Melanoma	Validation	1	io	nivolumab	TRUE	2.8	FALSE	2.8	FALSE	2.8	TMB-High	MSS	TMB-sensitive	CDKN2A not deep deletion	0.65	IRS-High	1.22106	3.63713	2.60072	0.0535443	-0.465056	2.99233	11.4419	6.25539	20.2195	1.22358	98784	108625	16.729	1429	1571.37	10.6187	21742	23908.1	14.5453	10991	12086	13.5612	9457	46419	44491	1512545
131463	51-60	Female	Renal Cell Carcinoma	Validation	1	io	nivolumab	TRUE	4.1	TRUE	7.4	TRUE	7.4	TMB-Low	MSS	TMB-insensitive	CDKN2A deep deletion	0.55	IRS-Low	0.344175	0	-2.17141	0.645195	0.724641	2.07843	0	0	4.36107	0.845865	5076	3974.4	11.9569	3025	2368.51	11.2104	69653	54536.8	15.735	8192	6414.16	12.6473	5828	36085	85836	1279366
134030	51-60	Male	Renal Cell Carcinoma	Validation	2	io	nivolumab	TRUE	27.4	TRUE	55.4	FALSE	59.6	TMB-Low	MSS	TMB-insensitive	CDKN2A not deep deletion	0.4	IRS-Low	0.483975	1.66097	0.689152	-0.975857	-0.994557	0.470992	2.16229	0.261863	7.81091	0.924946	3828	28872.2	14.8174	102	769.323	9.58932	2196	16563.1	14.0158	279	2104.32	11.0398	575	3746	10010	308145
134237	71-80	Female	Renal Cell Carcinoma	Validation	2	io	nivolumab	TRUE	30.8	TRUE	60.8	FALSE	72.2	TMB-Low	MSS	TMB-insensitive	CDKN2A not deep deletion	0.4	IRS-High	1.48962	2.78618	-1.76529	3.40656	0.634289	4.10572	5.898	2.3713	12.1521	1.18684	2508	5266.87	12.363	7650	16065.2	13.9717	24393	51226	15.6446	12452	26149.5	14.6746	1686	13454	30238	1274682
134289	51-60	Female	Non-Small Cell Lung Cancer	Validation	2	io	nivolumab	TRUE	24.7	TRUE	36	FALSE	39.7	TMB-Low	MSS	TMB-sensitive	CDKN2A not deep deletion	0.6	IRS-Low	0.650766	2.12033	2.28361	-0.2957	0.497863	2.30273	3.34794	0.690425	11.4294	0.896075	4666	87190.5	16.4119	66	1233.3	10.2695	2494	46603.8	15.5082	401	7493.23	12.8716	376	1512	8144	193059
136899	41-50	Male	Renal Cell Carcinoma	Validation	1	io	nivolumab	TRUE	3.3	FALSE	45.4	FALSE	45.4	TMB-Low	MSS	TMB-insensitive	N/A	0.3	IRS-Low	0.727697	1.44676	-0.808101	0.0267195	-0.328205	2.28905	1.72595	0.209021	7.56593	1.15878	4628	10226.7	13.3202	698	1542.4	10.5919	11896	26287.1	14.6821	3359	7422.52	12.8579	2135	12786	39522	669317
137241	71-80	Female	Melanoma	Validation	1	io	nivolumab	TRUE	2.9	FALSE	2.9	FALSE	2.9	TMB-High	MSS	TMB-sensitive	CDKN2A not deep deletion	0.7	IRS-High	1.33008	3.74576	-1.20541	-0.260458	-1.13367	1.4521	12.4148	6.9485	20.4763	1.20823	4829	7764.63	12.9229	786	1263.82	10.3047	9354	15040.4	13.8767	2584	4154.86	12.0209	4305	21041	36877	455577
137404	>80	Male	Melanoma	Validation	1	io	nivolumab	TRUE	0.7	FALSE	0.9	FALSE	0.9	TMB-High	MSS	TMB-sensitive	CDKN2A deep deletion	0.9	IRS-Low	-0.320135	3.82431	1.71808	-1.42569	-0.146798	-10.5688	13.1655	7.36865	21.7144	1.13934	4186	58915.1	15.8464	40	562.973	9.13948	2118	29809.4	14.8635	0	0	0	489	4059	4213	321663
138763	61-70	Female	Melanoma	Validation	1	io	nivolumab	TRUE	7.7	FALSE	11.7	FALSE	11.7	TMB-High	MSS	TMB-sensitive	CDKN2A deep deletion	0.6	IRS-High	2.08566	5.70393	0.0279581	1.90031	-0.364965	3.3739	51.126	38.4076	67.7793	1.05621	4165	18257.1	14.1563	1290	5654.67	12.4655	5846	25625.7	14.6454	3592	15745.4	13.9427	753	8774	13527	437681
140129	41-50	Male	Renal Cell Carcinoma	Validation	1	io	nivolumab	TRUE	3.3	FALSE	4.8	FALSE	4.8	TMB-Low	MSS	TMB-insensitive	N/A	0.6	IRS-Low	0.828299	0	-2.75786	-1.05468	-1.92235	5.19893	0	0	3.25637	1.13282	694	2646.53	11.3704	191	728.367	9.5105	2283	8706.08	13.088	14630	55790.6	15.7678	928	7409	18153	607422
140785	>80	Male	Melanoma	Validation	1	io	nivolumab	TRUE	3.7	FALSE	13.8	FALSE	13.8	TMB-High	MSS	TMB-sensitive	CDKN2A not deep deletion	0.6	IRS-High	1.22199	3.9147	1.48573	1.6174	-0.0404145	1.18279	14.0814	8.04876	25.0364	1.13625	25736	50151	15.614	2385	4647.58	12.1826	16468	32090.7	14.9699	1769	3447.2	11.7516	1967	14499	37085	804016
141705	71-80	Male	Renal Cell Carcinoma	Validation	1	io	nivolumab	TRUE	3.4	TRUE	12.9	FALSE	12.9	TMB-Low	MSS	TMB-insensitive	CDKN2A deep deletion	0.4	IRS-Low	0.747417	2.14919	0.239853	-0.926926	-1.85537	0.776489	3.43578	0.936136	8.79695	1.16422	13789	21145.7	14.3681	519	795.898	9.63825	5947	9119.85	13.155	1696	2600.85	11.3453	3743	20140	38666	1084095
141710	61-70	Male	Melanoma	Validation	1	io	nivolumab	TRUE	10.1	FALSE	10.8	FALSE	10.8	TMB-Low	MSS	TMB-sensitive	CDKN2A not deep deletion	0.9	IRS-Low	0.501557	1.39901	-0.85045	0.869492	-0.888512	-0.470532	1.6372	0.198273	5.91412	1.2216	15034	9930.83	13.2778	4189	2767.08	11.4347	26987	17826.5	14.1218	1658	1095.21	10.0983	15743	75415	59091	3142774
143746	41-50	Male	Colorectal Cancer	Validation	3	io	nivolumab	TRUE	5.1	FALSE	5.7	FALSE	9.8	TMB-High	MSI-High	TMB-sensitive	CDKN2A not deep deletion	0.5	IRS-High	1.10509	4.62415	-3.02481	-1.62399	0.383548	-1.83022	23.6609	15.16	39.8957	1.01433	9563	2199.3	11.1035	2133	490.548	8.94119	187205	43053.5	15.3939	1853	426.153	8.73861	45513	122853	176669	3028652
143792	71-80	Male	Prostate Cancer	Validation	1	io	nivolumab	TRUE	16.2	TRUE	38.6	FALSE	38.6	TMB-Low	MSS	TMB-insensitive	CDKN2A not deep deletion	0.7	IRS-Low	0.708361	1.41512	-1.24606	0.44436	-2.35298	0.355015	1.66681	0.201859	7.30668	1.19989	381	7548.87	12.8822	104	2060.58	11.0095	326	6459.14	12.6573	98	1941.7	10.9238	420	1426	3056	131400
144064	51-60	Male	Melanoma	Validation	1	io	nivolumab	TRUE	1.4	FALSE	14.9	FALSE	14.9	TMB-High	MSS	TMB-sensitive	CDKN2A deep deletion	0.45	IRS-High	1.32487	4.59624	1.03021	0.20635	-0.561142	0.624716	23.1884	14.1641	38.618	0.862501	13607	36572.4	15.1585	650	1747.05	10.7715	8322	22367.6	14.4492	871	2341.04	11.1936	2195	10512	23643	1051770
144394	71-80	Male	Melanoma	Validation	1	io	nivolumab	TRUE	14.2	FALSE	15.1	FALSE	15.1	TMB-High	MSS	TMB-sensitive	CDKN2A deep deletion	0.6	IRS-High	1.18896	5.7071	-0.798692	-1.6879	0.421456	-2.51046	51.2405	39.1952	73.3523	1.19046	23450	10293.6	13.3296	1069	469.248	8.87728	100692	44199.7	15.4318	605	265.571	8.05837	14607	71782	135081	2618102
146118	71-80	Male	Melanoma	Validation	1	io	nivolumab	TRUE	1.9	FALSE	9.8	FALSE	9.8	TMB-Low	MSS	TMB-sensitive	CDKN2A deep deletion	0.9	IRS-Low	-0.196965	3.251	-0.723738	-2.38036	-2.71283	-10.5688	8.52023	3.42558	17.5549	0.821574	2206	10842.6	13.4046	59	289.988	8.18481	1024	5033.01	12.2975	0	0	0	953	6762	12064	273530
149230	51-60	Male	Melanoma	Validation	1	io	nivolumab	TRUE	2.7	FALSE	6.8	FALSE	6.8	TMB-Low	MSS	TMB-sensitive	CDKN2A deep deletion	0.75	IRS-Low	0.28636	0.867015	2.67014	0.514567	-0.750905	1.01358	0.823885	0.020859	8.43787	1.21376	98417	113980	16.7984	1868	2163.39	11.0797	16933	19610.6	14.2594	2647	3065.57	11.5824	11518	22887	51199	3712618
149517	51-60	Female	Melanoma	Validation	1	io	nivolumab	TRUE	2.8	FALSE	2.9	FALSE	2.9	TMB-High	MSS	TMB-sensitive	CDKN2A deep deletion	0.75	IRS-High	1.1624	3.7592	0.869772	0.781705	-0.537571	0.833909	12.5404	7.01881	24.8056	1.19613	98647	32723.1	14.9981	7849	2603.66	11.3469	68540	22736	14.4728	8159	2706.5	11.4027	21035	112165	178751	7560289
150632	61-70	Female	Melanoma	Validation	1	io	nivolumab	TRUE	2.3	TRUE	6.4	TRUE	6.4	TMB-Low	MSS	TMB-sensitive	CDKN2A not deep deletion	0.55	IRS-Low	0.49963	1.80812	1.10915	-0.923711	-1.405	0.159294	2.50187	0.515945	7.31149	1.19911	26296	38629.2	15.2374	543	797.676	9.64147	8483	12461.7	13.6053	1154	1695.24	10.7281	7079	30220	22575	1437925
151169	61-70	Female	Melanoma	Validation	1	io	nivolumab	TRUE	10.3	FALSE	10.9	FALSE	10.9	TMB-High	MSS	TMB-sensitive	CDKN2A not deep deletion	1	IRS-High	1.87841	4.67161	-1.95792	1.18541	-1.49287	2.64227	24.4856	15.6885	38.8666	0.980167	4661	4608.44	12.1704	3484	3444.71	11.7506	11859	11725.3	13.5175	9590	9481.86	13.2111	1675	28576	70442	2696369
151977	61-70	Female	Melanoma	Validation	1	io	nivolumab	TRUE	6.1	TRUE	26.1	FALSE	26.1	TMB-Low	MSS	TMB-sensitive	CDKN2A not deep deletion	0.45	IRS-High	1.14782	1.97399	0.560322	2.10599	-1.31709	3.62317	2.92853	0.603934	9.99758	1.0244	9147	26405.7	14.6886	2259	6521.31	12.6712	4588	13244.7	13.6932	6483	18715.2	14.192	2456	13170	20540	1165248
189467	51-60	Male	Esophagogastric Cancer	Validation	2	io	nivolumab	TRUE	1.6	TRUE	1.6	TRUE	2.7	TMB-Low	MSS	TMB-insensitive	CDKN2A not deep deletion	0.6	IRS-Low	0.865706	2.25106	-1.37845	3.13063	1.367	0.719075	3.76033	0.77547	12.8372	0.797803	7426	6886.87	12.7498	14307	13268.3	13.6958	91790	85126	16.3773	2695	2499.34	11.2879	25317	22807	63937	4125684
76682	61-70	Male	Head and Neck Cancer	Discovery	3	io	pembrolizumab	TRUE	12.6	FALSE	22.8	FALSE	53.9	TMB-Low	MSS	TMB-sensitive	CDKN2A not deep deletion	0.55	IRS-Low	0.715379	1.78737	-0.806875	1.61829	1.64298	1.82552	2.45185	0.50563	8.37025	1.22357	6337	82873.5	16.3386	2257	29516.4	14.8493	26968	353772	18.4325	2557	33399	15.0276	2013	8405	21690	535344
77003	61-70	Female	Renal Cell Carcinoma	Discovery	1	angio+io	pembrolizumab	FALSE	13.7	FALSE	13.7	FALSE	13.7	TMB-Low	MSS	TMB-insensitive	CDKN2A not deep deletion	0.4	IRS-Low	0.827206	1.39954	-1.74009	0.23261	-0.785934	2.38134	1.63817	0.19839	7.18111	1.22088	2970	43399.5	15.4054	773	11295.6	13.4636	4482	65696.7	16.0036	3364	49097	15.5834	1638	11665	20008	303427
77029	61-70	Female	Other Cancer	Discovery	1	chemo+io	pembrolizumab	FALSE	17.2	FALSE	17.2	FALSE	17.2	TMB-Low	MSS	TMB-insensitive	CDKN2A deep deletion	0.6	IRS-High	1.25627	2.92129	-2.63526	-0.253614	-1.54136	1.78192	6.57522	2.83872	14.042	1.21669	1227	23334.8	14.5103	424	8063.52	12.9774	2040	38916.3	15.2481	1706	32404.7	14.984	2221	11713	15478	598806
77035	61-70	Male	Prostate Cancer	Discovery	3	io	pembrolizumab	TRUE	13.4	TRUE	13.4	TRUE	21.1	TMB-Low	MSS	TMB-insensitive	CDKN2A not deep deletion	0.5	IRS-Low	0.399786	1.68754	-2.49966	-1.73988	-1.33283	-1.79408	2.22107	0.0562327	12.375	0.450233	1461	25634.5	14.6459	164	2877.52	11.4911	2555	44968.5	15.4567	155	2716.29	11.408	1189	6880	17839	466170
77344	>80	Male	Esophagogastric Cancer	Discovery	1	io	pembrolizumab	TRUE	20.3	FALSE	20.3	FALSE	31.5	TMB-Low	MSS	TMB-insensitive	CDKN2A not deep deletion	0.4	IRS-Low	0.484641	2.41006	-1.5635	0.292092	2.29357	-0.952187	4.31498	0.522565	15.5871	0.463501	1821	49050.6	15.582	437	11771.1	13.5231	20554	555359	19.0831	181	4869.49	12.2499	1237	4717	10934	198546
77367	>80	Female	Colorectal Cancer	Discovery	2	chemo+io	pembrolizumab	FALSE	33.2	FALSE	33.2	FALSE	43.4	TMB-High	MSI-High	TMB-sensitive	CDKN2A not deep deletion	0.4	IRS-High	0.938154	4.00657	0.782621	-0.545625	1.50223	0.321114	15.0731	6.89238	28.6132	0.597092	14580	249405	17.9281	385	6585.8	12.6854	18701	320890	18.2917	689	11771.7	13.5232	2639	11178	30081	395981
77516	>80	Female	Melanoma	Discovery	2	io	pembrolizumab	TRUE	3.5	TRUE	3.5	TRUE	10.8	TMB-Low	MSS	TMB-sensitive	CDKN2A deep deletion	0.4	IRS-High	1.25056	3.05422	0.745907	2.21475	1.44077	3.83119	7.30637	3.34094	13.8697	1.2318	6069	243138	17.8914	1114	44629.4	15.4457	7652	307506	18.2303	3352	134125	17.0332	1260	10739	9043	306946
77519	71-80	Male	Esophagogastric Cancer	Discovery	3	io	pembrolizumab	TRUE	34.8	TRUE	35.9	FALSE	81.3	TMB-Low	MSS	TMB-insensitive	N/A	0.3	IRS-High	0.92074	2.36171	3.04278	2.74541	-1.67167	1.34915	4.13978	1.34418	9.66085	1.20779	95290	1.19476e+06	20.1883	5142	64471.3	15.9764	2827	35555.2	15.1178	1917	24006.4	14.5512	5695	14936	34219	764695
77962	>80	Female	Sarcoma	Discovery	2	io	pembrolizumab	TRUE	3	TRUE	3	TRUE	5.4	TMB-Low	MSS	TMB-insensitive	CDKN2A not deep deletion	0.7	IRS-Low	-0.0102573	0.886211	-1.52155	-0.583777	0.936349	-2.06723	0.848316	0.0214775	4.7265	1.17881	11983	50497.9	15.624	1522	6413.9	12.6472	51281	216774	17.7258	534	2247.6	11.1348	4512	24198	93673	1016362
78188	51-60	Female	Ovarian Cancer	Discovery	3	io	pembrolizumab	TRUE	9.2	FALSE	9.2	FALSE	16.4	TMB-Low	MSS	TMB-insensitive	CDKN2A not deep deletion	0.55	IRS-Low	-0.379799	0	-0.816851	-3.25745	-1.51486	-3.03779	0	0	7.73241	0.477065	2868	82302.4	16.3287	35	1004.39	9.97354	1377	39637.9	15.2746	40	1146.47	10.1642	824	4142	9463	229050
78352	71-80	Female	Non-Small Cell Lung Cancer	Discovery	1	io	pembrolizumab	TRUE	6.1	FALSE	6.1	FALSE	6.1	TMB-High	MSS	TMB-sensitive	CDKN2A deep deletion	0.4	IRS-High	1.49029	5.28716	1.4192	0.935161	-0.425775	0.306351	38.0475	26.0246	55.1022	0.841054	5484	387736	18.5647	260	18382.8	14.1661	1189	84326.4	16.3637	165	11651.8	13.5084	990	5039	11697	218743
78399	>80	Female	Other Cancer	Discovery	3	io+multi-kinase	pembrolizumab	FALSE	8.8	FALSE	6.1	FALSE	33.1	TMB-Low	MSS	TMB-insensitive	CDKN2A not deep deletion	0.45	IRS-Low	0.312282	1.41618	0.0965456	1.46048	1.30001	-0.533583	1.66877	0.202096	6.02817	1.19849	2783	155015	17.2421	475	26457.9	14.6915	4992	278920	18.0895	117	6509.06	12.6685	1005	6287	14660	261441
78508	61-70	Female	Sarcoma	Discovery	3	io	pembrolizumab	TRUE	5.3	FALSE	21	FALSE	64.8	TMB-Low	MSS	TMB-insensitive	CDKN2A not deep deletion	0.85	IRS-Low	-0.665436	2.18583	2.51687	-13.231	1.97898	-1.29988	3.54988	0.732071	10.3742	0.845099	30323	829788	19.6624	0	0	0	16268	446552	18.7685	140	3826.42	11.9022	785	4642	19517	436207
78684	61-70	Male	Bladder Cancer	Discovery	1	chemo+io	pembrolizumab	FALSE	13.9	FALSE	27	FALSE	27	TMB-High	MSS	TMB-insensitive	N/A	0.35	IRS-High	1.01794	3.98189	-1.43765	3.27875	1.36886	-2.24659	14.8004	8.62179	23.6967	1.14862	2451	53521.8	15.7079	4273	93308.3	16.5097	13356	292554	18.1584	91	1984.72	10.9554	763	4865	11169	205109
78753	61-70	Female	Endometrial Cancer	Discovery	2	io	pembrolizumab	TRUE	3.6	TRUE	3.6	TRUE	6.9	TMB-High	MSI-High	TMB-sensitive	CDKN2A not deep deletion	0.9	IRS-High	1.00826	4.33675	0.738376	-0.49101	1.39856	0.0173807	19.2065	12.0366	29.0787	1.14545	22773	241872	17.8839	644	6839.93	12.74	28031	298640	18.1881	899	9536.65	13.2194	2696	16366	40142	582706
78754	71-80	Male	Head and Neck Cancer	Discovery	1	io	pembrolizumab	TRUE	7.4	FALSE	7.4	FALSE	7.4	TMB-High	MSS	TMB-sensitive	CDKN2A not deep deletion	0.45	IRS-High	1.28413	4.00084	0.737556	2.47935	1.88382	1.98179	15.0093	8.89547	23.721	1.19926	7142	241735	17.8831	1584	53613.6	15.7103	12313	418048	18.6733	1101	37220.1	15.1838	514	4552	11176	201491
78787	61-70	Male	Cancer of Unknown Primary	Discovery	1	io	pembrolizumab	TRUE	32.9	FALSE	32.9	FALSE	32.9	TMB-High	MSS	TMB-insensitive	CDKN2A not deep deletion	0.8	IRS-Low	0.538501	5.57889	0.629453	-4.30435	2.36814	-4.46938	46.7983	35.2551	60.914	1.17526	22169	224283	17.775	48	485.615	8.92664	57627	584817	19.1576	42	424.395	8.73266	3579	15473	47574	672637
78865	51-60	Male	Cancer of Unknown Primary	Discovery	2	io	pembrolizumab	TRUE	3.2	FALSE	3.2	FALSE	9.9	TMB-Low	MSS	TMB-insensitive	CDKN2A deep deletion	0.4	IRS-Low	0.622294	2.15237	2.01986	1.88984	0.32599	0.517709	3.44557	0.710561	10.0694	0.870682	23202	587965	19.1654	1406	35629.6	15.1208	5586	141994	17.1155	533	13490.4	13.7197	970	5495	12488	234264
78887	>80	Female	Bladder Cancer	Discovery	1	io	pembrolizumab	TRUE	13.2	FALSE	26.3	FALSE	26.3	TMB-Low	MSS	TMB-insensitive	CDKN2A not deep deletion	0.5	IRS-Low	0.714142	1.87141	-1.669	-0.116689	0.976288	1.66412	2.65891	0.322006	9.60485	0.752189	2859	45591.9	15.4765	556	8866.42	13.1143	13932	222859	17.7658	1875	29863.8	14.8662	967	9013	15860	396293
78936	61-70	Female	Other Cancer	Discovery	1	chemo+io	pembrolizumab	FALSE	10.8	TRUE	19.6	TRUE	19.6	TMB-Low	MSS	TMB-insensitive	N/A	0.2	IRS-Low	0.676846	1.92186	1.10467	1.69473	1.08582	1.71775	2.78913	0.337776	10.0752	0.717071	17361	311782	18.2502	1733	31122.5	14.9257	13347	240438	17.8753	1728	30994.9	14.9198	1845	6984	16580	245384
79076	61-70	Male	Non-Small Cell Lung Cancer	Discovery	2	io	pembrolizumab	TRUE	19.1	FALSE	22	FALSE	36.8	TMB-High	MSS	TMB-sensitive	CDKN2A not deep deletion	0.65	IRS-High	1.16293	4.51601	-0.773707	0.0374979	0.487585	-0.736874	21.88	11.3058	45.1092	0.548446	1633	84800.9	16.3718	190	9866.61	13.2685	3049	158823	17.2771	109	5653.42	12.4652	833	2435	6903	223050
79077	61-70	Male	Melanoma	Discovery	1	io	pembrolizumab	TRUE	8.8	TRUE	47.7	FALSE	47.7	TMB-Low	MSS	TMB-sensitive	CDKN2A deep deletion	0.7	IRS-High	0.881667	3.11971	-2.01466	-0.569659	-1.32001	-1.3814	7.69213	3.32092	16.4273	1.04002	1972	35878.1	15.1309	356	6476.98	12.6613	2486	45369.8	15.4695	199	3616.15	11.8206	1429	7758	14555	192932
79337	61-70	Female	Non-Small Cell Lung Cancer	Discovery	2	chemo+io	pembrolizumab	FALSE	10.2	TRUE	43.5	FALSE	46.8	TMB-High	MSS	TMB-sensitive	CDKN2A deep deletion	0.55	IRS-High	0.890689	4.04422	0.269409	0.184291	1.08322	-1.14358	15.498	9.18509	25.5464	1.16144	12606	174748	17.4149	788	10923.5	13.4153	17260	240004	17.8727	308	4264.38	12.0585	1768	8809	22259	331701
79399	51-60	Female	Non-Small Cell Lung Cancer	Discovery	1	chemo+io	pembrolizumab	FALSE	15.6	TRUE	19.7	FALSE	19.7	TMB-Low	MSS	TMB-sensitive	N/A	0.2	IRS-High	1.32892	2.34078	-3.10132	1.50593	-0.771897	3.1569	4.06576	1.32014	10.6193	1.22978	1564	16892.7	14.0442	2528	27304.8	14.7369	6123	66339	16.0176	7791	84047.6	16.3589	3486	19864	55355	1199909
79443	51-60	Male	Head and Neck Cancer	Discovery	2	io	pembrolizumab	TRUE	4.1	FALSE	13	FALSE	19	TMB-Low	MSS	TMB-sensitive	CDKN2A not deep deletion	0.8	IRS-Low	0.611425	1.82373	1.56506	1.86227	0.111272	0.854132	2.53995	0.5238	7.42281	1.18112	14187	428987	18.7106	1156	34955.2	15.0933	4034	122358	16.9008	564	17033.5	14.0562	902	2749	11104	196629
79494	51-60	Male	Non-Small Cell Lung Cancer	Discovery	3	chemo+io	pembrolizumab	FALSE	4.9	FALSE	7.1	FALSE	20.4	TMB-Low	MSS	TMB-sensitive	N/A	0.3	IRS-High	1.25988	2.4222	-0.7669	2.59012	-1.22458	2.64262	4.35988	1.41564	10.1745	1.14682	3410	85202	16.3786	2317	57892.4	15.8211	1934	48472.4	15.5649	2358	58845	15.8447	701	4346	14573	695052
79549	61-70	Female	Non-Small Cell Lung Cancer	Discovery	1	chemo+io	pembrolizumab	FALSE	4.9	TRUE	26.4	TRUE	26.4	TMB-Low	MSS	TMB-sensitive	CDKN2A not deep deletion	0.5	IRS-Low	0.615422	3.44544	-0.197997	0.631163	-0.271339	-3.5444	9.89385	5.11231	17.2825	1.21287	6103	126389	16.9475	719	14890	13.8621	4518	93854.2	16.5181	39	806.677	9.65764	1156	7353	11990	352085
79678	61-70	Female	Non-Small Cell Lung Cancer	Discovery	2	io	pembrolizumab	TRUE	3.4	TRUE	3.4	TRUE	5.1	TMB-Low	MSS	TMB-sensitive	CDKN2A not deep deletion	0.4	IRS-Low	0.771119	1.90529	-1.59931	2.3015	-0.845244	-0.450816	2.74585	0.56626	8.0245	1.09256	4014	47848.2	15.5462	3976	47395.2	15.5325	5273	63050.6	15.9442	579	6893.46	12.7512	3805	3446	23752	711502
79812	61-70	Male	Non-Small Cell Lung Cancer	Discovery	1	io	pembrolizumab	TRUE	10	FALSE	13.6	FALSE	13.6	TMB-High	MSS	TMB-sensitive	N/A	0.35	IRS-High	1.28838	3.80747	-0.557623	1.73037	0.529487	1.30836	13.0011	7.43128	22.1169	1.23066	4397	98503	16.5879	1424	31900.9	14.9614	7276	163504	17.319	1043	23337.1	14.5104	3126	7542	9550	312170
79814	71-80	Male	Non-Small Cell Lung Cancer	Discovery	1	chemo+io	pembrolizumab	FALSE	26	FALSE	26	FALSE	26	TMB-High	MSS	TMB-sensitive	CDKN2A not deep deletion	0.8	IRS-High	1.13617	4.72714	0.794564	-0.984524	1.03656	0.256799	25.4857	17.3164	36.1747	1.21637	14546	251478	17.9401	281	4858.07	12.2465	13399	232366	17.826	652	11258.4	13.4588	1836	10560	14247	474671
79842	71-80	Male	Cancer of Unknown Primary	Discovery	2	io	pembrolizumab	TRUE	2.5	TRUE	2.5	TRUE	13	TMB-Low	MSS	TMB-insensitive	N/A	0.2	IRS-Low	0.36741	0.937821	2.46401	1.75055	-0.118574	1.20798	0.915633	0.0231818	5.10157	1.09214	118073	799937	19.6095	4775	32350.3	14.9815	15353	104338	16.6709	3217	21768.4	14.41	2902	19030	59627	1353480
80017	71-80	Female	Head and Neck Cancer	Discovery	1	io	pembrolizumab	TRUE	7.5	FALSE	7.5	FALSE	7.5	TMB-High	MSS	TMB-sensitive	CDKN2A deep deletion	0.4	IRS-High	1.1325	4.30231	2.04154	0.819471	0.546239	0.572082	18.7298	11.8731	28.1038	1.22799	64344	596868	19.1871	1829	16966.2	14.0505	17777	165414	17.3357	1512	14008.5	13.7741	3492	21375	31231	596006
80127	>80	Male	Cancer of Unknown Primary	Discovery	2	io	pembrolizumab	TRUE	7.8	TRUE	7.8	TRUE	10.1	TMB-Low	MSS	TMB-insensitive	CDKN2A deep deletion	0.5	IRS-High	1.03788	3.30544	0.573914	0.868122	0.47598	1.3244	8.88639	4.43606	16.9338	1.23785	25101	215813	17.7194	2041	17548.1	14.0991	18268	157551	17.2655	2748	23597.9	14.5264	4244	23756	46552	699534
80166	61-70	Female	Non-Small Cell Lung Cancer	Discovery	1	chemo+io	pembrolizumab	FALSE	1.9	FALSE	1.9	FALSE	1.9	TMB-High	MSS	TMB-sensitive	CDKN2A deep deletion	0.4	IRS-High	1.06967	4.25339	-0.73463	0.925014	0.0748647	-1.67636	18.072	11.3257	28.3494	1.21735	11279	87129.3	16.4109	2363	18254	14.156	15397	119309	16.8644	382	2947.32	11.5257	13913	16379	32216	1072046
80186	71-80	Male	Cancer of Unknown Primary	Discovery	1	io	pembrolizumab	TRUE	9.2	TRUE	9.2	TRUE	35.8	TMB-High	MSS	TMB-insensitive	N/A	0.3	IRS-High	1.24807	3.9107	-0.852871	0.810918	0.952027	1.34177	14.0397	8.17865	23.4939	1.21085	18681	80273	16.2926	3925	16865.9	14.0419	50841	219142	17.7415	5565	23883.9	14.5438	15509	41779	80020	1268712
80227	>80	Female	Non-Small Cell Lung Cancer	Discovery	1	io	pembrolizumab	TRUE	8.2	TRUE	33.5	FALSE	33.5	TMB-Low	MSS	TMB-sensitive	N/A	0.2	IRS-Low	0.030567	0	1.41795	1.29026	-0.567981	-0.0960295	0	0	4.54008	1.22721	32655	387399	18.5635	1982	23513.3	14.5212	6421	76410.8	16.2215	744	8815.61	13.106	1468	13507	23657	597210
80269	71-80	Male	Non-Small Cell Lung Cancer	Discovery	1	io	pembrolizumab	TRUE	3.6	TRUE	3.6	TRUE	3.6	TMB-Low	MSS	TMB-sensitive	N/A	0.2	IRS-High	1.75937	3.19098	-3.56448	2.52463	-0.402859	4.36601	8.13231	3.89977	14.9556	1.22966	944	12253.6	13.581	4262	55323.1	15.7556	6580	85676.5	16.3866	14988	194315	17.568	2808	17597	34514	564456
80449	51-60	Female	Renal Cell Carcinoma	Discovery	1	angio+io	pembrolizumab	FALSE	2.8	TRUE	2.8	TRUE	2.8	TMB-Low	MSS	TMB-insensitive	N/A	0.2	IRS-Low	0.659103	2.37055	1.00231	-0.781961	-0.322659	0.815231	4.17138	1.35444	9.73458	1.19864	32261	290428	18.1478	621	5590.52	12.449	10030	90574.2	16.4668	1844	16580.3	14.0173	1603	11569	30293	531676
80464	61-70	Female	Endometrial Cancer	Discovery	1	angio+io	pembrolizumab	FALSE	7.4	TRUE	7.4	TRUE	7.4	TMB-Low	MSS	TMB-insensitive	CDKN2A not deep deletion	0.95	IRS-Low	-0.0882295	0.859793	-0.000989653	-1.59517	0.0436988	-1.96687	0.814778	0.0206284	4.53965	1.22733	24502	144882	17.1445	538	3181.23	11.6358	19685	116759	16.8332	408	2409.59	11.2352	4071	21561	53746	716258
80533	71-80	Female	Renal Cell Carcinoma	Discovery	1	io	pembrolizumab	TRUE	22.9	TRUE	22.9	TRUE	22.9	TMB-Low	MSS	TMB-insensitive	CDKN2A not deep deletion	0.9	IRS-High	1.27197	2.92649	-1.41253	0.614893	-5.34606	-0.540281	6.60259	2.85053	13.0097	1.21165	11519	54461.8	15.733	3114	14723	13.8459	587	2783.93	11.4434	1372	6478.91	12.6618	5234	21612	85756	1219861
80567	>80	Female	Non-Small Cell Lung Cancer	Discovery	1	io	pembrolizumab	TRUE	5.2	FALSE	5.2	FALSE	5.2	TMB-High	MSS	TMB-sensitive	N/A	0.35	IRS-High	1.97228	4.77115	-0.919326	3.44582	0.252254	3.71928	26.3061	17.9934	37.1362	1.21645	2913	76659.2	16.2262	3981	104765	16.6768	5111	134919	17.0417	4722	124114	16.9213	631	5705	9543	412426
80629	61-70	Male	Pancreatic Cancer	Discovery	3	io	pembrolizumab	TRUE	1.4	FALSE	7.4	FALSE	19.7	TMB-Low	MSS	TMB-insensitive	N/A	0.35	IRS-Low	0.540007	1.4009	-3.79108	0.704718	-0.28621	-1.14536	1.64066	0.198691	8.40144	1.21903	528	10472.4	13.3544	790	15668.9	13.9357	4669	92891.8	16.5033	215	4259.11	12.0567	1182	7080	12693	306671
80730	71-80	Male	Non-Small Cell Lung Cancer	Discovery	1	io	pembrolizumab	TRUE	6.1	TRUE	6.1	TRUE	6.1	TMB-Low	MSS	TMB-sensitive	N/A	0.25	IRS-Low	0.497666	1.50477	2.19402	1.81792	0.812536	1.44702	1.8378	0.222566	6.63874	1.08826	43096	663405	19.3395	2202	33896.8	15.0489	12884	198946	17.602	1671	25691.4	14.6491	2080	11574	18347	550972
80814	71-80	Male	Cancer of Unknown Primary	Discovery	1	io	pembrolizumab	TRUE	5.4	TRUE	5.4	TRUE	5.4	TMB-Low	MSS	TMB-insensitive	N/A	0.2	IRS-High	1.09494	1.39283	-2.41096	0.55938	-4.00085	2.05155	1.62593	0.196908	7.12747	1.23006	3096	27260.2	14.7346	1609	14167.2	13.7904	801	7074.62	12.7886	4442	39064	15.2536	2410	7910	34134	549172
81040	71-80	Male	Non-Small Cell Lung Cancer	Discovery	1	io	pembrolizumab	TRUE	17.6	FALSE	17.6	FALSE	17.6	TMB-Low	MSS	TMB-sensitive	CDKN2A deep deletion	0.5	IRS-Low	0.827075	3.0756	1.54961	0.54407	0.867958	0.959933	7.43042	3.39767	14.1052	1.21124	27613	424418	18.6951	912	14017.6	13.7751	13409	206737	17.6574	1194	18329.7	14.162	1747	8445	18717	423616
81045	61-70	Male	Cancer of Unknown Primary	Discovery	2	io	pembrolizumab	TRUE	36.7	FALSE	36.7	FALSE	39	TMB-High	MSS	TMB-insensitive	CDKN2A deep deletion	0.6	IRS-High	0.899577	4.23555	0.708334	-0.655272	1.23667	-0.73741	17.8377	11.0418	28.2923	1.17728	5317	236888	17.8539	137	6103.75	12.5757	5973	266939	18.0262	127	5651.32	12.4646	1176	2386	5861	182121
81154	71-80	Male	Head and Neck Cancer	Discovery	3	io	pembrolizumab	TRUE	23.9	FALSE	25.5	FALSE	55.5	TMB-Low	MSS	TMB-sensitive	N/A	0.3	IRS-Low	0.678058	1.43176	0.568673	2.08234	0.940949	2.33163	1.69776	0.205607	6.13288	1.17802	7679	215031	17.7142	1454	40715.5	15.3133	7742	217466	17.7304	1696	47434.2	15.5337	1257	4716	16538	456425
81255	61-70	Male	Non-Small Cell Lung Cancer	Discovery	1	io	pembrolizumab	TRUE	3.9	TRUE	3.9	TRUE	3.9	TMB-Low	MSS	TMB-sensitive	N/A	0.3	IRS-Low	0.445044	1.40189	-3.72539	0.879879	2.08455	-0.432435	1.64247	0.198911	5.93317	1.21768	381	10960.2	13.4201	615	17691.7	14.1109	16650	480454	18.874	243	6981.86	12.7696	1724	4632	8501	262231
81283	61-70	Male	Bladder Cancer	Discovery	1	io	pembrolizumab	TRUE	13.5	FALSE	25.6	FALSE	25.6	TMB-Low	MSS	TMB-insensitive	CDKN2A deep deletion	0.5	IRS-Low	-0.237568	0	2.51372	0.396955	1.87544	0.24912	0	0	3.0601	1.20548	64689	827979	19.6592	989	12658.6	13.6279	32372	415625	18.6649	876	11198.6	13.4512	2379	14958	41936	645293
81320	61-70	Male	Non-Small Cell Lung Cancer	Discovery	1	chemo+io	pembrolizumab	FALSE	12.9	FALSE	12.9	FALSE	12.9	TMB-High	MSS	TMB-sensitive	CDKN2A deep deletion	0.7	IRS-High	1.04065	4.58081	-0.484318	-1.35913	0.950291	-0.747108	22.9309	15.2375	34.1086	1.22106	3983	103637	16.6612	144	3746.87	11.8719	8386	218879	17.7398	216	5613.45	12.4549	1773	3308	11402	218809
81357	51-60	Male	Esophagogastric Cancer	Discovery	2	io	pembrolizumab	TRUE	15.5	TRUE	15.5	TRUE	24.4	TMB-Low	MSS	TMB-insensitive	CDKN2A not deep deletion	0.75	IRS-Low	0.203831	1.42409	-2.23774	-1.5821	1.41363	-0.967606	1.68345	0.203874	6.08119	1.18804	1848	30737.9	14.9078	193	3210.18	11.6489	18087	301774	18.2031	290	4817.71	12.2344	2469	9325	19493	374199
81417	71-80	Male	Non-Small Cell Lung Cancer	Discovery	1	chemo+io	pembrolizumab	FALSE	18.4	FALSE	18.4	FALSE	18.4	TMB-Low	MSS	TMB-sensitive	N/A	0.3	IRS-High	1.1989	2.82646	0.318193	2.07253	-1.1226	2.03159	6.09329	2.23613	13.2625	0.984689	7849	180758	17.4637	1756	40439.7	15.3035	2252	52022.9	15.6669	1675	38527.3	15.2336	992	3823	16816	880472
81434	61-70	Female	Thyroid Cancer	Discovery	1	io	pembrolizumab	TRUE	2.9	TRUE	7.2	TRUE	7.2	TMB-Low	MSS	TMB-insensitive	CDKN2A deep deletion	0.45	IRS-Low	0.854707	2.7907	-1.30617	4.06564	1.4003	-1.14397	5.91967	2.38002	12.1967	1.1825	9450	58629	15.8394	25949	160991	17.2966	48045	299000	18.1898	688	4263.23	12.0581	4812	41553	100658	978043
81439	71-80	Male	Non-Small Cell Lung Cancer	Discovery	1	chemo+io	pembrolizumab	FALSE	6	TRUE	9.2	TRUE	9.2	TMB-High	MSS	TMB-sensitive	CDKN2A deep deletion	0.75	IRS-High	1.05361	4.08134	-0.451015	-0.0850765	0.752961	-0.236105	15.928	9.5897	29.9361	1.19287	9163	106058	16.6945	783	9062.87	13.1459	16442	190898	17.5424	692	7999.82	12.9659	4233	8252	17911	544588
81449	>80	Male	Cancer of Unknown Primary	Discovery	4	io	pembrolizumab	TRUE	3.3	TRUE	3.3	TRUE	40	TMB-Low	MSS	TMB-insensitive	N/A	0.3	IRS-High	0.887582	1.79194	-3.73857	1.07703	-1.5091	-0.0237139	2.46281	0.507891	7.19736	1.21812	536	10860.6	13.4069	1001	20282.5	14.308	1958	39796.4	15.2804	458	9268.81	13.1783	1684	8261	17258	254657
81484	>80	Female	Non-Small Cell Lung Cancer	Discovery	1	io	pembrolizumab	TRUE	7.1	TRUE	7.1	TRUE	7.1	TMB-Low	MSS	TMB-sensitive	CDKN2A deep deletion	0.7	IRS-Low	0.595848	2.93323	0.524145	1.78069	-1.06573	-3.27637	6.63816	2.86589	15.2597	1.20515	5144	208495	17.6697	815	33033.4	15.0117	1331	54114.8	15.7238	24	971.576	9.92567	1351	5299	5475	265502
81757	>80	Male	Esophagogastric Cancer	Discovery	2	io	pembrolizumab	TRUE	21.9	FALSE	21.9	FALSE	23.6	TMB-High	MSI-High	TMB-sensitive	N/A	0.2	IRS-Low	0.822956	3.59839	0.0467648	-0.174975	0.878778	-0.71835	11.1122	5.91681	19.0022	1.16988	18519	149758	17.1923	1053	8515.31	13.056	25678	208294	17.6683	709	5726.49	12.4837	5995	16858	35511	564567
81799	>80	Female	Non-Small Cell Lung Cancer	Discovery	1	chemo+io	pembrolizumab	FALSE	12.5	TRUE	12.5	TRUE	12.5	TMB-Low	MSS	TMB-sensitive	N/A	0.2	IRS-Low	0.180061	0	1.17247	1.04841	-0.210777	1.48188	0	0	5.87007	1.23077	25868	326785	18.318	1574	19884	14.2794	7724	97877.9	16.5787	2086	26319.9	14.6839	1602	16393	29091	668333
81865	61-70	Female	Non-Small Cell Lung Cancer	Discovery	1	chemo+io	pembrolizumab	FALSE	8	TRUE	8	TRUE	8	TMB-Low	MSS	TMB-sensitive	CDKN2A not deep deletion	0.65	IRS-Low	0.689351	1.79544	1.22763	2.86017	1.06926	1.54753	2.47121	0.509623	9.61161	1.21398	21064	339522	18.3732	4331	69809.7	16.0912	14701	237693	17.8587	1711	27545.3	14.7496	4291	9860	23588	862338
81945	71-80	Female	Bladder Cancer	Discovery	1	io	pembrolizumab	TRUE	8.5	FALSE	8.5	FALSE	8.5	TMB-Low	MSS	TMB-insensitive	CDKN2A deep deletion	0.4	IRS-Low	0.375818	2.7447	0.225973	-0.565061	0.563793	-2.52185	5.7025	2.2927	11.7493	1.22753	36561	169565	17.3715	1401	6497.66	12.6659	35991	167439	17.3533	354	1639.81	10.6802	9645	32163	50485	1100508
81960	61-70	Male	Non-Small Cell Lung Cancer	Discovery	1	chemo+io	pembrolizumab	FALSE	4.5	TRUE	9.5	TRUE	9.5	TMB-High	MSS	TMB-sensitive	CDKN2A not deep deletion	0.9	IRS-Low	0.570701	4.43594	-2.14448	-2.58625	1.08453	-4.65563	20.6446	13.3602	30.4754	1.21097	3689	32790.6	15.001	180	1599.98	10.6447	26942	240222	17.874	42	372.873	8.5464	5512	15173	43622	475863
82104	61-70	Male	Non-Small Cell Lung Cancer	Discovery	1	io	pembrolizumab	TRUE	8.4	FALSE	18.1	FALSE	18.1	TMB-High	MSS	TMB-sensitive	CDKN2A deep deletion	0.6	IRS-High	1.34758	4.38827	-1.12858	1.98738	1.43423	0.605727	19.9412	12.7767	29.6708	1.20354	3404	66309	16.0169	1957	38121.9	15.2184	15666	306115	18.2237	737	14339.1	13.8078	3180	16168	28685	546134
82120	61-70	Male	Non-Small Cell Lung Cancer	Discovery	1	io	pembrolizumab	TRUE	4.4	FALSE	8	FALSE	8	TMB-Low	MSS	TMB-sensitive	CDKN2A deep deletion	0.8	IRS-Low	0.417745	2.18132	-0.0316151	2.00979	0.120147	-2.63139	3.53567	0.428187	15.499	0.565663	8389	141839	17.1139	2290	38718.6	15.2408	7259	123113	16.9096	90	1519.84	10.5707	753	8100	13718	380478
82182	61-70	Female	Cancer of Unknown Primary	Discovery	2	chemo+io	pembrolizumab	FALSE	7.2	TRUE	7.2	TRUE	12.3	TMB-Low	MSS	TMB-insensitive	CDKN2A deep deletion	0.4	IRS-Low	0.153106	0.860725	1.48697	1.03989	0.976302	0.128894	0.815951	0.0206581	4.54618	1.22556	56886	406383	18.6325	2767	19767	14.2709	31100	222861	17.7658	1444	10303.1	13.3309	4475	19927	37026	814391
82202	51-60	Male	Non-Small Cell Lung Cancer	Discovery	1	chemo+io	pembrolizumab	FALSE	11.3	TRUE	24.5	FALSE	24.5	TMB-High	MSS	TMB-sensitive	CDKN2A not deep deletion	0.75	IRS-High	1.55157	5.33551	-0.641637	-0.041377	0.554785	0.87894	39.3783	29.0346	57.8023	1.21895	9759	92930.5	16.5039	981	9341.61	13.1896	17420	166396	17.3443	1822	17328.9	14.081	4486	14625	47311	1216192
82447	>80	Female	Non-Small Cell Lung Cancer	Discovery	1	io	pembrolizumab	TRUE	8.1	TRUE	14.9	TRUE	37.4	TMB-Low	MSS	TMB-sensitive	CDKN2A not deep deletion	0.45	IRS-Low	0.615949	1.41969	0.176186	0.965328	-1.1196	0.812643	1.67527	0.202883	8.57871	1.19384	8561	163813	17.3217	981	18771.3	14.1963	2716	52131.2	15.6699	866	16550.6	14.0147	3100	3647	7665	433292
82709	71-80	Female	Bladder Cancer	Discovery	2	io	pembrolizumab	TRUE	3	FALSE	3	FALSE	7.6	TMB-Low	MSS	TMB-insensitive	N/A	0.2	IRS-Low	0.432275	0	1.60795	0.161299	-1.59499	3.48634	0	0	3.028	1.21825	38435	441931	18.7535	935	10750.8	13.3923	3251	37496.2	15.1945	9196	105608	16.6884	6178	12474	53958	1101466
82735	61-70	Female	Non-Small Cell Lung Cancer	Discovery	1	chemo+io	pembrolizumab	FALSE	6.7	FALSE	8.3	FALSE	8.3	TMB-Low	MSS	TMB-sensitive	CDKN2A not deep deletion	0.85	IRS-High	1.07608	1.85919	-13.9082	1.78198	0.675116	-2.64347	2.62805	0.541967	7.68026	1.14153	1	8.43013	3.23728	3922	33063	15.013	21389	180870	17.4646	179	1507.15	10.5586	4142	18342	21402	605327
82769	61-70	Female	Colorectal Cancer	Discovery	2	io	pembrolizumab	TRUE	7.3	FALSE	7.9	FALSE	13.1	TMB-High	MSI-High	TMB-sensitive	CDKN2A not deep deletion	0.4	IRS-High	1.48461	5.26686	-1.61252	0.18911	0.902715	0.0626642	37.5021	27.2492	55.2134	1.17327	7579	47412.2	15.533	1752	10960	13.4201	33749	211778	17.6922	1575	9840.77	13.2647	7393	23126	17217	529087
82802	>80	Female	Cancer of Unknown Primary	Discovery	1	io	pembrolizumab	TRUE	13.7	FALSE	13.7	FALSE	13.7	TMB-Low	MSS	TMB-insensitive	CDKN2A not deep deletion	0.4	IRS-Low	0.543502	1.64637	-2.65213	1.12241	-0.492767	-1.49533	2.13046	0.258008	9.33912	0.938766	2206	23063.4	14.4934	2002	20930.7	14.3534	7676	80500.1	16.2967	320	3341.48	11.7067	2464	14648	53307	1287140
82859	71-80	Female	Non-Small Cell Lung Cancer	Discovery	1	io	pembrolizumab	TRUE	3.3	TRUE	3.3	TRUE	3.3	TMB-High	MSS	TMB-sensitive	CDKN2A not deep deletion	0.4	IRS-High	1.33773	3.46431	-1.42909	1.10744	-3.6542	-0.386163	10.0373	5.18641	18.5943	1.19555	3722	53840.4	15.7164	1432	20714.5	14.3384	620	8996.34	13.1353	499	7209.45	12.8159	2768	8829	20243	392281
82882	71-80	Female	Endometrial Cancer	Discovery	3	chemo+io	pembrolizumab	FALSE	14.5	TRUE	14.5	TRUE	22.9	TMB-High	MSI-High	TMB-sensitive	CDKN2A not deep deletion	0.8	IRS-High	0.902029	3.87689	0.676978	-0.186167	1.66432	0.174473	13.6913	7.48516	22.9715	1.02255	20465	231795	17.8225	746	8449.49	13.0448	31602	359045	18.4538	940	10633.8	13.3765	2834	9346	33556	758282
82897	51-60	Female	Pancreatic Cancer	Discovery	2	chemo+io	pembrolizumab	FALSE	4.9	TRUE	6.9	TRUE	14.7	TMB-Low	MSS	TMB-insensitive	CDKN2A deep deletion	0.45	IRS-Low	-0.0636414	0	0.975149	0.651131	0.22007	-0.270336	0	0	5.84157	0.631485	22446	285011	18.1207	1189	15097.5	13.8821	10359	131942	17.0096	616	7812.22	12.9317	3549	15656	22313	693913
82902	71-80	Male	Non-Small Cell Lung Cancer	Discovery	1	io	pembrolizumab	TRUE	12.4	FALSE	12.4	FALSE	12.4	TMB-Low	MSS	TMB-sensitive	CDKN2A deep deletion	0.8	IRS-Low	0.717873	3.197	1.12731	3.20605	1.54845	-1.51968	8.1705	3.91808	15.0258	1.22392	46695	316714	18.2728	13081	88723.3	16.437	48700	331336	18.3379	485	3285.56	11.6824	4847	29021	50002	1786780
83029	41-50	Female	Head and Neck Cancer	Discovery	2	io	pembrolizumab	TRUE	3.7	TRUE	23.1	FALSE	25.9	TMB-Low	MSS	TMB-sensitive	CDKN2A not deep deletion	0.6	IRS-Low	0.32327	1.79337	-0.0403125	1.65762	0.76198	-1.89938	2.46622	0.508595	7.20734	1.21643	27326	140986	17.1052	5879	30332.2	14.8886	37117	192095	17.5515	490	2525.03	11.3027	8152	20450	65867	1117065
83075	>80	Male	Non-Small Cell Lung Cancer	Discovery	1	chemo+io	pembrolizumab	FALSE	6	TRUE	11.6	TRUE	11.6	TMB-High	MSS	TMB-sensitive	CDKN2A deep deletion	0.7	IRS-High	0.978838	4.04901	1.16419	-0.0482376	1.12435	0.243912	15.5528	9.36384	25.2842	1.22164	25826	324915	18.3097	739	9297.29	13.1827	19568	246946	17.9138	888	11158.2	13.4459	3599	11076	21299	486338
83076	51-60	Female	Head and Neck Cancer	Discovery	2	io	pembrolizumab	TRUE	6.5	FALSE	12.7	FALSE	17.8	TMB-Low	MSS	TMB-sensitive	N/A	0.3	IRS-Low	0.801817	2.91258	-1.07378	0.21409	0.149086	-0.528828	6.52966	2.81905	12.866	1.22518	8227	68876.3	16.0717	1332	11151.5	13.4451	14957	125608	16.9386	781	6530.55	12.6732	5760	11197	33770	793683
83140	71-80	Male	Bladder Cancer	Discovery	2	chemo+io	pembrolizumab	FALSE	3.9	TRUE	23.2	FALSE	29.8	TMB-Low	MSS	TMB-insensitive	CDKN2A deep deletion	0.6	IRS-Low	0.57638	2.58823	0.77114	-0.807045	1.07727	0.403667	5.01361	1.83991	14.276	1.19674	41297	247428	17.9167	917	5494.15	12.4239	39770	239017	17.8668	2083	12464.9	13.6057	5422	24426	83456	1186482
83165	71-80	Female	Endometrial Cancer	Discovery	2	io	pembrolizumab	TRUE	7.8	TRUE	7.8	TRUE	14.1	TMB-Low	MSI-High	TMB-sensitive	N/A	0.25	IRS-Low	0.764805	2.96029	-0.903786	-0.311761	0.85519	-0.114115	6.78282	2.92835	17.7723	1.17945	5823	77489.4	16.2417	582	7744.95	12.9192	15351	204916	17.6447	655	8705.77	13.0879	3337	11189	28506	641242
83261	61-70	Female	Non-Small Cell Lung Cancer	Discovery	1	io	pembrolizumab	TRUE	3.7	FALSE	3.7	FALSE	3.7	TMB-High	MSS	TMB-sensitive	CDKN2A deep deletion	0.6	IRS-High	1.17222	5.09881	1.01844	1.45953	1.12514	-1.49379	33.2684	23.8741	57.1713	1.2324	21660	293694	18.164	1950	26440.6	14.6905	18166	247080	17.9146	247	3345.06	11.7082	3771	13968	18689	502439
83317	61-70	Female	Non-Small Cell Lung Cancer	Discovery	1	chemo+io	pembrolizumab	FALSE	6.3	TRUE	23.8	TRUE	23.8	TMB-High	MSS	TMB-sensitive	CDKN2A not deep deletion	0.65	IRS-Low	0.369902	3.72623	-0.704377	-1.80086	0.954737	-4.49237	12.2345	6.84755	20.1788	1.22605	11064	88975.7	16.4411	343	2758.37	11.4301	27217	219554	17.7442	52	417.67	8.70967	5238	25909	41380	1090174
83319	61-70	Male	Head and Neck Cancer	Discovery	2	io	pembrolizumab	TRUE	5.2	TRUE	5.2	TRUE	7.8	TMB-Low	MSS	TMB-sensitive	N/A	0.35	IRS-Low	-0.0568437	1.15653	2.90812	2.19964	1.98032	-1.67318	1.22921	0.0311209	6.84871	0.81353	132475	1.08829e+06	20.0536	5376	44164.3	15.4306	54240	446966	18.7698	360	2953.83	11.5289	14529	24521	62104	1247603
83427	61-70	Female	Cancer of Unknown Primary	Discovery	3	chemo+io	pembrolizumab	FALSE	4.2	TRUE	13.1	FALSE	38.5	TMB-High	MSS	TMB-insensitive	N/A	0.25	IRS-High	1.15343	4.0969	1.22102	2.07857	0.985099	0.442758	16.1115	9.54874	28.7327	1.11721	33789	337968	18.3665	4060	40609.4	15.3096	22348	224224	17.7746	1282	12807.3	13.6448	3493	12354	32141	614653
83559	71-80	Male	Head and Neck Cancer	Discovery	1	chemo+io	pembrolizumab	FALSE	15	FALSE	19.8	FALSE	19.8	TMB-High	MSS	TMB-sensitive	CDKN2A deep deletion	0.55	IRS-High	1.01102	4.04999	0.030044	0.563815	0.997636	-0.479623	15.5641	9.37063	26.2956	1.22076	12844	148032	17.1756	1233	14210.8	13.7948	19564	226181	17.7871	587	6757.16	12.7224	1594	10528	26190	389830
83650	61-70	Female	Endometrial Cancer	Discovery	2	angio+io	pembrolizumab	FALSE	9.3	FALSE	13.9	FALSE	59.1	TMB-Low	MSS	TMB-insensitive	N/A	0.2	IRS-Low	0.593891	0.894207	0.429886	-0.0131234	-2.00563	1.9565	0.858588	0.0217376	4.78374	1.1647	27698	195308	17.5754	1351	9526.38	13.2179	3988	28207.9	14.7839	5193	36573.1	15.1585	2831	11098	69102	1348953
83713	51-60	Female	Non-Small Cell Lung Cancer	Discovery	1	io	pembrolizumab	TRUE	10.7	FALSE	10.7	FALSE	10.7	TMB-Low	MSS	TMB-sensitive	CDKN2A not deep deletion	0.75	IRS-High	1.12191	3.05543	-1.5849	2.11222	0.376846	0.815151	7.31334	3.34413	17.0332	1.23063	3517	48328.5	15.5606	3025	41567.7	15.3432	10671	147088	17.1663	1208	16579.4	14.0172	3977	16568	31601	605655
83724	61-70	Female	Small Cell Lung Cancer	Discovery	2	io	pembrolizumab	TRUE	2.1	TRUE	2.1	TRUE	31	TMB-Low	MSS	TMB-insensitive	CDKN2A not deep deletion	0.95	IRS-Low	0.277008	1.80208	-2.57237	-1.42356	2.36924	-0.842676	2.48722	0.512924	7.26869	1.20617	3823	24374.5	14.5731	562	3583.18	11.8074	91512	585265	19.1587	825	5253.59	12.3594	6459	19756	86550	1276011
83777	61-70	Male	Non-Small Cell Lung Cancer	Discovery	1	io	pembrolizumab	TRUE	11.1	FALSE	11.1	FALSE	11.1	TMB-High	MSS	TMB-sensitive	CDKN2A not deep deletion	0.75	IRS-High	1.53606	4.71787	-3.4759	0.590617	0.0110956	0.0641103	25.316	17.201	38.7998	1.22452	432	13029.6	13.6696	480	14477.3	13.8216	3773	114150	16.8006	327	9850.64	13.2661	2729	5915	21787	429591
83812	61-70	Female	Melanoma	Discovery	1	io	pembrolizumab	TRUE	3.2	TRUE	6.2	TRUE	6.2	TMB-Low	MSS	TMB-sensitive	CDKN2A not deep deletion	0.9	IRS-Low	0.530386	3.32802	-1.41343	-2.7567	0.00603706	-2.58821	9.04234	4.51391	16.1792	1.2165	19335	54427.9	15.7321	505	1421.57	10.4743	40284	113750	16.7955	557	1566.04	10.6138	5950	74361	89940	1134093
83898	71-80	Female	Non-Small Cell Lung Cancer	Discovery	1	chemo+io	pembrolizumab	FALSE	8.4	TRUE	12.5	TRUE	12.5	TMB-Low	MSS	TMB-sensitive	N/A	0.25	IRS-Low	0.221393	0.885205	1.82307	0.810297	-0.0966659	0.241284	0.847028	0.0214449	7.4261	1.1806	99595	512995	18.9686	3273	16858.6	14.0413	20503	105934	16.6928	2165	11137.9	13.4433	8748	29111	37806	1641518
83980	41-50	Male	Non-Small Cell Lung Cancer	Discovery	1	chemo+io	pembrolizumab	FALSE	25.7	FALSE	25.7	FALSE	25.7	TMB-High	MSS	TMB-sensitive	CDKN2A not deep deletion	0.6	IRS-High	1.54338	4.62873	-0.788794	4.18596	0.923681	0.3772	23.7393	15.7746	38.3001	1.17948	10636	83918.7	16.3567	22179	174994	17.417	27150	214879	17.7132	1553	12238.3	13.5792	5080	15063	47729	1036842
84092	61-70	Male	Non-Small Cell Lung Cancer	Discovery	1	chemo+io	pembrolizumab	FALSE	5.5	TRUE	6.7	TRUE	6.7	TMB-Low	MSS	TMB-sensitive	N/A	0.25	IRS-Low	-0.0327074	0.905543	-0.0989101	-0.409561	0.104773	-2.24537	0.87325	0.0221088	4.86543	1.14515	26206	135374	17.0466	1401	7237.26	12.8214	23507	121808	16.8943	385	1986.4	10.9567	6889	32213	98086	1733413
84291	61-70	Female	Non-Small Cell Lung Cancer	Discovery	1	chemo+io	pembrolizumab	FALSE	14.4	TRUE	19.6	FALSE	19.6	TMB-Low	MSS	TMB-sensitive	N/A	0.2	IRS-Low	0.456762	1.38875	0.489689	0.113996	-0.385324	0.605894	1.61851	0.196009	7.09494	1.2357	15908	203575	17.6352	813	10404	13.345	6756	86724.3	16.4042	1122	14340.7	13.8079	3169	11631	24715	632742
84337	61-70	Female	Non-Small Cell Lung Cancer	Discovery	1	chemo+io	pembrolizumab	FALSE	4	TRUE	22.2	FALSE	22.2	TMB-Low	MSS	TMB-sensitive	N/A	0.2	IRS-High	1.00802	2.75438	1.23903	1.22281	0.665308	2.67559	5.74763	2.31085	11.8423	1.21789	19399	342215	18.3845	1272	22439.2	14.4538	10152	179645	17.4548	3417	60205.4	15.8776	2874	29763	57482	1073146
84449	61-70	Male	Esophagogastric Cancer	Discovery	3	io	pembrolizumab	TRUE	11.2	TRUE	11.2	TRUE	20.4	TMB-Low	MSS	TMB-insensitive	N/A	0.35	IRS-Low	0.454796	1.49685	0.751343	2.02959	0.269604	-0.144569	1.82226	0.220684	6.5826	1.09754	11639	244056	17.8969	1872	39253.6	15.2606	6492	136551	17.0591	407	8523.91	13.0575	2238	8792	13572	301126
84488	71-80	Female	Non-Small Cell Lung Cancer	Discovery	1	chemo+io	pembrolizumab	FALSE	15.9	FALSE	15.9	FALSE	15.9	TMB-High	MSS	TMB-sensitive	CDKN2A not deep deletion	0.75	IRS-High	1.13763	3.7319	-2.35732	2.3533	0.202109	-1.33894	12.2866	5.30449	28.2441	0.651117	6958	28292.8	14.7882	12082	49128.1	15.5843	31948	130310	16.9916	917	3724.18	11.8631	10534	35183	107380	1264481
84525	51-60	Female	Non-Small Cell Lung Cancer	Discovery	2	io	pembrolizumab	TRUE	3.4	TRUE	45.3	TRUE	48	TMB-Low	MSS	TMB-sensitive	N/A	0.2	IRS-Low	0.423557	0	0.239295	1.57984	-1.30245	2.12474	0	0	3.06635	1.20302	18787	171138	17.3848	3155	28740.2	14.8108	5026	45925.6	15.487	4517	41097	15.3268	4647	17591	37345	1261089
84714	61-70	Female	Cancer of Unknown Primary	Discovery	1	chemo+io	pembrolizumab	FALSE	38.7	FALSE	39.1	FALSE	39.1	TMB-Low	MSS	TMB-insensitive	N/A	0.2	IRS-Low	0.797336	1.78006	0.76767	1.75634	1.14947	2.96821	2.43442	0.502035	7.11438	1.23233	29767	246834	17.9132	3917	32480.5	14.9873	30210	251283	17.939	8904	73743.7	16.1703	2868	23838	41957	730928
85005	>80	Male	Non-Small Cell Lung Cancer	Discovery	2	io	pembrolizumab	TRUE	17.8	TRUE	19.2	FALSE	41.1	TMB-Low	MSS	TMB-sensitive	N/A	0.2	IRS-High	1.19196	2.75064	-0.0547571	1.82382	1.48573	3.88216	5.73016	2.30382	11.8063	1.22161	9621	139582	17.0908	2346	34035.8	15.0548	21799	317240	18.2752	9589	138948	17.0842	2481	18482	26425	607246
85015	61-70	Male	Non-Small Cell Lung Cancer	Discovery	1	chemo+io	pembrolizumab	FALSE	15.1	TRUE	15.9	FALSE	15.9	TMB-High	MSS	TMB-sensitive	CDKN2A not deep deletion	0.65	IRS-High	1.37671	4.00406	-2.13509	0.39518	0.718989	1.66593	15.0451	8.91673	28.8458	1.1964	1937	33004.7	15.0104	742	12643	13.6262	10909	186455	17.5085	1757	29901.2	14.868	8522	11195	29539	1059871
85062	>80	Male	Bladder Cancer	Discovery	1	io	pembrolizumab	TRUE	8.4	TRUE	5.2	FALSE	11.2	TMB-Low	MSS	TMB-insensitive	CDKN2A deep deletion	0.7	IRS-Low	-0.221977	2.07757	-2.108	-4.95815	0.154291	-5.27483	3.22095	0.664238	9.41296	0.931402	5127	33630.2	15.0375	47	308.294	8.27283	19159	126061	16.9438	37	242.403	7.92721	3403	20168	58094	706518
85105	51-60	Male	Head and Neck Cancer	Discovery	2	io	pembrolizumab	TRUE	2.3	TRUE	23.2	TRUE	30.2	TMB-Low	MSS	TMB-sensitive	CDKN2A not deep deletion	0.5	IRS-Low	0.390443	1.38909	1.5692	2.45272	1.74031	0.740021	1.61914	0.196085	8.29126	1.23522	38197	430221	18.7147	4673	52633	15.6837	33498	378463	18.5298	1399	15738	13.9421	2788	19888	52097	729156
85149	71-80	Female	Non-Small Cell Lung Cancer	Discovery	1	chemo+io	pembrolizumab	FALSE	15.1	TRUE	18.2	FALSE	18.2	TMB-Low	MSS	TMB-sensitive	CDKN2A not deep deletion	0.4	IRS-Low	0.354578	0.866813	-1.02549	0.00791945	-1.66075	-0.626536	0.82363	0.0208525	7.22097	1.21414	6469	71220.6	16.12	878	9666.36	13.2389	3244	35825.5	15.1287	555	6102.84	12.5755	3833	20833	74136	1559779
85305	61-70	Male	Non-Small Cell Lung Cancer	Discovery	2	io	pembrolizumab	TRUE	25.5	FALSE	25.5	FALSE	29.9	TMB-High	MSS	TMB-sensitive	CDKN2A deep deletion	0.7	IRS-High	1.3707	4.66935	-1.16838	1.27278	0.59143	-0.0761293	24.4457	16.4935	34.8976	1.22721	4851	64504.4	15.9771	1747	23230.1	14.5038	12796	170677	17.3809	673	8938.07	13.1259	1938	11175	31484	314274
85330	71-80	Female	Endometrial Cancer	Discovery	2	angio+io	pembrolizumab	FALSE	5.7	FALSE	5.7	FALSE	10.3	TMB-High	MSS	TMB-sensitive	CDKN2A not deep deletion	0.8	IRS-High	2.19737	7.33463	-2.37459	-1.17261	0.217143	1.25232	160.415	138.582	186.49	1.20313	6779	27956	14.7709	1034	4264.13	12.0584	31831	131675	17.0066	5450	22447.9	14.4544	10625	17846	92457	1019364
85437	71-80	Male	Non-Small Cell Lung Cancer	Discovery	1	chemo+io	pembrolizumab	FALSE	18.7	TRUE	18.9	FALSE	18.9	TMB-Low	MSS	TMB-sensitive	CDKN2A not deep deletion	0.5	IRS-High	1.1585	3.33369	-5.2135	3.30973	1.17167	-1.51912	9.08185	4.53363	16.2499	1.21121	349	3906.48	11.932	8517	95333.7	16.5407	22727	255179	17.9612	294	3286.83	11.6829	3480	31689	54094	725761
85460	61-70	Male	Bladder Cancer	Discovery	3	io	pembrolizumab	TRUE	2.3	TRUE	2.3	TRUE	39.1	TMB-Low	MSS	TMB-insensitive	N/A	0.3	IRS-Low	0.80868	1.79181	0.136952	2.29965	1.07023	2.36292	2.46248	0.507823	7.1964	1.21828	37505	159418	17.2825	11136	47334.6	15.5306	55785	237854	17.8597	11418	48474.1	15.565	6817	34887	110750	1330650
85479	61-70	Male	Melanoma	Discovery	1	io	pembrolizumab	TRUE	3	TRUE	29.9	TRUE	29.9	TMB-High	MSS	TMB-sensitive	CDKN2A deep deletion	0.6	IRS-High	1.18142	4.58288	-1.31087	-1.24653	0.765268	-0.116332	22.9654	15.1344	33.4133	1.17568	13228	58438.3	15.8347	917	4051.1	11.9845	43447	192533	17.5548	1970	8692.41	13.0857	9287	37940	80294	1041564
85656	61-70	Female	Non-Small Cell Lung Cancer	Discovery	1	chemo+io	pembrolizumab	FALSE	8.7	FALSE	19.2	FALSE	19.2	TMB-Low	MSS	TMB-sensitive	CDKN2A not deep deletion	0.5	IRS-High	1.10667	2.43789	-1.1427	0.729384	-3.92284	0.228683	4.41849	1.20389	11.3131	0.905287	6130	65663	16.0028	1488	15939.1	13.9604	695	7467.72	12.8666	1032	11041.1	13.4307	2498	12570	25857	780508
85916	>80	Female	Head and Neck Cancer	Discovery	1	io	pembrolizumab	TRUE	28.7	FALSE	31.8	FALSE	31.8	TMB-Low	MSS	TMB-sensitive	CDKN2A deep deletion	0.55	IRS-Low	0.49067	0.91464	0.3409	2.77274	-0.161934	0.674139	0.885099	0.0224088	4.93145	1.12982	31178	183626	17.4864	11156	65704.3	16.0037	17138	101248	16.6276	2556	15035.5	13.8762	4778	21397	59682	760287
85919	61-70	Female	Endometrial Cancer	Discovery	1	angio+io	pembrolizumab	FALSE	15.8	FALSE	20.4	FALSE	29.5	TMB-Low	MSS	TMB-insensitive	N/A	0.2	IRS-Low	0.199012	0	0.20703	0.40759	-2.72317	-0.212411	0	0	5.57528	0.999345	31365	167353	17.3525	2390	12752.3	13.6386	3205	17153.8	14.0663	1526	8132.31	12.9896	2867	33680	59477	895386
85950	>80	Female	Non-Small Cell Lung Cancer	Discovery	1	io	pembrolizumab	TRUE	3.4	TRUE	3.4	TRUE	3.4	TMB-Low	MSS	TMB-sensitive	CDKN2A not deep deletion	0.5	IRS-Low	0.680375	3.06304	-0.0878974	1.20559	2.2086	-0.601904	7.3573	3.36423	15.0337	1.22327	5377	136412	17.0576	874	22172.9	14.4366	20575	523594	18.9981	245	6207.95	12.6001	2207	13966	23182	441988
86142	61-70	Male	Non-Small Cell Lung Cancer	Discovery	1	chemo+io	pembrolizumab	FALSE	16	FALSE	16	FALSE	16	TMB-High	MSS	TMB-sensitive	CDKN2A not deep deletion	0.4	IRS-Low	0.664735	3.81148	1.47966	0.0171943	0.104803	-2.53792	13.04	7.45353	24.1817	1.22699	93885	404329	18.6252	2259	9728.71	13.2482	28197	121811	16.8943	377	1621.63	10.6641	4986	33248	60702	1395814
86170	>80	Male	Cancer of Unknown Primary	Discovery	1	io	pembrolizumab	TRUE	5.2	FALSE	5.9	FALSE	5.9	TMB-High	MSS	TMB-insensitive	CDKN2A not deep deletion	0.6	IRS-High	1.52397	5.26299	1.5807	1.027	1.37449	1.9276	37.3988	27.3808	54.517	1.22999	34266	433662	18.7262	1548	19591.1	14.258	23135	293697	18.164	2836	35847.9	15.1296	2284	17014	39031	580179
86562	61-70	Male	Bladder Cancer	Discovery	1	io	pembrolizumab	TRUE	1.1	TRUE	1.1	TRUE	16.2	TMB-Low	MSS	TMB-insensitive	CDKN2A not deep deletion	0.5	IRS-Low	0.247983	1.94843	1.14743	-1.71567	1.41194	-0.0349296	2.85954	0.589706	9.76205	1.04912	63547	321162	18.2929	579	2926.22	11.5153	59457	301422	18.2014	1822	9197.02	13.1671	4617	37720	102672	1402197
86750	71-80	Male	Non-Small Cell Lung Cancer	Discovery	1	io	pembrolizumab	TRUE	2.4	FALSE	2.4	FALSE	2.4	TMB-High	MSS	TMB-sensitive	CDKN2A not deep deletion	0.5	IRS-High	1.56631	4.71191	-3.82972	2.71449	1.78545	0.21088	25.2075	17.1273	38.6336	1.22979	1494	10195.6	13.3158	9247	63104.6	15.9455	57044	390493	18.5749	1600	10905.6	13.4129	6955	20426	63766	836778
87142	61-70	Male	Esophagogastric Cancer	Discovery	3	io	pembrolizumab	TRUE	2	FALSE	2	FALSE	17.8	TMB-Low	MSS	TMB-insensitive	CDKN2A deep deletion	0.45	IRS-Low	0.315769	0.867927	-2.03919	-0.949683	0.913528	0.790577	0.825039	0.0208882	7.23332	1.21206	4699	35273.3	15.1063	663	4976.84	12.2813	28337	213372	17.703	2174	16299.3	13.9926	3226	15632	46893	809216
87816	61-70	Male	Esophagogastric Cancer	Discovery	5	io	pembrolizumab	TRUE	1.7	TRUE	1.7	TRUE	16.5	TMB-Low	MSS	TMB-insensitive	CDKN2A not deep deletion	0.45	IRS-Low	0.346957	1.85472	-2.27151	-1.2255	1.26622	-1.05769	2.61681	0.539649	7.6474	1.14644	5778	30026.7	14.874	791	4110.61	12.0055	52268	272463	18.0557	872	4526.02	12.1443	4262	22401	63166	864644
88030	51-60	Female	Non-Small Cell Lung Cancer	Discovery	2	io	pembrolizumab	TRUE	3.1	TRUE	11.8	TRUE	17.7	TMB-Low	MSS	TMB-sensitive	CDKN2A not deep deletion	0.5	IRS-Low	0.799942	3.32847	1.43643	2.17533	1.13848	-0.665311	9.04546	4.51547	21.3661	1.21608	62076	392393	18.5819	6870	43426.5	15.4063	39329	249375	17.928	941	5940.98	12.5367	6730	32588	74073	1234735
88218	61-70	Male	Head and Neck Cancer	Discovery	1	io	pembrolizumab	TRUE	4.1	TRUE	4.1	TRUE	4.1	TMB-Low	MSS	TMB-sensitive	CDKN2A not deep deletion	0.7	IRS-Low	0.740994	2.1019	-1.76164	1.42565	1.85823	1.04998	3.29275	0.897165	8.43074	1.21479	6910	42756	15.3839	4174	25826.8	14.6566	66170	410698	18.6477	3157	19510.3	14.252	3852	25876	58269	1015903
88226	>80	Female	Non-Small Cell Lung Cancer	Discovery	1	io	pembrolizumab	TRUE	53.4	FALSE	54.1	FALSE	54.1	TMB-Low	MSS	TMB-sensitive	CDKN2A not deep deletion	0.45	IRS-Low	0.788481	2.78188	2.03082	3.36779	-0.905054	-1.18508	5.87747	2.36305	14.345	1.19099	84687	592449	19.1763	14187	99248.6	16.5988	8620	60490.1	15.8844	593	4143.42	12.017	3413	21564	44574	1001421
88364	31-40	Male	Colorectal Cancer	Discovery	3	io	pembrolizumab	TRUE	5.9	TRUE	9.2	TRUE	26.8	TMB-Low	MSS	TMB-insensitive	N/A	0.25	IRS-Low	0.354133	2.35516	-0.545357	-2.08717	1.06761	-0.983813	4.11652	1.33662	9.60656	1.21462	22182	99344	16.6002	505	2261.69	11.1438	52849	237422	17.8571	1065	4763.88	12.2182	5882	38292	67184	960504
88554	61-70	Female	Ovarian Cancer	Discovery	3	chemo+io	pembrolizumab	FALSE	1.6	TRUE	4.2	TRUE	37	TMB-Low	MSS	TMB-insensitive	N/A	0.2	IRS-High	1.13115	2.75056	0.456689	1.18899	0.81131	3.49355	5.72978	2.30367	12.9028	1.22169	24146	198971	17.6022	2660	21919.3	14.42	24048	198777	17.6008	12896	106138	16.6956	5297	29185	64608	1032055
88881	>80	Female	Esophagogastric Cancer	Discovery	2	io	pembrolizumab	TRUE	9.6	TRUE	9.6	FALSE	13.2	TMB-Low	MSS	TMB-insensitive	N/A	0.35	IRS-Low	0.477821	1.77889	0.619866	1.32615	1.47524	0.517555	2.43161	0.501457	7.10618	1.23375	41028	222798	17.7654	4439	24105.5	14.5571	57817	314941	18.2647	2487	13488.9	13.7196	9479	42139	96163	1325123
88890	61-70	Male	Bladder Cancer	Discovery	1	io	pembrolizumab	TRUE	2.4	TRUE	9	FALSE	34.4	TMB-Low	MSS	TMB-insensitive	N/A	0.3	IRS-Low	0.435723	1.40531	0.931638	0.21073	0.60259	1.22864	1.64875	0.199671	5.95584	1.21304	15610	276544	18.0772	628	11125.5	13.4417	9679	172002	17.3921	1248	22082.4	14.4307	1217	10575	21501	379556
88931	41-50	Female	Non-Small Cell Lung Cancer	Discovery	1	chemo+io	pembrolizumab	FALSE	6.8	FALSE	14	FALSE	14	TMB-Low	MSS	TMB-sensitive	N/A	0.35	IRS-Low	0.649602	2.08875	0.925503	-0.140895	0.725415	1.74045	3.25379	0.88655	8.33098	1.22933	67146	275370	18.071	2126	8718.88	13.0901	45527	187288	17.5149	7687	31486.5	14.9425	9782	36579	83684	1518647
88991	>80	Male	Non-Small Cell Lung Cancer	Discovery	1	chemo+io	pembrolizumab	FALSE	11	FALSE	11	FALSE	11	TMB-Low	MSS	TMB-sensitive	N/A	0.2	IRS-Low	0.426118	0	-0.930794	1.07496	-0.290455	2.51443	0	0	3.01305	1.2243	16004	76052.3	16.2147	4262	20253.4	14.3059	19430	92618.8	16.499	11344	53841.9	15.7165	8699	42210	65715	1714109
89202	61-70	Female	Endometrial Cancer	Discovery	1	io	pembrolizumab	TRUE	15.6	FALSE	15.6	FALSE	64.7	TMB-High	MSI-High	TMB-sensitive	N/A	0.85	IRS-High	0.940984	4.04082	-1.654	-3.86185	0.0102904	-0.188967	15.4591	9.30743	24.1412	1.22905	11512	46068.3	15.4915	165	660.291	9.36914	28421	114086	16.7998	2068	8265.56	13.0131	11868	52052	118576	1424162
89269	61-70	Male	Head and Neck Cancer	Discovery	3	io	pembrolizumab	TRUE	5.3	TRUE	10.5	FALSE	17	TMB-Low	MSS	TMB-sensitive	CDKN2A not deep deletion	0.65	IRS-High	1.20752	3.42871	0.763966	2.87997	0.346051	1.43424	9.76825	5.04741	17.0631	1.22847	44555	246201	17.9095	12808	70774.1	16.111	25976	143982	17.1355	4614	25464.9	14.6363	4987	21069	140236	1164760
89271	71-80	Male	Non-Small Cell Lung Cancer	Discovery	1	chemo+io	pembrolizumab	FALSE	8.4	TRUE	8.4	TRUE	8.4	TMB-High	MSS	TMB-sensitive	CDKN2A not deep deletion	0.4	IRS-High	1.05385	3.53992	-2.57673	-0.520823	-0.441611	-0.589709	10.6311	5.66064	22.2587	1.22282	2927	24301.1	14.5688	807	6700.02	12.7102	10015	83405.8	16.3479	755	6260.65	12.6123	4423	24473	53259	977989
89712	61-70	Female	Non-Small Cell Lung Cancer	Discovery	2	io	pembrolizumab	TRUE	30.9	FALSE	31.2	FALSE	34.3	TMB-Low	MSS	TMB-sensitive	CDKN2A not deep deletion	0.5	IRS-Low	0.47661	2.55006	-0.39737	-1.4408	0.698662	-0.901438	4.85659	1.78228	10.5707	1.23544	17721	110075	16.7481	570	3540.6	11.7902	29506	183847	17.4882	813	5043.86	12.3006	6671	30698	68698	917757
89792	51-60	Male	Non-Small Cell Lung Cancer	Discovery	1	io	pembrolizumab	TRUE	3.7	TRUE	3.7	TRUE	3.7	TMB-Low	MSS	TMB-sensitive	CDKN2A deep deletion	0.55	IRS-Low	0.315583	2.09447	0.818173	-0.0907866	1.02788	-1.11479	3.2707	0.891156	9.54087	1.22298	55050	255627	17.9637	1944	9027.06	13.1402	49587	230973	17.8174	938	4350.34	12.0872	8856	35925	76242	966199
89879	>80	Female	Colorectal Cancer	Discovery	1	io	pembrolizumab	TRUE	21.7	FALSE	30.5	FALSE	30.5	TMB-High	MSI-High	TMB-sensitive	CDKN2A not deep deletion	0.5	IRS-High	1.42487	4.44665	1.7693	2.84757	-5.37694e-05	1.18863	20.806	13.4646	31.7049	1.20158	100249	494227	18.9148	14037	69202.3	16.0786	22905	113271	16.7894	4362	21478.4	14.3907	6594	33506	63039	1570378
89885	>80	Male	Skin Cancer, Non-Melanoma	Discovery	1	io	pembrolizumab	TRUE	4	TRUE	13.4	FALSE	13.4	TMB-High	MSS	TMB-insensitive	CDKN2A deep deletion	0.9	IRS-High	1.63588	5.14602	0.656002	3.15037	2.00778	1.99533	34.4085	24.4679	79.0125	1.13344	2909	228449	17.8015	1087	85364	16.3814	5783	455556	18.7973	479	37570.9	15.1974	1270	5342	16521	388567
89995	71-80	Female	Non-Small Cell Lung Cancer	Discovery	2	chemo+io	pembrolizumab	FALSE	5.5	TRUE	5.7	FALSE	8	TMB-Low	MSS	TMB-sensitive	N/A	0.25	IRS-Low	0.794627	2.55923	-0.0146636	1.11238	0.922565	0.84652	4.89393	1.79599	11.7639	1.22601	32976	143515	17.1309	4776	20785.7	14.3434	49183	214713	17.7121	3898	16943.8	14.0486	6988	29725	66342	1161118
90055	>80	Female	Non-Small Cell Lung Cancer	Discovery	1	io	pembrolizumab	TRUE	8.6	FALSE	8.6	FALSE	8.6	TMB-High	MSS	TMB-sensitive	CDKN2A deep deletion	0.6	IRS-High	1.73344	4.5183	-0.0985636	3.98074	1.37715	3.11104	21.9163	14.443	34.763	1.23196	9910	135407	17.047	11109	151790	17.2117	21468	294240	18.1666	5966	81418.1	16.3131	4462	19700	27866	1200403
90077	71-80	Male	Esophagogastric Cancer	Discovery	2	io	pembrolizumab	TRUE	9.6	FALSE	9.6	FALSE	15.2	TMB-Low	MSS	TMB-insensitive	N/A	0.35	IRS-High	1.20687	2.74394	-0.984472	2.14391	1.20317	3.18302	5.69899	2.29129	11.7421	1.22829	7367	73274.6	16.161	4272	42490.7	15.3749	26141	260812	17.9927	8615	85583.1	16.3851	3020	16707	33513	506863
90719	61-70	Female	Hepatobiliary Cancer	Discovery	4	io	pembrolizumab	TRUE	2.2	TRUE	2.2	TRUE	11.4	TMB-Low	MSS	TMB-insensitive	N/A	0.3	IRS-Low	0.593231	1.39625	0.668613	1.3771	1.19694	2.27891	1.63216	0.197662	5.89592	1.22537	33767	230455	17.8141	3659	24972.1	14.6081	37933	259689	17.9864	6709	45732.1	15.481	6826	26622	42994	744196
90994	61-70	Male	Esophagogastric Cancer	Discovery	1	io	pembrolizumab	TRUE	3.4	TRUE	3.4	TRUE	3.4	TMB-Low	MSS	TMB-insensitive	CDKN2A not deep deletion	0.8	IRS-Low	0.218317	2.11137	-5.70741	-3.06137	-0.926608	-5.08266	3.32102	0.904867	8.50311	1.20445	981	2773.68	11.4381	407	1150.75	10.1696	21077	59593	15.8629	98	277.085	8.11938	3678	9600	21789	1512428
91024	41-50	Male	Non-Small Cell Lung Cancer	Discovery	1	chemo+io	pembrolizumab	FALSE	9.3	TRUE	20.2	FALSE	20.2	TMB-High	MSS	TMB-sensitive	N/A	0.35	IRS-High	1.30216	4.61483	0.116731	-1.21145	-1.19072	0.256383	23.5021	15.7398	35.6598	1.23393	121303	157200	17.2622	3203	4150.85	12.0195	38292	49623.6	15.5988	8685	11255.1	13.4584	4925	21802	68290	1085673
91044	61-70	Male	Non-Small Cell Lung Cancer	Discovery	1	chemo+io	pembrolizumab	FALSE	27.6	TRUE	27.6	TRUE	27.6	TMB-Low	MSS	TMB-sensitive	CDKN2A deep deletion	0.65	IRS-Low	0.424679	2.34439	-1.55403	-0.515138	-0.222401	-2.59654	4.07847	1.32427	10.6525	1.22595	30315	49373.6	15.5915	4130	6726.48	12.7158	59614	97092.5	16.5671	956	1557.02	10.6055	6385	17109	39594	1018339
91050	61-70	Male	Other Cancer	Discovery	2	io	pembrolizumab	TRUE	7.5	FALSE	7.5	FALSE	14.2	TMB-High	MSI-High	TMB-sensitive	CDKN2A not deep deletion	0.4	IRS-High	1.00082	5.19104	-3.16556	-4.15882	-0.738164	-3.57993	35.5308	25.714	50.6993	1.21022	12420	16156.9	13.98	413	537.263	9.07217	52202	67908.4	16.0513	605	787.031	9.62211	8048	21719	43075	788775
91087	>80	Male	Sarcoma	Discovery	1	io	pembrolizumab	TRUE	1.7	FALSE	1.7	FALSE	1.7	TMB-High	MSS	TMB-insensitive	CDKN2A deep deletion	0.7	IRS-High	1.53865	5.07258	0.50824	1.27776	-0.894508	0.279413	32.651	23.2182	44.6348	1.19445	6096	25469.4	14.6365	879	3672.51	11.8429	4249	17752.5	14.1158	441	1842.52	10.8482	2489	7254	13326	136181
91134	71-80	Male	Non-Small Cell Lung Cancer	Discovery	1	chemo+io	pembrolizumab	FALSE	16.8	TRUE	30.6	TRUE	30.6	TMB-High	MSS	TMB-sensitive	N/A	0.3	IRS-High	1.44112	3.72888	-2.84557	0.928973	1.38508	2.70281	12.2589	6.8612	20.219	1.22361	646	2490.37	11.2827	748	2883.59	11.4941	22360	86199.2	16.3954	2565	9888.24	13.2716	3193	7329	11591	614978
91189	61-70	Male	Non-Small Cell Lung Cancer	Discovery	1	chemo+io	pembrolizumab	FALSE	25	FALSE	30.7	FALSE	30.7	TMB-High	MSS	TMB-sensitive	CDKN2A deep deletion	0.7	IRS-High	1.27457	4.18917	1.43982	2.45954	1.0956	1.27273	17.2417	10.6729	28.3348	1.21798	31407	48580.2	15.5681	5387	8332.59	13.0247	45596	70527.7	16.1059	2372	3669	11.8416	2607	18266	45493	835832
91393	71-80	Male	Non-Small Cell Lung Cancer	Discovery	1	chemo+io	pembrolizumab	FALSE	13.2	TRUE	13.2	TRUE	13.2	TMB-High	MSS	TMB-sensitive	CDKN2A not deep deletion	0.45	IRS-High	1.07544	4.12137	1.08089	0.618853	0.434424	0.0445	16.4042	10.0202	25.3349	1.2192	16744	37879.8	15.2092	1028	2325.64	11.184	19714	44598.8	15.4448	692	1565.51	10.6133	7834	12489	16750	951940
91532	>80	Male	Head and Neck Cancer	Discovery	1	io	pembrolizumab	TRUE	2.3	TRUE	2.3	TRUE	2.3	TMB-High	MSS	TMB-sensitive	CDKN2A deep deletion	0.6	IRS-High	1.21913	4.29797	0.285365	0.365634	-0.352196	0.082733	18.6706	11.8356	29.9579	1.23189	14675	21823.5	14.4137	1312	1951.1	10.9308	17385	25853.6	14.6581	1081	1607.58	10.6516	5921	18999	55675	1727988
91561	61-70	Female	Non-Small Cell Lung Cancer	Discovery	1	chemo+io	pembrolizumab	FALSE	5.6	TRUE	5.6	TRUE	5.6	TMB-Low	MSS	TMB-sensitive	CDKN2A not deep deletion	0.45	IRS-Low	0.813186	2.36852	-0.254026	1.53236	0.106045	0.562508	4.1641	1.35207	10.8762	1.20074	4815	15015.6	13.8743	1405	4381.49	12.0975	11390	35519.7	15.1164	719	2242.2	11.1313	5116	7535	19014	364383
91641	71-80	Female	Non-Small Cell Lung Cancer	Discovery	1	io	pembrolizumab	TRUE	21.6	TRUE	21.6	TRUE	21.6	TMB-Low	MSS	TMB-sensitive	CDKN2A not deep deletion	0.4	IRS-Low	0.594782	1.78483	1.75919	2.44944	0.347445	0.739639	2.44578	0.504379	7.1476	1.2266	8249	60617.9	15.8875	1126	8274.42	13.0146	5714	41989.4	15.3578	345	2535.24	11.3085	939	4810	8069	172848
91673	>80	Male	Non-Small Cell Lung Cancer	Discovery	1	chemo+io	pembrolizumab	FALSE	6.7	FALSE	6.7	FALSE	6.7	TMB-High	MSS	TMB-sensitive	CDKN2A deep deletion	0.45	IRS-High	1.12777	4.34278	0.621785	0.434083	1.00188	0.224083	19.2912	12.229	32.9488	1.19225	19192	27555	14.7501	1425	2045.95	10.9993	46033	66092.1	16.0122	1235	1773.16	10.7929	7243	38540	33224	2090009
91923	71-80	Female	Ovarian Cancer	Discovery	3	chemo+io	pembrolizumab	FALSE	13.5	TRUE	13.5	TRUE	59.2	TMB-Low	MSS	TMB-insensitive	CDKN2A not deep deletion	0.5	IRS-Low	0.807904	2.34378	0.0892967	0.597064	0.904447	1.81235	4.0763	1.32357	9.5127	1.2266	6104	19050.1	14.2176	734	2290.76	11.1622	19794	61775.7	15.9148	1709	5333.67	12.3812	2893	9053	25931	931443
91927	51-60	Female	Non-Small Cell Lung Cancer	Discovery	1	chemo+io	pembrolizumab	FALSE	16.9	TRUE	16.9	TRUE	16.9	TMB-High	MSS	TMB-sensitive	CDKN2A not deep deletion	0.8	IRS-High	1.14941	4.57278	2.63699	-1.77242	-2.33972	-0.177277	22.7982	15.1493	37.7343	1.22817	52613	111391	16.7653	209	442.491	8.79276	3079	6518.8	12.6706	634	1342.29	10.3916	2760	13345	33907	855995
91946	71-80	Male	Cancer of Unknown Primary	Discovery	2	io	pembrolizumab	TRUE	9	TRUE	9	TRUE	25.5	TMB-Low	MSS	TMB-insensitive	CDKN2A not deep deletion	0.7	IRS-Low	0.839232	0.905997	-3.00189	0.40546	-1.05202	2.76105	0.873838	0.0221237	8.94947	1.14438	586	2234.53	11.1264	526	2005.74	10.9706	4174	15916.3	13.9583	2700	10295.6	13.3299	2348	9877	15550	366135
91951	41-50	Female	Esophagogastric Cancer	Discovery	1	io	pembrolizumab	TRUE	7.7	FALSE	7.7	FALSE	7.7	TMB-High	MSI-High	TMB-sensitive	CDKN2A not deep deletion	0.8	IRS-High	1.27752	4.10846	-3.74585	2.65801	0.0317385	-2.01105	16.2492	9.92544	25.0954	1.23083	362	1333.84	10.3824	2595	9561.62	13.2232	9156	33736.5	15.0421	102	375.833	8.55778	3834	7668	13659	279674
92034	71-80	Male	Non-Small Cell Lung Cancer	Discovery	2	chemo+io	pembrolizumab	FALSE	5.6	TRUE	5.6	TRUE	8.1	TMB-Low	MSS	TMB-sensitive	CDKN2A deep deletion	0.45	IRS-Low	0.706079	2.0866	-0.995925	1.89821	0.408444	-0.0794787	3.24747	0.884827	11.7093	1.23173	2525	8978.18	13.1324	1588	5646.48	12.4634	12319	43802.9	15.4188	404	1436.51	10.4894	1577	11000	16676	622856
92124	61-70	Male	Head and Neck Cancer	Discovery	1	io	pembrolizumab	TRUE	2	TRUE	11.2	TRUE	11.2	TMB-Low	MSS	TMB-sensitive	CDKN2A not deep deletion	0.8	IRS-Low	0.530454	2.45935	2.55505	1.76504	-0.199449	-1.0588	4.49968	1.46104	11.7527	1.11119	18356	105241	16.6833	898	5148.51	12.3302	5013	28741.1	14.8109	127	728.131	9.51003	999	4928	11398	406814
92267	71-80	Male	Bladder Cancer	Discovery	2	io	pembrolizumab	TRUE	13.2	FALSE	13.2	FALSE	17.8	TMB-High	MSS	TMB-insensitive	CDKN2A deep deletion	0.55	IRS-High	1.14568	4.0337	-0.21767	-0.128394	-0.140261	0.230288	15.3782	9.1141	26.3891	1.17049	11051	15398.8	13.9106	994	1385.07	10.4368	21490	29944.8	14.8701	1278	1780.8	10.7991	7463	12105	43932	1574685
92391	61-70	Male	Bladder Cancer	Discovery	3	chemo+io	pembrolizumab	FALSE	4.5	TRUE	6.3	FALSE	14.6	TMB-Low	MSS	TMB-insensitive	CDKN2A deep deletion	0.5	IRS-Low	0.670364	2.74888	0.697665	-1.21657	-0.680768	-0.16711	5.72197	2.30053	15.0327	1.22335	12805	29043.1	14.826	287	650.947	9.34861	9077	20587.6	14.3296	596	1351.79	10.4017	2771	14781	26143	1324949
92393	51-60	Male	Non-Small Cell Lung Cancer	Discovery	1	chemo+io	pembrolizumab	FALSE	4.3	TRUE	9.9	TRUE	9.9	TMB-High	MSS	TMB-sensitive	CDKN2A deep deletion	0.45	IRS-High	1.04378	3.73829	-5.51064	-0.499898	-0.716288	-2.87098	12.3456	6.90973	23.4135	1.21501	347	391.802	8.61766	948	1070.4	10.0653	17790	20086.9	14.294	183	206.627	7.69785	6971	25023	102235	1327109
92429	>80	Male	Melanoma	Discovery	1	io	pembrolizumab	TRUE	9.1	TRUE	31	TRUE	31	TMB-Low	MSS	TMB-sensitive	CDKN2A not deep deletion	0.8	IRS-Low	0.671385	0.949134	1.60022	1.98707	-1.25837	2.52514	0.930713	0.0235636	5.18559	1.07445	13905	54293.4	15.7285	1538	6005.26	12.5523	3533	13794.9	13.752	2239	8742.38	13.094	1365	7520	15186	462814
92446	71-80	Male	Melanoma	Discovery	1	io	pembrolizumab	TRUE	9.1	FALSE	14.8	FALSE	14.8	TMB-High	MSS	TMB-sensitive	CDKN2A deep deletion	0.75	IRS-High	1.39456	4.56853	-0.211701	-0.757799	-0.722161	1.09114	22.7282	15.1027	41.3972	1.23195	14875	15462.6	13.9166	861	895.014	9.80738	19245	20005.3	14.2882	3112	3234.94	11.66	3562	27180	58566	1414674
92464	51-60	Male	Non-Small Cell Lung Cancer	Discovery	1	chemo+io	pembrolizumab	FALSE	18.9	FALSE	18.9	FALSE	18.9	TMB-Low	MSS	TMB-sensitive	N/A	0.3	IRS-High	0.88983	2.56754	1.12271	1.16251	-1.18802	0.78656	4.92797	1.80848	10.7261	1.21754	30432	38994	15.251	2646	3390.45	11.7277	11304	14484.4	13.8223	2044	2619.08	11.3554	4343	22050	54084	2106381
92526	51-60	Male	Colorectal Cancer	Discovery	2	io	pembrolizumab	TRUE	16.4	FALSE	16.4	FALSE	23.3	TMB-High	MSS	TMB-sensitive	CDKN2A deep deletion	0.75	IRS-High	2.05801	8.27976	-0.61224	-1.8202	-0.0816684	-1.22297	309.783	278.61	374.222	1.1621	3065	11713.9	13.5161	112	428.044	8.74498	8160	31186	14.9287	170	649.709	9.34587	2721	5364	16894	311379
92551	61-70	Male	Bladder Cancer	Discovery	1	io	pembrolizumab	TRUE	3.2	TRUE	3.2	TRUE	16.4	TMB-Low	MSS	TMB-insensitive	CDKN2A not deep deletion	0.85	IRS-Low	0.78762	2.78426	-2.58088	-0.750911	0.793697	-0.147858	5.88883	2.36762	12.1332	1.18869	356	2992.07	11.5474	107	899.303	9.81427	6807	57210.8	15.804	163	1369.97	10.421	741	4491	7055	379521
92641	61-70	Male	Melanoma	Discovery	1	io	pembrolizumab	TRUE	11.3	FALSE	20.9	FALSE	20.9	TMB-High	MSS	TMB-sensitive	CDKN2A not deep deletion	0.45	IRS-Low	0.852269	3.6264	0.950545	-0.338335	-0.80955	-1.12539	11.3497	6.04325	19.4083	1.1454	1792	34607.5	15.0788	62	1197.36	10.2268	975	18829.4	14.2008	36	695.24	9.44344	381	1463	3835	111818
92663	71-80	Male	Bladder Cancer	Discovery	1	io	pembrolizumab	TRUE	2.1	FALSE	2.1	FALSE	27	TMB-Low	MSS	TMB-insensitive	N/A	0.2	IRS-High	0.972057	2.55787	3.41836	1.56825	-0.852074	2.72861	4.88838	1.79395	12.8427	1.2274	34652	191455	17.5467	813	4491.89	12.1334	3309	18282.5	14.1583	1822	10066.7	13.2974	1581	5446	10732	378271
92688	21-30	Male	Thymic Tumor	Discovery	3	io	pembrolizumab	TRUE	30.6	FALSE	30.6	FALSE	81	TMB-Low	MSS	TMB-insensitive	CDKN2A not deep deletion	0.5	IRS-High	1.33133	3.21111	-0.34453	2.93395	1.04448	2.93938	8.26063	3.9613	16.2585	1.21056	1156	14102.5	13.7838	949	11577.2	13.4991	5580	68072.5	16.0548	955	11650.4	13.5082	559	2316	7029	154134
92697	61-70	Female	Esophagogastric Cancer	Discovery	2	io	pembrolizumab	TRUE	2.2	TRUE	2.2	TRUE	6	TMB-Low	MSS	TMB-insensitive	CDKN2A not deep deletion	0.5	IRS-High	0.951178	2.08773	-1.97965	1.44436	1.0421	2.26988	3.2508	0.885735	9.48283	1.23047	2295	4539.51	12.1486	2084	4122.15	12.0095	34358	67960.2	16.0524	3703	7324.54	12.8387	2976	14284	37146	2016580
92751	>80	Female	Breast Cancer	Discovery	1	io	pembrolizumab	TRUE	4.5	TRUE	4.5	TRUE	4.5	TMB-High	MSS	TMB-insensitive	CDKN2A not deep deletion	0.55	IRS-High	1.24793	3.58353	1.4595	2.53057	0.708776	2.21484	10.9881	5.8507	19.8542	1.1831	13910	398718	18.605	1938	55551.1	15.7616	6439	185140	17.4983	1528	43745.4	15.4169	1203	5255	8738	206237
92762	61-70	Female	Head and Neck Cancer	Discovery	2	io	pembrolizumab	TRUE	3.6	TRUE	17.5	FALSE	46.8	TMB-High	MSS	TMB-sensitive	CDKN2A not deep deletion	0.75	IRS-High	1.15885	3.7149	0.769077	2.07737	0.983099	1.18588	12.1309	6.45923	23.0862	1.07164	6619	247075	17.9146	1087	40575.7	15.3084	5980	223913	17.7726	575	21437.5	14.3879	373	2400	9872	165923
92766	51-60	Female	Cervical Cancer	Discovery	2	io	pembrolizumab	TRUE	2.8	FALSE	16.1	FALSE	21	TMB-Low	MSS	TMB-insensitive	CDKN2A not deep deletion	0.55	IRS-High	1.54834	3.24178	-3.17281	4.08677	0.489665	2.32248	8.45963	3.86829	18.5002	1.06388	512	16075.9	13.9727	5203	163366	17.3178	5050	159053	17.2792	1503	47134.2	15.5245	1360	6696	9445	397014
92771	31-40	Male	Esophagogastric Cancer	Discovery	3	io	pembrolizumab	TRUE	3.1	FALSE	3.1	FALSE	22.4	TMB-Low	MSS	TMB-insensitive	CDKN2A not deep deletion	0.6	IRS-Low	0.654595	1.77822	2.57354	1.53301	0.464794	2.28984	2.43002	0.501129	8.29574	1.23456	61450	863033	19.7191	1981	27822.1	14.764	11097	156334	17.2543	3285	46079.8	15.4919	3103	13568	19717	640703
92772	>80	Male	Esophagogastric Cancer	Discovery	2	io	pembrolizumab	TRUE	1.4	TRUE	5.7	FALSE	12.4	TMB-Low	MSS	TMB-insensitive	CDKN2A not deep deletion	0.5	IRS-High	1.03826	2.91492	-1.25138	0.513926	0.493083	1.5435	6.54187	2.82432	12.89	1.22289	10487	60898.1	15.8941	2364	13727.8	13.7449	27370	159430	17.2826	4736	27468.5	14.7455	6187	34842	59223	973398
92775	61-70	Male	Head and Neck Cancer	Discovery	2	io	pembrolizumab	TRUE	10	FALSE	10	FALSE	14.8	TMB-Low	MSS	TMB-sensitive	CDKN2A not deep deletion	0.55	IRS-Low	0.21369	0	-0.789919	1.12445	1.11671	1.63593	0	0	4.06063	0.908448	6669	83853.3	16.3556	1667	20960.2	14.3554	19476	245642	17.9062	2332	29285.9	14.838	1349	7127	26976	444214
92780	71-80	Female	Ovarian Cancer	Discovery	3	io	pembrolizumab	TRUE	3.3	TRUE	3.3	TRUE	17.1	TMB-Low	MSS	TMB-insensitive	CDKN2A not deep deletion	0.7	IRS-Low	0.485232	0.887322	-1.99138	0.876337	1.64047	1.76599	0.84974	0.0215135	4.73444	1.17683	1909	36461.7	15.1541	924	17648.3	14.1073	18433	353159	18.43	1680	32048.7	14.968	1408	7829	17588	457035
92788	61-70	Female	Cervical Cancer	Discovery	3	io	pembrolizumab	TRUE	21.9	FALSE	39.6	FALSE	47.8	TMB-Low	MSS	TMB-insensitive	CDKN2A not deep deletion	0.7	IRS-Low	0.42983	0	-2.29068	0.677724	0.482332	2.59392	0	0	3.05242	1.20851	1894	29630.4	14.8548	983	15378.4	13.9087	10084	158246	17.2718	3641	56891.7	15.796	1506	9007	16953	499320
92790	71-80	Male	Esophagogastric Cancer	Discovery	3	io	pembrolizumab	TRUE	5.9	TRUE	5.9	TRUE	12.9	TMB-Low	MSS	TMB-insensitive	CDKN2A not deep deletion	0.65	IRS-High	0.85477	1.83166	-0.658175	2.63189	-0.473595	1.02781	2.55947	0.527824	7.47984	1.17212	32276	91871.2	16.4873	20936	59592.8	15.8629	28571	81577.1	16.3159	6758	19212.7	14.2298	42506	38701	153942	1302663
92796	71-80	Male	Esophagogastric Cancer	Discovery	3	io	pembrolizumab	TRUE	6.4	TRUE	6.4	TRUE	14.5	TMB-Low	MSS	TMB-insensitive	CDKN2A not deep deletion	0.7	IRS-Low	0.457945	0.97939	-1.62851	1.19789	1.20451	1.01202	0.971632	0.0245996	5.41357	1.0292	3391	46889.3	15.517	1595	22055	14.4289	18821	261055	17.994	1376	19003.6	14.2141	4190	15645	22196	366278
92806	61-70	Female	Head and Neck Cancer	Discovery	2	io	pembrolizumab	TRUE	12.6	TRUE	12.6	TRUE	25.5	TMB-Low	MSS	TMB-sensitive	CDKN2A deep deletion	0.55	IRS-Low	0.544826	1.41844	-0.135068	0.513274	0.498306	1.37858	1.67296	0.202603	6.04328	1.19549	30693	132024	17.0104	3190	13721.6	13.7443	37084	160008	17.2878	5703	24501.1	14.5806	4754	25547	109568	1522373
92823	>80	Male	Bladder Cancer	Discovery	1	io	pembrolizumab	TRUE	23.9	FALSE	38.6	FALSE	38.6	TMB-High	MSS	TMB-insensitive	CDKN2A not deep deletion	0.7	IRS-High	1.10527	3.72359	-0.787865	0.525847	1.04429	0.782015	12.2103	6.83403	23.157	1.22847	7371	83972.8	16.3577	1215	13841.7	13.7568	20443	233614	17.8338	1424	16202.9	13.9841	3693	14187	31913	378826
92832	71-80	Male	Sarcoma	Discovery	1	io	pembrolizumab	TRUE	3.9	TRUE	3.9	TRUE	3.9	TMB-Low	MSS	TMB-insensitive	CDKN2A deep deletion	0.7	IRS-Low	0.588536	1.44664	2.10763	3.72893	0.820226	1.30559	1.72572	0.208993	6.23387	1.15894	63769	624847	19.2531	13010	127480	16.9599	20349	200009	17.6097	2380	23292.3	14.5076	3674	17114	43017	591868
92957	71-80	Male	Non-Small Cell Lung Cancer	Discovery	1	chemo+io	pembrolizumab	FALSE	2.9	TRUE	2.9	TRUE	2.9	TMB-Low	MSS	TMB-sensitive	N/A	0.2	IRS-High	1.18895	1.41516	-2.2393	4.28195	0.187866	3.7382	1.6669	0.201869	7.30706	1.19983	1088	3791.65	11.889	8457	29472.4	14.8471	10787	37592.4	15.1982	5816	20268.6	14.307	2984	13557	13973	1365514
92960	41-50	Female	Endometrial Cancer	Discovery	1	io	pembrolizumab	TRUE	7.7	FALSE	7.7	FALSE	29.8	TMB-High	MSI-High	TMB-sensitive	CDKN2A not deep deletion	0.8	IRS-High	1.16625	3.92016	-1.89972	-1.69838	0.9144	1.40673	14.1386	7.52825	24.1774	0.919466	721	4798.18	12.2286	70	465.843	8.86679	9347	62203.3	15.9247	605	4026.21	11.9756	1827	3385	8910	162663
92986	71-80	Male	Bladder Cancer	Discovery	1	io	pembrolizumab	TRUE	1.5	FALSE	6	FALSE	14.7	TMB-Low	MSS	TMB-insensitive	CDKN2A not deep deletion	0.7	IRS-Low	0.416219	1.78906	0.0386321	-1.05323	1.40687	0.907579	2.4559	0.506467	7.17718	1.22155	3784	18392.7	14.1669	150	729.098	9.51195	18004	87511.2	16.4172	586	2848.34	11.4764	1897	7622	12199	1724922
93015	71-80	Male	Non-Small Cell Lung Cancer	Discovery	1	chemo+io	pembrolizumab	FALSE	9.1	FALSE	9.1	FALSE	9.1	TMB-Low	MSS	TMB-sensitive	N/A	0.2	IRS-Low	0.496851	1.13309	1.38462	3.50355	-0.137416	0.350577	1.19328	0.0302112	6.6485	0.838028	30483	46756.8	15.5129	11202	17182.3	14.0687	19561	30003.9	14.8729	1262	1935.74	10.9194	3584	18420	40800	1368251
93059	41-50	Female	Cancer of Unknown Primary	Discovery	3	io	pembrolizumab	TRUE	2.5	TRUE	2.5	TRUE	13.5	TMB-Low	MSS	TMB-insensitive	CDKN2A not deep deletion	0.4	IRS-Low	0.59062	2.34193	1.88266	1.03718	0.679055	0.415161	4.0698	1.32145	9.49753	1.22856	32717	66034.4	16.011	1540	3108.26	11.6024	26180	52840.4	15.6894	1003	2024.41	10.984	5101	21459	29378	1465813
93102	61-70	Male	Cancer of Unknown Primary	Discovery	1	io	pembrolizumab	TRUE	10.2	FALSE	10.2	FALSE	24	TMB-Low	MSS	TMB-insensitive	CDKN2A deep deletion	0.5	IRS-Low	0.811225	2.94009	-1.34065	0.0160227	0.779903	-0.109435	6.67461	2.16723	15.5763	0.749107	1824	7069.73	12.7876	395	1531	10.5812	14620	56666.3	15.7902	363	1406.97	10.4594	2683	6848	17125	553222
93157	61-70	Female	Non-Small Cell Lung Cancer	Discovery	1	io	pembrolizumab	TRUE	2.8	TRUE	7.9	TRUE	7.9	TMB-High	MSS	TMB-sensitive	CDKN2A not deep deletion	0.55	IRS-High	1.52434	4.49629	-1.29493	1.74208	0.438405	1.28083	21.5693	14.0898	37.4759	1.20542	4630	7297.38	12.8334	3215	5067.19	12.3073	28375	44722.1	15.4487	2341	3689.67	11.8497	6598	29550	33027	3201588
93176	51-60	Female	Non-Small Cell Lung Cancer	Discovery	1	chemo+io	pembrolizumab	FALSE	4.7	FALSE	4.7	FALSE	4.7	TMB-Low	MSS	TMB-sensitive	N/A	0.2	IRS-Low	0.267009	0	0.740467	1.49063	0.426148	2.2238	0	0	4.16725	0.885205	19146	29917.7	14.8688	2724	4256.55	12.0558	28378	44343.7	15.4365	4540	7094.25	12.7926	6655	19284	28010	1325566
93179	>80	Female	Other Cancer	Discovery	2	io	pembrolizumab	TRUE	5.8	TRUE	5.8	TRUE	37.3	TMB-Low	MSS	TMB-insensitive	N/A	0.3	IRS-Low	0.680979	2.58049	3.63111	1.52216	-0.155061	0.700913	4.98144	1.8281	10.8425	1.20447	79201	221876	17.7594	1553	4350.63	12.0873	10580	29639.2	14.8553	881	2468.06	11.2697	1913	11391	21166	1049196
93204	51-60	Male	Non-Small Cell Lung Cancer	Discovery	1	chemo+io	pembrolizumab	FALSE	25.2	FALSE	35	FALSE	35	TMB-High	MSS	TMB-sensitive	CDKN2A deep deletion	0.55	IRS-High	1.5862	4.68187	0.0842121	2.25581	0.927532	2.14101	24.6675	16.5203	39.4204	1.17564	2406	18983.1	14.2125	917	7235.05	12.821	7956	62772.1	15.9379	849	6698.53	12.7098	597	3581	8053	382721
93367	51-60	Female	Ovarian Cancer	Discovery	1	io	pembrolizumab	TRUE	4.2	TRUE	29.6	FALSE	93.4	TMB-Low	MSS	TMB-insensitive	CDKN2A not deep deletion	0.4	IRS-Low	0.425186	1.40542	2.25956	0.644367	0.641731	1.60694	1.64894	0.199694	5.95653	1.2129	7897	85749.4	16.3879	218	2367.15	11.2095	4742	51490.9	15.6521	426	4625.71	12.1758	657	2602	9033	283491
93484	61-70	Female	Cancer of Unknown Primary	Discovery	2	io	pembrolizumab	TRUE	3	FALSE	7.6	FALSE	9.9	TMB-High	MSS	TMB-insensitive	CDKN2A not deep deletion	0.6	IRS-High	1.19269	4.05472	1.28846	0.274587	0.316782	1.46301	15.6185	9.25652	24.6838	1.15248	17146	43741.7	15.4168	718	1831.71	10.8398	16113	41106.4	15.3271	1641	4186.4	12.0318	1954	11075	25526	1024348
93520	51-60	Male	Esophagogastric Cancer	Discovery	3	io	pembrolizumab	TRUE	9.8	FALSE	13.6	FALSE	30.1	TMB-Low	MSS	TMB-insensitive	CDKN2A not deep deletion	0.55	IRS-Low	0.65024	2.64182	-0.113263	-1.00948	0.670371	0.306882	5.24118	1.92342	11.4078	1.14478	8348	16554.6	14.015	379	751.58	9.5557	26486	52523.3	15.6807	947	1877.96	10.8757	5244	21276	24208	667962
93707	61-70	Female	Non-Small Cell Lung Cancer	Discovery	1	io	pembrolizumab	TRUE	4.6	FALSE	4.6	FALSE	4.6	TMB-High	MSS	TMB-sensitive	N/A	0.25	IRS-High	1.40432	3.63898	2.51169	3.74903	-0.15289	2.75137	11.4578	6.2641	19.2242	1.22188	46215	102124	16.64	9218	20369.6	14.3142	13433	29683.8	14.8574	4628	10226.8	13.3202	4706	21277	26163	1359699
93751	71-80	Female	Bladder Cancer	Discovery	1	io	pembrolizumab	TRUE	20	FALSE	23.3	FALSE	23.3	TMB-Low	MSS	TMB-insensitive	CDKN2A not deep deletion	0.65	IRS-Low	0.838563	3.12607	1.49994	-0.000929012	1.87228	1.89986	7.73052	3.53489	14.6749	1.16422	3682	50647.7	15.6282	110	1513.1	10.5642	8784	120828	16.8826	412	5667.26	12.4687	469	2054	7588	245248
93806	61-70	Female	Non-Small Cell Lung Cancer	Discovery	1	chemo+io	pembrolizumab	FALSE	5.5	TRUE	12.6	FALSE	12.6	TMB-High	MSS	TMB-sensitive	CDKN2A deep deletion	0.7	IRS-High	1.01567	4.1205	-0.865657	-2.34224	-0.934167	-0.794502	16.3938	10.0138	28.2884	1.21998	528	9826.69	13.2626	16	297.778	8.22293	928	17271.1	14.0762	47	874.724	9.77433	1953	996	3186	123506
93807	51-60	Male	Non-Small Cell Lung Cancer	Discovery	1	chemo+io	pembrolizumab	FALSE	15.6	FALSE	15.6	FALSE	15.6	TMB-Low	MSS	TMB-sensitive	CDKN2A not deep deletion	0.5	IRS-High	1.1931	2.63878	-1.07025	0.637043	-2.19584	1.77648	5.22804	1.9186	11.3792	1.14766	1680	8527.29	13.058	464	2355.16	11.2022	1419	7202.52	12.8145	1025	5202.66	12.3453	738	6251	11682	477543
93873	71-80	Female	Bladder Cancer	Discovery	2	io	pembrolizumab	TRUE	3.9	TRUE	3.9	TRUE	13.3	TMB-Low	MSS	TMB-insensitive	CDKN2A not deep deletion	0.45	IRS-Low	0.621946	1.39422	2.23535	0.924139	-0.659747	2.32493	1.62846	0.197214	5.88253	1.22816	63551	84322.1	16.3636	2166	2873.94	11.4893	15744	20889.8	14.3506	5735	7609.44	12.8938	4189	21294	55312	1361909
94231	61-70	Female	Cervical Cancer	Discovery	1	io	pembrolizumab	TRUE	4.9	FALSE	4.9	FALSE	17.3	TMB-Low	MSS	TMB-insensitive	CDKN2A not deep deletion	0.6	IRS-Low	0.459283	0.869721	0.767445	3.25425	0.910727	1.19299	0.82731	0.0209457	5.97704	1.20874	19668	30482.4	14.8957	9327	14455.5	13.8194	40033	62045.1	15.9211	2240	3471.66	11.7618	3434	18230	41785	1133695
94317	71-80	Female	Colorectal Cancer	Discovery	1	io	pembrolizumab	TRUE	13.1	TRUE	32.7	FALSE	45.3	TMB-Low	MSI-High	TMB-sensitive	CDKN2A not deep deletion	0.75	IRS-Low	0.768986	2.76453	0.888645	-0.734465	0.13273	1.05995	5.79527	2.33	11.9404	1.20788	10169	33154	15.0169	279	909.624	9.83071	11098	36182.8	15.1431	971	3165.75	11.6288	3590	8666	17701	560716
94360	71-80	Male	Non-Small Cell Lung Cancer	Discovery	1	io	pembrolizumab	TRUE	16.1	TRUE	16.1	TRUE	16.1	TMB-Low	MSS	TMB-sensitive	N/A	0.2	IRS-High	1.06247	2.75645	-0.45959	0.542839	-1.21311	1.3689	5.75732	2.11284	12.5312	1.04215	21584	13021.4	13.6687	3657	2206.22	11.108	23595	14234.6	13.7972	6501	3921.97	11.9377	4905	46833	106106	2895245
94463	71-80	Female	Sarcoma	Discovery	2	io	pembrolizumab	TRUE	2.8	FALSE	14.7	FALSE	34	TMB-Low	MSS	TMB-insensitive	CDKN2A not deep deletion	0.8	IRS-Low	0.72193	1.93499	2.27472	2.87464	1.66979	2.4393	2.82374	0.582324	8.25216	1.06242	28919	86655.1	16.403	3708	11110.9	13.4398	35043	105005	16.6801	2749	8237.31	13.0081	1692	9429	42675	754176
94519	71-80	Male	Head and Neck Cancer	Discovery	2	io	pembrolizumab	TRUE	12.2	FALSE	27.9	FALSE	30.6	TMB-Low	MSS	TMB-sensitive	CDKN2A not deep deletion	0.6	IRS-High	1.03622	1.80324	0.451751	2.05167	1.11106	4.68141	2.49004	0.513506	7.27694	1.2048	13688	24491.4	14.58	3510	6280.29	12.6168	39842	71287.6	16.1214	21782	38973.6	15.2502	5812	11281	69397	2075180
94584	71-80	Male	Esophagogastric Cancer	Discovery	2	io	pembrolizumab	TRUE	4	FALSE	12.1	FALSE	24.8	TMB-Low	MSS	TMB-insensitive	N/A	0.25	IRS-Low	0.713451	0.884385	0.00568898	1.04805	-0.672055	3.15195	0.845977	0.0214183	6.11191	1.18207	3714	17977.5	14.134	647	3131.78	11.6132	4279	20712.3	14.3383	2789	13500	13.7208	802	5837	13458	249464
94664	71-80	Male	Head and Neck Cancer	Discovery	2	io	pembrolizumab	TRUE	3.5	TRUE	16.7	FALSE	19.1	TMB-Low	MSS	TMB-sensitive	CDKN2A not deep deletion	0.6	IRS-Low	0.537545	1.79588	2.62015	1.5634	1.36974	1.83377	2.47228	0.509843	7.22502	1.21346	14928	110098	16.7484	607	4476.8	12.1286	11564	85287.9	16.3801	734	5413.47	12.4026	1410	2681	11361	294960
94737	61-70	Male	Bladder Cancer	Discovery	1	io	pembrolizumab	TRUE	12.7	FALSE	13.9	FALSE	29.9	TMB-High	MSS	TMB-insensitive	CDKN2A not deep deletion	0.6	IRS-Low	0.750565	3.97401	1.33557	-1.99613	-0.531838	-1.57395	14.7143	8.72067	25.25	1.2233	7278	45193.6	15.4639	61	378.787	8.56905	3676	22826.6	14.4785	82	509.189	8.99489	1410	4550	22942	1463543
94843	61-70	Female	Breast Cancer	Discovery	1	chemo+io	pembrolizumab	FALSE	13.5	TRUE	13.5	TRUE	13.5	TMB-Low	MSS	TMB-insensitive	CDKN2A not deep deletion	0.5	IRS-Low	0.823894	2.64935	2.69479	-2.06483	-1.8773	2.11411	5.27383	1.9354	13.8553	1.13769	20227	115944	16.8231	63	361.125	8.50035	1567	8982.28	13.133	1147	6574.78	12.6829	1739	4929	16433	467831
94873	>80	Female	Breast Cancer	Discovery	3	io	pembrolizumab	TRUE	2.1	TRUE	2.1	TRUE	9.3	TMB-Low	MSS	TMB-insensitive	N/A	0.35	IRS-High	1.13886	2.56429	0.476978	1.22161	-1.2289	2.61241	4.91465	1.80359	11.8137	1.22084	1009	24923.4	14.6053	143	3532.26	11.7868	570	14079.6	13.7814	376	9287.62	13.1812	421	1089	3890	88125
94885	41-50	Male	Glioma	Discovery	1	angio-ab+io	pembrolizumab	FALSE	11.3	TRUE	11.3	TRUE	11.3	TMB-High	MSS	TMB-insensitive	CDKN2A not deep deletion	0.9	IRS-Low	0.585357	3.96002	-0.292121	-1.40415	1.18882	-2.99356	14.5627	8.6308	23.0153	1.23603	6321	14624.2	13.8362	247	571.458	9.16103	32519	75235.8	16.1992	82	189.715	7.57527	4186	12327	25629	574261
94902	61-70	Female	Non-Small Cell Lung Cancer	Discovery	1	angio+io	pembrolizumab	FALSE	16.1	TRUE	18.7	TRUE	18.7	TMB-Low	MSS	TMB-sensitive	N/A	0.25	IRS-High	1.10012	2.75692	1.47021	0.281292	-2.15256	2.19696	5.7595	2.31562	11.8667	1.21538	30951	49614.6	15.5985	1148	1840.25	10.8465	4630	7421.91	12.8578	4344	6963.45	12.7658	3016	20623	36990	1925768
95020	61-70	Female	Cancer of Unknown Primary	Discovery	1	io	pembrolizumab	TRUE	20.9	FALSE	20.9	FALSE	20.9	TMB-Low	MSS	TMB-insensitive	N/A	0.2	IRS-High	0.878508	1.79327	2.0373	4.33072	-0.0485957	2.0765	2.46601	0.50855	7.2067	1.21654	3718	73505.9	16.1656	1542	30485.8	14.8959	1614	31909.2	14.9617	324	6405.57	12.6453	526	1614	2554	239367
95045	61-70	Male	Head and Neck Cancer	Discovery	1	chemo+io	pembrolizumab	FALSE	8.2	FALSE	10.8	FALSE	10.8	TMB-Low	MSS	TMB-sensitive	CDKN2A not deep deletion	0.65	IRS-High	0.910755	1.78118	-0.448494	2.37861	1.09192	2.96499	2.43706	0.502581	8.31977	1.23099	1091	13121.9	13.6798	655	7877.95	12.9438	5849	70348.3	16.1022	986	11859	13.5338	1082	1805	4930	482153
95079	61-70	Male	Other Cancer	Discovery	2	io	pembrolizumab	TRUE	10.8	FALSE	10.8	FALSE	13.1	TMB-Low	MSS	TMB-insensitive	CDKN2A deep deletion	0.7	IRS-Low	0.57592	1.41053	0.262283	1.73745	1.19471	1.68178	1.65834	0.200833	7.26954	1.20603	2041	21477.1	14.3906	480	5050.95	12.3026	7179	75543.3	16.205	463	4872.06	12.2506	692	2685	9648	403413
95153	>80	Female	Endometrial Cancer	Discovery	3	io	pembrolizumab	TRUE	4.5	TRUE	4.5	TRUE	43.1	TMB-Low	MSS	TMB-insensitive	CDKN2A not deep deletion	0.4	IRS-Low	0.200751	0	0.885493	1.98952	1.11244	1.90528	0	0	3.21171	1.14857	40894	33081.6	15.0138	7436	6015.43	12.5547	88207	71356	16.1228	7032	5688.61	12.4741	8458	34926	107634	1896308
95166	>80	Male	Bladder Cancer	Discovery	1	io	pembrolizumab	TRUE	1.2	TRUE	1.2	TRUE	1.2	TMB-High	MSI-High	TMB-sensitive	N/A	0.3	IRS-High	0.875605	3.63188	2.53305	-0.453381	-0.609595	0.0831223	11.3966	6.23067	19.1216	1.22843	19595	103648	16.6613	209	1105.51	10.1118	4089	21628.8	14.4007	304	1608.01	10.652	1966	5919	10235	332522
95179	71-80	Male	Melanoma	Discovery	1	io	pembrolizumab	TRUE	6	TRUE	15.3	TRUE	15.3	TMB-Low	MSS	TMB-sensitive	CDKN2A not deep deletion	0.9	IRS-High	1.08295	3.20409	0.264711	-1.00155	-0.718202	2.02278	8.21569	3.93975	15.1089	1.21718	9935	21513.2	14.393	349	755.724	9.56362	9264	20060.3	14.2921	2850	6171.39	12.5916	1606	16060	27383	889367
95314	>80	Male	Non-Small Cell Lung Cancer	Discovery	1	io	pembrolizumab	TRUE	5.4	TRUE	6	TRUE	6	TMB-Low	MSS	TMB-sensitive	CDKN2A not deep deletion	0.65	IRS-High	1.03362	3.44136	-1.5665	-0.120496	0.999519	0.755596	9.86303	5.09638	24.3869	1.21666	790	6045.14	12.5618	182	1392.68	10.4447	8623	65983.8	16.0098	335	2563.44	11.3244	1359	3800	5526	107398
95315	>80	Male	Other Cancer	Discovery	2	io	pembrolizumab	TRUE	9.6	FALSE	9.6	FALSE	13.1	TMB-Low	MSS	TMB-insensitive	CDKN2A not deep deletion	0.85	IRS-High	1.1919	2.42939	-0.180908	3.47834	0.611552	3.09045	4.38666	1.42434	10.237	1.13982	8678	15796.2	13.9474	9276	16884.8	14.0435	27702	50424.9	15.6219	7107	12936.6	13.6593	5713	20681	31220	1054178
95415	71-80	Female	Cancer of Unknown Primary	Discovery	1	io	pembrolizumab	TRUE	10.5	FALSE	21.6	FALSE	21.6	TMB-High	MSS	TMB-insensitive	CDKN2A not deep deletion	0.65	IRS-High	1.53194	4.61169	0.14986	3.31662	1.55359	1.70876	23.4488	15.7041	36.5269	1.23674	1869	19866.9	14.2782	1420	15094.2	13.8818	9114	96879.2	16.5639	467	4964.07	12.2776	592	2658	7702	275506
95422	>80	Female	Colorectal Cancer	Discovery	1	io	pembrolizumab	TRUE	16.7	FALSE	22.1	FALSE	22.1	TMB-High	MSI-High	TMB-sensitive	CDKN2A not deep deletion	0.55	IRS-High	1.57061	4.89934	0.0483614	1.96862	0.191099	1.10998	28.8434	20.0905	40.1139	1.21345	9051	18517.2	14.1767	2898	5928.94	12.5338	18416	37676.8	15.2014	1602	3277.49	11.6788	5083	14880	23597	523297
95499	71-80	Male	Melanoma	Discovery	1	io	pembrolizumab	TRUE	1.6	TRUE	9.6	TRUE	9.6	TMB-Low	MSS	TMB-sensitive	CDKN2A not deep deletion	0.8	IRS-Low	0.81675	2.57041	-2.96046	0.0674194	-0.410211	-0.837768	4.9398	1.81282	10.7518	1.21462	3083	2299.66	11.1678	2127	1586.56	10.6326	33294	24834.5	14.6001	1138	848.851	9.73107	14621	37878	55423	2265384
95578	61-70	Female	Other Cancer	Discovery	1	io	pembrolizumab	TRUE	7.2	FALSE	7.2	FALSE	7.2	TMB-Low	MSS	TMB-insensitive	CDKN2A not deep deletion	0.8	IRS-High	1.08175	2.43717	1.50074	3.11625	1.81343	3.98017	4.41579	1.20316	11.3061	0.90584	12078	50675.5	15.629	3131	13136.7	13.6814	27647	115998	16.8238	5713	23970	14.549	1293	6734	33115	764696
95688	61-70	Female	Endometrial Cancer	Discovery	2	io	pembrolizumab	TRUE	1.2	TRUE	18.7	TRUE	28.7	TMB-Low	MSS	TMB-insensitive	CDKN2A not deep deletion	0.55	IRS-Low	0.316958	1.39952	-1.0716	-2.68999	0.701451	0.818752	1.63813	0.198385	5.91748	1.2209	2478	8519.36	13.0567	68	233.784	7.87519	15610	53667.1	15.7118	779	2678.2	11.3876	1074	12645	17247	955946
95744	41-50	Male	Non-Small Cell Lung Cancer	Discovery	1	chemo+io	pembrolizumab	FALSE	19.6	FALSE	21	FALSE	21	TMB-Low	MSS	TMB-sensitive	CDKN2A not deep deletion	0.4	IRS-Low	0.444254	1.60074	2.17206	-0.959067	-2.111	0.255664	2.03299	0.246205	7.34385	0.983772	7258	80702.8	16.3003	70	778.341	9.60611	687	7638.86	12.8993	163	1812.42	10.8245	735	2541	10293	198939
95888	>80	Male	Non-Small Cell Lung Cancer	Discovery	1	io	pembrolizumab	TRUE	5.4	FALSE	5.4	FALSE	5.4	TMB-Low	MSS	TMB-sensitive	N/A	0.3	IRS-Low	0.637904	2.12237	1.3949	1.79933	-0.329235	0.00922813	3.35409	0.913878	8.58779	1.19257	13594	47091.1	15.5232	1522	5272.37	12.3645	7583	26268.3	14.6811	441	1527.67	10.5781	1166	8264	17117	893124
95897	71-80	Male	Non-Small Cell Lung Cancer	Discovery	1	io	pembrolizumab	TRUE	25.9	FALSE	25.9	FALSE	25.9	TMB-Low	MSS	TMB-sensitive	CDKN2A not deep deletion	0.4	IRS-High	1.3456	2.94797	0.565062	4.68878	1.50832	3.52664	6.71661	2.89976	13.2344	1.19108	13148	26492.6	14.6934	19392	39073.9	15.254	46595	93886.7	16.5186	8687	17503.9	14.0955	5161	10812	40834	1073665
95985	71-80	Male	Non-Small Cell Lung Cancer	Discovery	1	chemo+io	pembrolizumab	FALSE	13.9	FALSE	13.9	FALSE	13.9	TMB-Low	MSS	TMB-sensitive	N/A	0.2	IRS-High	1.07857	2.34087	-5.51805	1.2468	0.0323714	0.382192	4.06607	1.32024	9.48883	1.22969	433	389.788	8.61024	3993	3594.51	11.812	37493	33751.3	15.0427	2198	1978.65	10.951	5838	31386	77459	4642993
96144	71-80	Male	Cancer of Unknown Primary	Discovery	1	io	pembrolizumab	TRUE	17.5	TRUE	22.8	TRUE	22.8	TMB-Low	MSS	TMB-insensitive	CDKN2A not deep deletion	0.8	IRS-Low	0.853956	2.35801	3.88446	3.85274	-0.0123489	1.72445	4.12664	1.33991	9.63018	1.21164	410747	264470	18.0127	33994	21887.9	14.4179	50819	32721.1	14.998	7794	5018.37	12.2933	7844	43882	92091	2699492
96163	>80	Female	Bladder Cancer	Discovery	1	io	pembrolizumab	TRUE	6.1	FALSE	24.5	FALSE	24.5	TMB-Low	MSS	TMB-insensitive	CDKN2A deep deletion	0.4	IRS-High	1.11184	3.31818	0.692601	1.4228	0.546117	1.75432	8.97407	4.47983	17.1009	1.22575	11987	28941.4	14.8209	1682	4061.01	11.988	19959	48188.9	15.5564	2122	5123.35	12.3232	3027	13513	24559	1867672
96189	51-60	Female	Non-Small Cell Lung Cancer	Discovery	1	chemo+io	pembrolizumab	FALSE	5.7	FALSE	5.7	FALSE	5.7	TMB-Low	MSS	TMB-sensitive	N/A	0.3	IRS-High	1.05225	3.44504	1.75421	2.03343	0.0716721	0.80357	9.89084	5.11075	17.2772	1.21324	44381	60409.1	15.8825	4556	6201.39	12.5986	25481	34683.4	15.082	1947	2650.15	11.3724	7640	30728	38384	2830310
96193	41-50	Female	Breast Cancer	Discovery	1	io	pembrolizumab	TRUE	10.8	TRUE	27.8	FALSE	27.8	TMB-Low	MSS	TMB-insensitive	CDKN2A not deep deletion	0.9	IRS-Low	-0.0115981	2.17336	-1.67124	-4.28196	1.10536	-3.13648	3.51073	0.956556	8.98884	1.13936	7824	5621.72	12.4571	107	76.882	6.28322	98823	71006.6	16.1157	239	171.727	7.43235	3140	39322	118975	1685221
96210	71-80	Female	Renal Cell Carcinoma	Discovery	1	angio+io	pembrolizumab	FALSE	4.1	TRUE	19.9	FALSE	19.9	TMB-Low	MSS	TMB-insensitive	CDKN2A deep deletion	0.5	IRS-Low	0.414016	1.65476	1.75462	-0.425732	-0.0262606	0.773229	2.1487	0.260217	7.76181	0.930796	165260	60426.4	15.8829	3082	1126.92	10.1394	88630	32407.1	14.9841	7097	2594.98	11.3421	12774	118552	162166	3831476
96245	61-70	Male	Non-Small Cell Lung Cancer	Discovery	1	io	pembrolizumab	TRUE	4.5	TRUE	6.2	TRUE	21.1	TMB-High	MSS	TMB-sensitive	CDKN2A not deep deletion	0.5	IRS-Low	0.85082	3.89736	1.54304	2.56219	2.12778	-1.07758	13.9013	6.93949	24.8731	0.791294	17789	52183.6	15.6713	3050	8947.1	13.1274	49170	144239	17.1381	245	718.701	9.49125	3545	9734	17936	697565
96328	71-80	Female	Non-Small Cell Lung Cancer	Discovery	1	io	pembrolizumab	TRUE	20.8	TRUE	32.1	FALSE	32.1	TMB-Low	MSS	TMB-sensitive	CDKN2A not deep deletion	0.4	IRS-High	1.17215	3.25413	1.47419	2.22028	0.687593	2.50618	8.54094	4.09572	15.707	1.17083	19403	49751.5	15.6025	2753	7059.01	12.7855	20730	53154.1	15.6979	3365	8628.24	13.075	3966	16515	23125	1151741
96330	61-70	Male	Cancer of Unknown Primary	Discovery	2	io	pembrolizumab	TRUE	11.9	TRUE	11.9	TRUE	14.3	TMB-Low	MSS	TMB-insensitive	CDKN2A not deep deletion	0.4	IRS-High	0.96975	3.16382	0.78583	0.944075	0.958289	1.46088	7.96199	3.64074	15.1143	1.13037	17164	30873.4	14.9141	1620	2913.94	11.5093	35650	64124.7	15.9686	2324	4180.25	12.0297	2858	23193	32965	581493
96358	>80	Male	Esophagogastric Cancer	Discovery	3	io	pembrolizumab	TRUE	2.1	TRUE	6.4	TRUE	19.1	TMB-Low	MSS	TMB-insensitive	CDKN2A not deep deletion	0.4	IRS-Low	0.201487	0.861752	2.07589	0.11924	0.718136	1.18856	0.817244	0.0206908	4.55339	1.22362	91859	75498.9	16.2042	2001	1644.62	10.6844	66056	54291.4	15.7285	4211	3461.02	11.7574	6681	37827	72144	1985981
96397	61-70	Female	Bladder Cancer	Discovery	1	io	pembrolizumab	TRUE	1.8	FALSE	1.8	FALSE	15.8	TMB-High	MSS	TMB-insensitive	CDKN2A not deep deletion	0.45	IRS-High	1.03767	3.66067	1.43037	-1.10016	-0.482196	1.32679	11.6465	6.36728	20.5812	1.20208	47324	48263.1	15.5587	692	705.732	9.46502	23166	23625.7	14.5281	3735	3809.12	11.8956	2506	27704	64037	2200839
96435	>80	Female	Cancer of Unknown Primary	Discovery	1	chemo+io	pembrolizumab	FALSE	4.2	FALSE	13.6	FALSE	13.6	TMB-High	MSS	TMB-insensitive	N/A	0.35	IRS-High	1.16887	4.91673	0.696455	-2.21463	0.13993	0.0988388	29.2053	20.4551	41.3736	1.23265	60996	29018.8	14.8247	684	325.412	8.35055	76435	36363.9	15.1503	3417	1625.63	10.6677	35253	59388	106560	2278610
96437	71-80	Female	Non-Small Cell Lung Cancer	Discovery	1	io	pembrolizumab	TRUE	33.1	FALSE	33.1	FALSE	33.1	TMB-Low	MSS	TMB-sensitive	N/A	0.25	IRS-Low	0.834376	2.56497	1.05122	0.719333	0.314233	1.53431	4.91742	1.59667	14.1844	1.01679	14570	37108.9	15.1795	979	2493.46	11.2845	16111	41033.8	15.3246	1727	4398.57	12.1031	4083	12186	16663	751904
96491	71-80	Male	Melanoma	Discovery	1	io	pembrolizumab	TRUE	9.4	FALSE	9.4	FALSE	9.4	TMB-High	MSS	TMB-sensitive	N/A	0.3	IRS-High	1.38643	3.63951	1.231	0.210422	-2.71582	2.12443	11.4624	6.2666	20.2558	1.22139	33325	42033.8	15.3593	1389	1751.99	10.7756	3982	5022.61	12.2945	5250	6621.98	12.6933	1499	22400	63165	939501
96547	51-60	Male	Thyroid Cancer	Discovery	1	io	pembrolizumab	TRUE	4.9	TRUE	25.3	FALSE	25.3	TMB-Low	MSS	TMB-insensitive	CDKN2A not deep deletion	0.75	IRS-Low	0.816594	2.73767	0.135056	-2.36735	-1.50309	0.938904	5.66994	2.27961	15.9422	1.23458	19219	19664.1	14.2633	286	292.623	8.19782	11379	11642.5	13.5072	2845	2910.89	11.5077	8998	40838	57953	999533
96606	51-60	Female	Pancreatic Cancer	Discovery	2	io	pembrolizumab	TRUE	6.1	FALSE	6.1	FALSE	24.9	TMB-Low	MSS	TMB-insensitive	N/A	0.25	IRS-Low	0.866365	1.50489	0.601257	1.45713	0.372619	3.79745	1.83804	0.222595	9.41218	1.08812	5193	27165.7	14.7296	795	4158.81	12.0223	8168	42728.5	15.3829	4037	21118.4	14.3663	1389	5401	17980	521001
96651	>80	Female	Non-Small Cell Lung Cancer	Discovery	1	chemo+io	pembrolizumab	FALSE	6.1	FALSE	9.9	FALSE	9.9	TMB-Low	MSS	TMB-sensitive	N/A	0.35	IRS-High	0.910194	2.89394	3.41006	3.00474	-0.0956718	1.08606	6.43298	2.36079	14.0018	0.932694	8031	190357	17.5384	513	12159.5	13.5699	1303	30884.8	14.9147	136	3223.58	11.6549	400	1192	5469	150783
96722	61-70	Male	Thymic Tumor	Discovery	2	io	pembrolizumab	TRUE	14.7	FALSE	14.7	FALSE	18	TMB-Low	MSS	TMB-insensitive	CDKN2A not deep deletion	0.85	IRS-Low	0.559244	0	-1.043	3.6125	-2.4374	0.77616	0	0	3.0271	1.21862	11376	8689.94	13.0853	24258	18530.3	14.1777	7975	6091.97	12.5729	3404	2600.26	11.345	4031	36987	91397	1411459
96851	61-70	Male	Non-Small Cell Lung Cancer	Discovery	1	io	pembrolizumab	TRUE	24.9	FALSE	29.4	FALSE	29.4	TMB-High	MSS	TMB-sensitive	CDKN2A deep deletion	0.55	IRS-High	1.15489	3.81898	1.53848	2.33677	0.873827	1.07657	13.1133	6.9823	28.6956	0.991359	27013	52018.7	15.6668	3974	7652.7	12.9019	31406	60478.3	15.8842	1663	3202.43	11.6454	1878	14672	30980	557944
96856	71-80	Female	Cancer of Unknown Primary	Discovery	1	io	pembrolizumab	TRUE	13.5	FALSE	21.4	FALSE	21.4	TMB-Low	MSS	TMB-insensitive	CDKN2A not deep deletion	0.65	IRS-High	1.13479	2.97465	-1.05753	1.10702	-0.265463	1.51057	6.86068	2.96196	15.7712	1.16607	1358	8602.83	13.0708	515	3262.49	11.6722	4334	27455.6	14.7449	683	4326.75	12.0794	675	4460	12219	129667
96867	71-80	Male	Non-Small Cell Lung Cancer	Discovery	1	io	pembrolizumab	TRUE	2.1	FALSE	2.1	FALSE	2.1	TMB-Low	MSS	TMB-sensitive	N/A	0.2	IRS-Low	0.387068	0	1.80373	4.07399	0.431289	2.42085	0	0	4.56295	1.22106	14706	62518.8	15.932	6002	25516	14.6392	10468	44502	15.4416	1913	8132.63	12.9897	1935	6646	14557	432781
96894	61-70	Female	Endometrial Cancer	Discovery	2	io	pembrolizumab	TRUE	8.9	FALSE	8.9	FALSE	20.1	TMB-Low	MSS	TMB-insensitive	CDKN2A not deep deletion	0.45	IRS-Low	0.368128	1.40197	2.17351	0.698792	1.07464	1.33053	1.64262	0.198929	7.20065	1.21756	44464	80784.2	16.3018	1353	2458.19	11.264	38259	69510.7	16.085	2102	3819.01	11.8994	4121	15551	43713	2202410
96911	51-60	Male	Head and Neck Cancer	Discovery	2	io	pembrolizumab	TRUE	1.4	TRUE	5	TRUE	8.7	TMB-Low	MSS	TMB-sensitive	CDKN2A deep deletion	0.55	IRS-High	1.19236	3.07361	1.16714	1.34462	1.56052	4.0443	7.41878	3.39234	15.1593	1.21314	36735	40213.5	15.2954	3514	3846.75	11.9098	88925	97345.6	16.5708	22892	25059.7	14.6131	7636	51605	54166	2154851
96917	61-70	Female	Non-Small Cell Lung Cancer	Discovery	1	io	pembrolizumab	TRUE	41.4	FALSE	41.4	FALSE	64.3	TMB-High	MSS	TMB-sensitive	N/A	0.3	IRS-High	1.37216	3.47389	-0.0896518	2.69992	-0.0127824	2.20018	10.1108	5.04729	18.091	1.08794	3190	16827.8	14.0386	1866	9843.45	13.2651	6201	32711.3	14.9975	1323	6979.04	12.769	1663	5356	14565	478432
97007	71-80	Male	Cancer of Unknown Primary	Discovery	1	io	pembrolizumab	TRUE	3.5	TRUE	5	FALSE	5	TMB-High	MSS	TMB-insensitive	CDKN2A deep deletion	0.5	IRS-High	1.63812	4.71702	-3.86328	0.931338	0.194142	0.710774	25.3005	17.1905	38.7761	1.22527	189	1229.49	10.265	444	2888.32	11.4965	5804	37756.3	15.2045	382	2485	11.2796	1497	5628	9115	606292
97045	71-80	Male	Head and Neck Cancer	Discovery	1	io	pembrolizumab	TRUE	13.5	TRUE	17.1	TRUE	26.6	TMB-Low	MSS	TMB-sensitive	CDKN2A not deep deletion	0.4	IRS-Low	0.478465	1.46225	1.76824	2.28128	2.12334	1.80222	1.75538	0.212585	7.69492	1.13935	5989	60999.6	15.8965	723	7363.95	12.8465	14118	143796	17.1337	520	5296.34	12.3711	1021	2740	10736	459424
97177	71-80	Male	Cancer of Unknown Primary	Discovery	1	chemo+io	pembrolizumab	FALSE	31	FALSE	31	FALSE	31	TMB-Low	MSS	TMB-insensitive	CDKN2A not deep deletion	0.5	IRS-Low	0.505142	1.78086	2.05503	2.38503	0.312352	0.117208	2.43631	0.502426	8.31721	1.23137	37287	74414.8	16.1833	3965	7913.07	12.9502	20534	40980.3	15.3227	825	1646.48	10.686	4570	24732	29711	2199559
97246	61-70	Male	Head and Neck Cancer	Discovery	1	io	pembrolizumab	TRUE	3	TRUE	11.4	FALSE	11.4	TMB-Low	MSS	TMB-sensitive	CDKN2A not deep deletion	0.6	IRS-High	0.881046	1.92965	2.85738	5.17729	0.930359	2.39383	2.80963	0.579414	8.21092	1.06776	11235	129776	16.9857	4746	54821.1	15.7425	5445	62895.2	15.9407	691	7981.75	12.9627	678	2446	9497	1125678
97278	71-80	Female	Endometrial Cancer	Discovery	2	io	pembrolizumab	TRUE	1.7	TRUE	6.2	FALSE	13.8	TMB-High	MSI-High	TMB-sensitive	CDKN2A not deep deletion	0.4	IRS-Low	0.654959	3.66592	2.37236	-0.791776	0.187496	-1.31025	11.6926	6.39248	21.7006	1.19734	46247	92723	16.5007	436	874.158	9.7734	18745	37582.8	15.1978	305	611.51	9.25859	3261	14092	31423	734017
97298	71-80	Male	Head and Neck Cancer	Discovery	2	io	pembrolizumab	TRUE	2.8	FALSE	50	FALSE	58.2	TMB-High	MSS	TMB-sensitive	CDKN2A not deep deletion	0.65	IRS-High	1.3265	4.16147	1.20237	2.95982	0.258451	0.831574	16.8948	10.3198	28.1367	1.1838	18956	41207.8	15.3307	5422	11786.7	13.525	18160	39477.4	15.2688	1243	2702.12	11.4004	2095	12997	28785	1150675
97420	61-70	Male	Hepatobiliary Cancer	Discovery	1	io	pembrolizumab	TRUE	2.4	TRUE	6.6	TRUE	6.6	TMB-Low	MSS	TMB-insensitive	N/A	0.3	IRS-Low	0.65261	1.40627	-1.81522	-0.578541	-0.562022	1.37513	1.65051	0.199885	5.96221	1.21174	1280	5087.66	12.3131	255	1013.56	9.98664	5624	22353.9	14.4483	991	3938.96	11.944	2060	9063	14918	255688
97602	61-70	Male	Non-Small Cell Lung Cancer	Discovery	1	chemo+io	pembrolizumab	FALSE	13.7	TRUE	13.7	TRUE	13.7	TMB-Low	MSS	TMB-sensitive	N/A	0.3	IRS-Low	0.668806	2.76524	1.76355	-1.48361	-1.45594	-0.0551442	5.7986	2.33134	13.0577	1.20719	64424	60801.7	15.8918	573	540.783	9.08157	12746	12029.3	13.5544	1548	1460.96	10.5137	3863	29937	80952	1038999
97634	61-70	Male	Non-Small Cell Lung Cancer	Discovery	1	chemo+io	pembrolizumab	FALSE	8	TRUE	8	TRUE	8	TMB-Low	MSS	TMB-sensitive	N/A	0.35	IRS-Low	0.559959	2.33632	4.27625	-0.202253	-3.22959	-0.602223	4.05012	1.31507	10.5785	1.23453	27424	346991	18.4045	104	1315.89	10.3629	278	3517.49	11.7807	79	999.573	9.96661	347	2233	12726	333666
97937	71-80	Female	Melanoma	Discovery	1	io	pembrolizumab	TRUE	12.4	FALSE	30.5	FALSE	30.5	TMB-High	MSS	TMB-sensitive	CDKN2A deep deletion	0.4	IRS-High	1.74638	4.69685	0.360302	1.78489	-1.15758	2.50204	24.9354	16.6997	36.8242	1.163	18628	22987	14.4886	4230	5219.84	12.3501	11988	14793.2	13.8527	6972	8603.48	13.0709	4181	33458	48051	1560520
97985	71-80	Female	Non-Small Cell Lung Cancer	Discovery	1	chemo+io	pembrolizumab	FALSE	3.7	TRUE	3.7	TRUE	3.7	TMB-Low	MSS	TMB-sensitive	CDKN2A deep deletion	0.75	IRS-Low	0.152902	2.27712	0.833646	-1.06823	1.02165	-2.46205	3.84708	1.0482	13.8712	1.03975	14640	31913.8	14.9619	331	721.549	9.49695	30737	67003.8	16.032	126	274.668	8.10679	3946	12961	33203	796039
97988	71-80	Male	Glioma	Discovery	1	chemo+io	pembrolizumab	FALSE	2.1	FALSE	2.1	FALSE	2.1	TMB-High	MSS	TMB-insensitive	CDKN2A deep deletion	0.6	IRS-High	1.6617	6.68707	1.4653	0.351635	0.249866	-0.767846	102.041	85.0034	125.01	1.2348	85956	49445.8	15.5936	3359	1932.25	10.9168	68220	39243.2	15.2602	1549	891.055	9.80099	9624	60623	103078	2195267
98112	61-70	Male	Head and Neck Cancer	Discovery	3	io	pembrolizumab	TRUE	8.4	FALSE	12.8	FALSE	53.1	TMB-Low	MSS	TMB-sensitive	CDKN2A not deep deletion	0.6	IRS-Low	0.460167	0.870027	1.02315	2.61464	1.49697	2.08405	0.827697	0.0209555	4.61162	1.20817	10716	36393.7	15.1514	2732	9278.42	13.1798	27428	93151	16.5073	1896	6439.2	12.6529	3062	7631	29317	1338947
98173	>80	Female	Non-Small Cell Lung Cancer	Discovery	1	io	pembrolizumab	TRUE	14.3	FALSE	29.3	FALSE	29.3	TMB-Low	MSS	TMB-sensitive	CDKN2A deep deletion	0.4	IRS-Low	0.598532	1.16727	2.09868	2.70582	-0.812899	1.5144	1.24587	0.0315427	6.94152	0.802652	15311	76701	16.227	1973	9883.81	13.271	3750	18785.7	14.1974	866	4338.26	12.0832	728	5640	15935	417470
98425	61-70	Female	Non-Small Cell Lung Cancer	Discovery	1	chemo+io	pembrolizumab	FALSE	10.1	TRUE	17.1	TRUE	17.1	TMB-Low	MSS	TMB-sensitive	N/A	0.2	IRS-Low	0.495323	1.38871	-1.72484	0.377706	-0.0288772	-0.0930202	1.61844	0.196	8.28767	1.23576	1572	5416.66	12.4035	571	1967.5	10.9429	9388	32348.4	14.9814	413	1423.08	10.4758	3018	7779	37996	1645743
98551	41-50	Female	Endometrial Cancer	Discovery	3	io	pembrolizumab	TRUE	12.5	FALSE	12.5	FALSE	19	TMB-High	MSI-High	TMB-sensitive	CDKN2A not deep deletion	0.7	IRS-High	1.43571	4.54188	-1.04017	0.125036	0.57208	1.49435	22.2939	14.6919	37.3003	1.2111	5389	8707.01	13.0881	1022	1651.25	10.6902	30367	49064	15.5824	2648	4278.38	12.0632	2821	17487	50726	1081898
98591	61-70	Female	Non-Small Cell Lung Cancer	Discovery	1	io	pembrolizumab	TRUE	3	FALSE	3	FALSE	3	TMB-Low	MSS	TMB-sensitive	N/A	0.2	IRS-High	1.16293	2.76223	-1.26922	1.8735	-0.308452	1.71706	5.78445	2.32565	11.9181	1.21014	4794	7428.64	12.8591	3582	5550.56	12.4387	17198	26649.5	14.7019	3222	4992.71	12.2859	6711	18633	36638	2464182
98725	71-80	Male	Head and Neck Cancer	Discovery	2	io	pembrolizumab	TRUE	1.1	FALSE	1.1	FALSE	6.3	TMB-Low	MSS	TMB-sensitive	CDKN2A deep deletion	0.55	IRS-Low	0.761792	2.19276	1.47436	2.54352	0.68584	1.26391	3.5718	0.973197	9.14521	1.11988	30687	49757.4	15.6027	5447	8832.04	13.1087	32742	53089.5	15.6962	2249	3646.64	11.8327	3406	17425	48060	1639491
98739	71-80	Male	Non-Small Cell Lung Cancer	Discovery	1	chemo+io	pembrolizumab	FALSE	8.8	TRUE	28.5	FALSE	40.1	TMB-Low	MSS	TMB-sensitive	CDKN2A deep deletion	0.6	IRS-Low	0.708344	3.18894	1.42601	1.02725	1.16301	-0.497038	8.11943	3.5054	17.3398	0.985291	21838	48117.4	15.5543	1401	3086.93	11.5924	33540	73901.3	16.1733	488	1075.25	10.0718	1900	16274	26911	2647081
98800	>80	Female	Cervical Cancer	Discovery	2	io	pembrolizumab	TRUE	22.5	FALSE	23	FALSE	28.5	TMB-High	MSS	TMB-insensitive	N/A	0.35	IRS-High	1.42528	4.134	-0.275883	2.28882	0.968366	1.86837	16.5574	9.96864	35.2651	1.14753	5812	14789.8	13.8524	2909	7402.52	12.854	25376	64574.2	15.9787	2179	5544.89	12.4372	1008	11103	28876	1356552
98816	>80	Female	Non-Small Cell Lung Cancer	Discovery	1	io	pembrolizumab	TRUE	3.5	FALSE	3.5	FALSE	3.5	TMB-High	MSS	TMB-sensitive	CDKN2A not deep deletion	0.5	IRS-High	1.29623	4.43741	2.26294	1.85446	-2.01004	-0.505269	20.6668	13.3745	31.4928	1.20967	7155	85950.5	16.3912	456	5477.77	12.4196	682	8192.63	13.0003	89	1069.13	10.0636	635	2352	8497	289476
98831	61-70	Female	Small Cell Lung Cancer	Discovery	1	chemo+io	pembrolizumab	FALSE	23.1	TRUE	23.1	TRUE	23.1	TMB-Low	MSS	TMB-insensitive	CDKN2A not deep deletion	0.55	IRS-High	0.971902	2.57944	0.0969466	1.58325	1.04183	2.25142	4.97708	1.8265	10.833	1.20552	41802	19151.4	14.2252	9907	4538.86	12.1484	148310	67947.7	16.0522	15784	7231.38	12.8203	10176	77233	129424	3904393
98832	61-70	Female	Non-Small Cell Lung Cancer	Discovery	1	chemo+io	pembrolizumab	FALSE	12.1	TRUE	25.4	FALSE	25.4	TMB-Low	MSS	TMB-sensitive	CDKN2A not deep deletion	0.4	IRS-High	0.988457	3.06415	2.54961	-0.616502	-1.63374	1.86276	7.36374	3.36718	16.1037	1.2222	8390	104844	16.6779	79	987.211	9.94868	851	10634.4	13.3766	442	5523.38	12.4316	1804	1773	4745	116104
98909	61-70	Male	Glioma	Discovery	1	io	pembrolizumab	TRUE	2.8	TRUE	5.8	FALSE	5.8	TMB-Low	MSS	TMB-insensitive	CDKN2A deep deletion	0.5	IRS-Low	-0.0425952	0	-0.273621	-0.408726	-0.0865087	-0.35354	0	0	4.6988	1.18576	6859	14813	13.8547	528	1140.29	10.1565	14392	31081.6	14.9238	550	1187.8	10.2153	2665	14454	27456	992027
98926	61-70	Male	Non-Small Cell Lung Cancer	Discovery	1	chemo+io	pembrolizumab	FALSE	8.4	TRUE	16.2	FALSE	16.2	TMB-Low	MSS	TMB-sensitive	N/A	0.2	IRS-High	1.06438	2.09306	-1.73992	2.98433	0.77502	2.35647	3.26651	0.890016	9.52867	1.22455	1805	5360.32	12.3884	4037	11988.7	13.5495	19017	56474.9	15.7853	2619	7777.65	12.9253	3070	9514	30802	1258553
98985	71-80	Male	Thyroid Cancer	Discovery	1	io	pembrolizumab	TRUE	4.2	FALSE	4.2	FALSE	4.2	TMB-Low	MSS	TMB-insensitive	CDKN2A not deep deletion	0.4	IRS-Low	0.710502	0.861896	2.71814	1.63912	-1.29344	3.82722	0.817425	0.0206954	4.55439	1.22335	105446	117836	16.8464	4222	4718.09	12.2043	12048	13463.6	13.7169	19292	21558.8	14.3961	4494	25283	85165	1188643
99082	>80	Male	Cancer of Unknown Primary	Discovery	2	io	pembrolizumab	TRUE	2.8	TRUE	2.8	TRUE	6	TMB-Low	MSS	TMB-insensitive	N/A	0.2	IRS-High	1.04335	2.34419	1.33665	2.11618	0.765889	3.61421	4.07774	1.32403	10.6506	1.22617	21727	45227.5	15.4649	3155	6567.53	12.6814	26959	56118.6	15.7762	8935	18599.3	14.183	3889	18725	28485	1473045
99123	61-70	Male	Melanoma	Discovery	1	io	pembrolizumab	TRUE	7.2	TRUE	7.2	TRUE	7.2	TMB-High	MSS	TMB-sensitive	CDKN2A not deep deletion	0.6	IRS-High	1.35718	3.90291	-1.59948	-0.039306	0.219565	1.91146	13.9587	6.69377	27.4734	0.716398	393	5908.47	12.5288	98	1473.36	10.5259	2556	38427.6	15.2299	380	5713.02	12.4803	354	2049	3944	154592
99150	51-60	Female	Endometrial Cancer	Discovery	2	io	pembrolizumab	TRUE	6	TRUE	6	TRUE	34.2	TMB-Low	MSS	TMB-insensitive	CDKN2A not deep deletion	0.65	IRS-Low	0.00216332	0	2.97201	1.2057	-0.491778	0.550463	0	0	3.08168	1.19703	31090	140508	17.1003	773	3493.5	11.7709	5193	23469.3	14.5185	492	2223.55	11.1193	2301	7022	9379	356895
99249	71-80	Male	Bladder Cancer	Discovery	1	io	pembrolizumab	TRUE	5.6	FALSE	15.3	FALSE	15.3	TMB-Low	MSS	TMB-insensitive	CDKN2A deep deletion	0.7	IRS-Low	0.45297	2.09137	-5.05991	-4.29592	-4.01255	-4.04884	3.26154	0.88866	8.35081	1.22642	183	535.852	9.06838	26	76.132	6.26926	698	2043.85	10.9978	31	90.7728	6.51999	857	9649	28304	1660943
99300	71-80	Male	Melanoma	Discovery	1	io	pembrolizumab	TRUE	5.1	FALSE	45	FALSE	45	TMB-High	MSS	TMB-sensitive	CDKN2A deep deletion	0.95	IRS-High	1.51693	5.747	-0.736467	-1.63773	0.228591	0.176808	52.7056	40.5006	67.4328	1.19532	5950	10747.3	13.3918	269	485.888	8.92745	21408	38668.7	15.2389	950	1715.96	10.7456	2776	15642	63791	844224
99310	>80	Male	Non-Small Cell Lung Cancer	Discovery	1	chemo+io	pembrolizumab	FALSE	5.8	TRUE	5.8	TRUE	5.8	TMB-Low	MSS	TMB-sensitive	CDKN2A not deep deletion	0.55	IRS-Low	0.136125	2.45786	0.970341	-1.40127	0.570165	-3.10552	4.494	1.45919	11.7378	1.11259	7598	35085.6	15.0986	124	572.601	9.1639	10611	48998.9	15.5805	38	175.474	7.46331	2252	5580	15153	433275
99326	>80	Male	Non-Small Cell Lung Cancer	Discovery	1	io	pembrolizumab	TRUE	12.1	TRUE	12.1	TRUE	12.1	TMB-Low	MSS	TMB-sensitive	N/A	0.2	IRS-Low	0.599049	0.948757	1.44982	1.77778	-0.793646	2.23919	0.930209	0.0235508	6.72045	1.07503	4530	48918.2	15.5781	481	5194.18	12.343	1763	19038.1	14.2167	664	7170.35	12.808	963	2882	5335	136506
99512	41-50	Male	Head and Neck Cancer	Discovery	3	chemo+io	pembrolizumab	FALSE	6	TRUE	6	TRUE	42.4	TMB-Low	MSS	TMB-sensitive	N/A	0.35	IRS-Low	0.35662	1.71325	-0.597206	-2.12062	-1.0305	-0.844399	2.27898	0.275995	8.23244	0.877585	6542	11836.6	13.5311	192	347.39	8.44456	8929	16155.4	13.9798	467	844.954	9.72444	3793	15995	32772	1151774
99531	61-70	Female	Endometrial Cancer	Discovery	3	io	pembrolizumab	TRUE	3.3	FALSE	3.3	FALSE	57.6	TMB-Low	MSS	TMB-insensitive	N/A	0.2	IRS-Low	0.0221027	2.56066	2.01929	-10.5652	-0.246611	0.650139	4.89979	1.79814	12.8727	1.22454	5149	72594.1	16.1476	0	0	0	1973	27816.7	14.7637	169	2382.68	11.219	342	2004	6028	161461
99541	61-70	Male	Melanoma	Discovery	1	io	pembrolizumab	TRUE	28.8	FALSE	46.1	FALSE	46.1	TMB-High	MSS	TMB-sensitive	CDKN2A not deep deletion	0.55	IRS-High	1.0522	4.78299	0.833269	-1.10626	-1.61473	-2.35023	26.531	18.1473	39.3914	1.20613	25470	31905.5	14.9616	561	702.748	9.45891	8602	10775.5	13.3956	237	296.883	8.2186	3403	27624	47335	782349
99594	>80	Female	Non-Small Cell Lung Cancer	Discovery	1	io	pembrolizumab	TRUE	4.2	FALSE	4.2	FALSE	4.2	TMB-Low	MSS	TMB-sensitive	N/A	0.25	IRS-High	1.10007	2.94735	-4.77225	1.44712	1.04674	0.066496	6.71331	2.89834	13.2279	1.19166	1253	654.315	9.35604	7909	4130.07	12.0123	130562	68179.3	16.0571	3044	1589.57	10.6353	11223	57637	113549	3036734
99633	61-70	Male	Renal Cell Carcinoma	Discovery	1	angio+io	pembrolizumab	FALSE	33.5	FALSE	34.5	FALSE	34.5	TMB-High	MSS	TMB-insensitive	CDKN2A not deep deletion	0.4	IRS-High	1.21471	3.93933	-0.604775	0.15502	-1.34848	-0.108592	14.3412	8.35427	22.9615	1.1854	8297	11774.6	13.5235	1188	1685.94	10.7202	9132	12959.6	13.6618	992	1407.79	10.4602	3693	19909	44585	758107
99655	>80	Male	Non-Small Cell Lung Cancer	Discovery	1	io	pembrolizumab	TRUE	4.2	FALSE	30	FALSE	30	TMB-Low	MSS	TMB-sensitive	N/A	0.3	IRS-Low	0.859065	2.8027	1.59873	3.84918	1.95702	0.860667	5.97745	2.40325	13.4605	1.17107	67256	54237.2	15.727	27075	21834.1	14.4144	158895	128138	16.9673	3419	2757.18	11.4295	12100	46266	73528	2034383
99721	51-60	Male	Head and Neck Cancer	Discovery	1	chemo+io	pembrolizumab	FALSE	7.4	TRUE	7.4	TRUE	18.9	TMB-Low	MSS	TMB-sensitive	CDKN2A not deep deletion	0.4	IRS-Low	0.0289109	1.83839	1.46471	0.0888232	0.900632	-2.89028	2.57612	0.531257	8.79448	1.16454	35881	49425.8	15.593	1169	1610.29	10.654	44728	61612.5	15.911	148	203.869	7.67856	6580	20511	56339	1173524
99724	>80	Male	Melanoma	Discovery	1	io	pembrolizumab	TRUE	2.1	FALSE	4.8	FALSE	4.8	TMB-High	MSS	TMB-sensitive	CDKN2A deep deletion	0.75	IRS-High	0.883827	5.03285	1.72402	-0.629995	-0.285862	-3.34686	31.737	22.5682	52.7161	1.22885	67021	59158.2	15.8523	1108	978.012	9.93518	30668	27070.1	14.7245	168	148.291	7.22198	9938	32009	93495	1279802
99728	51-60	Female	Non-Small Cell Lung Cancer	Discovery	1	chemo+io	pembrolizumab	FALSE	13.1	FALSE	34.9	FALSE	34.9	TMB-Low	MSS	TMB-sensitive	N/A	0.2	IRS-Low	0.595113	0	-3.25736	2.20954	-1.52811	1.34725	0	0	3.04115	1.21298	265	1871.73	10.8709	992	7006.64	12.7747	1620	11442.3	13.4822	547	3863.54	11.9161	600	4318	8395	571636
99731	>80	Female	Esophagogastric Cancer	Discovery	2	io	pembrolizumab	TRUE	16.2	FALSE	17.1	FALSE	27.2	TMB-High	MSI-High	TMB-sensitive	N/A	0.2	IRS-High	1.29509	4.20881	-1.46667	-0.0723085	-0.982171	-0.118268	17.4917	10.8277	27.7436	1.20057	3734	6478.33	12.6616	830	1440.01	10.4929	9629	16705.9	14.0282	806	1398.37	10.4506	5815	16285	71693	622102
99779	71-80	Female	Cancer of Unknown Primary	Discovery	1	chemo+io	pembrolizumab	FALSE	18.9	TRUE	18.9	TRUE	18.9	TMB-Low	MSS	TMB-insensitive	CDKN2A not deep deletion	0.5	IRS-High	0.89226	3.16607	-0.844642	2.07888	-2.02601	-2.73589	7.97601	3.20677	20.9544	0.877632	1142	9970.89	13.2837	733	6399.88	12.6441	928	8102.44	12.9843	26	227.008	7.83294	1917	3236	5770	240292
99818	>80	Female	Bladder Cancer	Discovery	2	io	pembrolizumab	TRUE	2.1	FALSE	6.8	FALSE	10.8	TMB-Low	MSS	TMB-insensitive	CDKN2A not deep deletion	0.4	IRS-Low	0.485474	1.42103	2.92701	1.82677	0.241122	1.52414	1.67777	0.203186	6.06067	1.19206	26536	136193	17.0553	1047	5373.6	12.3919	7600	39006.1	15.2514	851	4367.66	12.093	1611	5505	18764	654599
99953	71-80	Male	Esophagogastric Cancer	Discovery	2	io	pembrolizumab	TRUE	4.4	FALSE	4.4	FALSE	15.4	TMB-Low	MSS	TMB-insensitive	CDKN2A not deep deletion	0.55	IRS-Low	0.717452	1.42415	-1.69137	1.29518	0.551416	1.7026	1.68357	0.203888	6.08161	1.18795	1393	5543.83	12.4369	934	3717.11	11.8604	12153	48366.3	15.5617	1242	4942.89	12.2714	2613	11445	8735	524146
100112	>80	Female	Non-Small Cell Lung Cancer	Discovery	1	chemo+io	pembrolizumab	FALSE	12.8	FALSE	12.8	FALSE	12.8	TMB-Low	MSS	TMB-sensitive	CDKN2A not deep deletion	0.4	IRS-High	1.08111	2.5865	-2.79515	1.96619	1.52403	1.83407	5.0064	1.83726	12.0342	1.19847	1437	2578.99	11.3331	3298	5918.92	12.5314	52886	94914.6	16.5344	3017	5414.61	12.4029	4429	21708	33039	1397838
100166	61-70	Male	Non-Small Cell Lung Cancer	Discovery	1	chemo+io	pembrolizumab	FALSE	13.2	FALSE	13.2	FALSE	13.2	TMB-High	MSS	TMB-sensitive	CDKN2A not deep deletion	0.45	IRS-High	1.6783	4.47098	-2.23514	3.58371	0.451576	1.22202	21.1768	13.8334	31.996	1.22776	1402	3802.61	11.8932	6697	18164.1	14.1489	16640	45132.2	15.4619	1306	3542.23	11.7908	3525	10417	27192	573050
100199	51-60	Female	Non-Small Cell Lung Cancer	Discovery	1	io	pembrolizumab	TRUE	3	FALSE	3	FALSE	3	TMB-High	MSS	TMB-sensitive	CDKN2A not deep deletion	0.4	IRS-High	1.52902	3.64511	-5.07349	2.44376	1.00724	1.44898	11.5108	6.2931	19.3132	1.21624	564	530.824	9.05481	8757	8241.89	13.0089	70484	66338	16.0176	4405	4145.89	12.0178	7930	46939	63001	2975794
100286	61-70	Female	Endometrial Cancer	Discovery	2	angio+io	pembrolizumab	FALSE	2.7	TRUE	2.7	TRUE	10.3	TMB-Low	MSI-High	TMB-sensitive	CDKN2A not deep deletion	0.6	IRS-Low	0.710058	3.18976	1.57159	-1.24362	1.09159	0.790311	8.12458	3.89606	17.0303	1.23083	56573	53226.5	15.6999	679	638.834	9.32155	74754	70332	16.1019	2791	2625.9	11.3591	11053	28026	112082	1323267
100307	71-80	Male	Non-Small Cell Lung Cancer	Discovery	1	io	pembrolizumab	TRUE	2.4	TRUE	10.7	FALSE	10.7	TMB-Low	MSS	TMB-sensitive	N/A	0.2	IRS-Low	0.619382	0	0.421457	2.5806	-2.46636	2.61128	0	0	8.28689	1.23588	17689	23982.4	14.5498	6684	9062.05	13.1458	4404	5970.86	12.544	6845	9280.33	13.1801	6181	27994	43735	3463256
100439	61-70	Male	Melanoma	Discovery	1	io	pembrolizumab	TRUE	6.9	FALSE	8.5	FALSE	8.5	TMB-Low	MSS	TMB-sensitive	N/A	0.3	IRS-High	1.05749	1.40598	1.60516	2.02549	-1.15663	4.89359	1.64998	0.199821	8.4492	1.21213	17084	54479.4	15.7334	1934	6167.36	12.5907	4642	14802.9	13.8537	14158	45148.6	15.4624	1951	8860	27412	619283
100445	51-60	Male	Non-Small Cell Lung Cancer	Discovery	1	io	pembrolizumab	TRUE	12.9	TRUE	12.9	TRUE	12.9	TMB-High	MSS	TMB-sensitive	CDKN2A not deep deletion	0.5	IRS-High	1.42861	5.40625	1.58496	1.91976	1.73952	0.493975	41.4075	30.7336	59.2869	1.20751	64975	53722	15.7133	6932	5731.45	12.4849	133290	110206	16.7499	2586	2138.13	11.0628	8310	34172	78008	2676668
100537	71-80	Male	Non-Small Cell Lung Cancer	Discovery	1	io	pembrolizumab	TRUE	4.2	FALSE	4.2	FALSE	4.2	TMB-Low	MSS	TMB-sensitive	CDKN2A not deep deletion	0.4	IRS-Low	0.841166	2.58687	-0.670886	1.6432	0.72053	0.424809	5.00795	1.83783	12.038	1.1981	16181	11247.2	13.4574	6807	4731.46	12.2084	78237	54381.6	15.7309	2932	2038	10.9936	10236	64370	85306	4725587
100543	71-80	Female	Renal Cell Carcinoma	Discovery	1	angio+io	pembrolizumab	FALSE	17.1	TRUE	17.1	TRUE	17.1	TMB-Low	MSS	TMB-insensitive	N/A	0.3	IRS-Low	0.398011	0	-5.01718	-0.568704	-3.00046	-0.788373	0	0	3.00651	1.22696	443	551.992	9.11111	819	1020.5	9.99647	3309	4123.12	12.0099	705	878.452	9.78046	2278	22675	51295	759931
100579	>80	Male	Non-Small Cell Lung Cancer	Discovery	1	io	pembrolizumab	TRUE	3.5	TRUE	3.5	TRUE	3.5	TMB-High	MSS	TMB-sensitive	CDKN2A not deep deletion	0.5	IRS-High	1.17117	3.80705	1.41994	3.19698	1.81813	1.36194	12.9971	7.42896	21.1063	1.23105	7022	47915.3	15.5482	2036	13892.8	13.7622	17055	116376	16.8285	572	3903.1	11.9308	1524	4612	8392	862993
100601	61-70	Male	Cancer of Unknown Primary	Discovery	2	io	pembrolizumab	TRUE	2.5	TRUE	7.4	FALSE	12.1	TMB-High	MSS	TMB-insensitive	CDKN2A deep deletion	0.4	IRS-High	1.46094	4.04741	-0.132003	1.09589	-0.0569665	2.42407	15.5345	9.20674	25.6066	1.15871	19529	16340.9	13.9963	3869	3237.39	11.6611	37914	31724.6	14.9534	9741	8150.8	12.9929	10139	33766	117132	1631272
100727	71-80	Female	Non-Small Cell Lung Cancer	Discovery	1	io	pembrolizumab	TRUE	2.8	TRUE	2.8	TRUE	2.8	TMB-Low	MSS	TMB-sensitive	N/A	0.3	IRS-Low	0.644902	2.33884	1.44957	-0.0909545	-0.428875	0.544123	4.05895	1.31793	11.7081	1.23185	106180	48909.9	15.5779	3086	1421.51	10.4742	53221	24515.3	14.5815	4806	2213.8	11.113	23175	61337	106335	2554074
100798	51-60	Female	Renal Cell Carcinoma	Discovery	1	io	pembrolizumab	TRUE	10.4	FALSE	10.4	FALSE	10.4	TMB-Low	MSS	TMB-insensitive	CDKN2A not deep deletion	0.5	IRS-High	1.05248	2.27817	0.0616879	0.143429	-1.46043	2.76132	3.85062	1.04917	9.85908	1.03879	2559	18689	14.19	229	1672.45	10.7086	1642	11991.9	13.5499	1410	10297.6	13.3302	379	3933	8119	198539
100812	61-70	Female	Non-Small Cell Lung Cancer	Discovery	1	chemo+io	pembrolizumab	FALSE	29.2	FALSE	29.8	FALSE	29.8	TMB-Low	MSS	TMB-sensitive	CDKN2A deep deletion	0.4	IRS-Low	0.584159	3.19528	2.29337	-0.382847	1.41241	-0.222933	8.1596	3.91285	15.0057	1.22555	56634	87782.5	16.4217	749	1160.95	10.1823	56676	87847.6	16.4227	839	1300.45	10.3459	3885	18925	38255	2419995
100845	61-70	Female	Cancer of Unknown Primary	Discovery	1	io	pembrolizumab	TRUE	10.5	FALSE	10.5	FALSE	10.5	TMB-Low	MSS	TMB-insensitive	CDKN2A not deep deletion	0.45	IRS-High	1.08699	2.36586	2.23379	2.69313	0.990273	4.2471	4.15461	1.34899	9.69546	1.20348	8735	84230.9	16.3621	1016	9797.21	13.2583	6799	65562.2	16.0006	2991	28842	14.8159	700	2930	11602	281773
100855	41-50	Female	Cervical Cancer	Discovery	1	io	pembrolizumab	TRUE	2.7	TRUE	5.7	TRUE	5.7	TMB-Low	MSS	TMB-insensitive	N/A	0.35	IRS-Low	0.660316	3.04657	2.50194	0.867439	1.43202	0.248277	7.26243	3.13541	17.8674	1.10156	55580	101437	16.6302	1514	2763.14	11.4326	48793	89050.2	16.4423	988	1803.16	10.8171	2499	15481	39895	1166126
100896	61-70	Male	Non-Small Cell Lung Cancer	Discovery	1	io	pembrolizumab	TRUE	3.5	FALSE	22.3	FALSE	22.3	TMB-Low	MSS	TMB-sensitive	CDKN2A not deep deletion	0.8	IRS-Low	0.844712	2.37914	-0.20816	4.25917	1.35389	0.194746	4.20226	1.36447	9.80666	1.18983	3979	15500.6	13.9201	7447	29010.6	14.8243	21654	84355.6	16.3642	446	1737.44	10.7636	2134	9551	15221	951969
101045	71-80	Male	Cancer of Unknown Primary	Discovery	1	angio+io	pembrolizumab	FALSE	4.6	TRUE	6.9	TRUE	6.9	TMB-Low	MSS	TMB-insensitive	CDKN2A not deep deletion	0.5	IRS-Low	-0.0936907	1.39666	1.95134	-0.405481	0.572705	-2.60714	1.63291	0.197753	5.89861	1.22481	135556	69254.2	16.0796	2237	1142.86	10.1597	96078	49085.3	15.583	486	248.293	7.9617	20355	67071	95835	1807907
101120	71-80	Male	Non-Small Cell Lung Cancer	Discovery	1	io	pembrolizumab	TRUE	2.6	TRUE	4	FALSE	4	TMB-Low	MSS	TMB-sensitive	N/A	0.2	IRS-High	0.962186	2.75486	0.680256	2.58668	1.02813	1.47833	5.74987	2.31175	14.0336	1.21742	13896	28694.8	14.8085	4407	9100.3	13.1519	32594	67305.5	16.0385	2049	4231.11	12.0472	5036	12536	35897	1636207
101160	61-70	Female	Non-Small Cell Lung Cancer	Discovery	1	chemo+io	pembrolizumab	FALSE	8.5	FALSE	8.5	FALSE	8.5	TMB-Low	MSS	TMB-sensitive	N/A	0.2	IRS-High	0.921618	2.42854	-3.37815	0.958902	-1.11666	-0.749916	4.38347	1.4233	11.4491	1.14065	145	1721.32	10.7501	248	2944.06	11.5241	1282	15218.9	13.8937	76	902.211	9.81892	876	2589	4974	317671
101222	>80	Male	Cancer of Unknown Primary	Discovery	1	io	pembrolizumab	TRUE	4.3	FALSE	4.3	FALSE	4.3	TMB-High	MSS	TMB-insensitive	CDKN2A not deep deletion	0.8	IRS-High	1.56386	5.24173	-1.44034	-0.940726	-1.59896	-0.173451	36.837	26.8693	49.2905	1.2216	4260	6597.66	12.688	509	788.311	9.62445	7034	10893.9	13.4114	869	1345.86	10.3954	3178	18243	42017	1056985
101232	71-80	Female	Non-Small Cell Lung Cancer	Discovery	1	chemo+io	pembrolizumab	FALSE	16.1	FALSE	21.6	FALSE	21.6	TMB-Low	MSS	TMB-sensitive	CDKN2A not deep deletion	0.5	IRS-High	0.874419	3.34886	1.05551	1.34364	3.17632	1.60052	9.1884	4.58683	17.5093	1.19716	6700	37219.2	15.1838	692	3844.14	11.9088	53707	298348	18.1866	829	4605.19	12.1694	1872	9699	10350	608755
101244	61-70	Male	Cancer of Unknown Primary	Discovery	1	chemo+io	pembrolizumab	FALSE	1	TRUE	15.2	FALSE	15.2	TMB-Low	MSS	TMB-insensitive	CDKN2A not deep deletion	0.5	IRS-High	0.898639	2.75532	-1.16619	1.65277	1.65337	0.903161	5.75202	1.86767	16.5918	0.86926	1846	7978.63	12.9621	1102	4762.97	12.2179	24020	103817	16.6637	657	2839.63	11.472	1529	6564	13719	826877
101410	61-70	Male	Skin Cancer, Non-Melanoma	Discovery	1	io	pembrolizumab	TRUE	21.5	FALSE	21.5	FALSE	21.5	TMB-High	MSS	TMB-insensitive	CDKN2A not deep deletion	0.9	IRS-High	1.61162	7.4222	-0.82155	-0.974675	1.01268	-2.92597	170.516	148.078	195.392	1.21397	1987	10131.8	13.3067	151	769.955	9.5905	13059	66588.3	16.023	39	198.862	7.64286	854	5541	18533	392999
101416	71-80	Female	Cancer of Unknown Primary	Discovery	1	chemo+io	pembrolizumab	FALSE	6.1	TRUE	6.1	TRUE	6.1	TMB-Low	MSS	TMB-insensitive	CDKN2A not deep deletion	0.7	IRS-Low	0.645505	2.86678	-1.18043	-2.0166	-1.61374	-1.83941	6.29433	2.53065	14.174	1.11211	9795	7900.25	12.9479	463	373.437	8.54858	13369	10782.9	13.3966	525	423.444	8.72943	7725	35030	108222	831171
101509	51-60	Female	Ovarian Cancer	Discovery	2	io	pembrolizumab	TRUE	17	FALSE	17	FALSE	24.1	TMB-High	MSS	TMB-insensitive	CDKN2A not deep deletion	0.65	IRS-High	1.16921	4.07765	2.01457	0.542064	-2.38749	-0.423224	15.8848	9.07955	28.2427	1.00725	30944	72357	16.1429	943	2205.04	11.1072	2697	6306.45	12.6228	484	1131.75	10.1456	2327	16274	25358	723007
101599	51-60	Female	Skin Cancer, Non-Melanoma	Discovery	1	io	pembrolizumab	TRUE	4.2	FALSE	4.2	FALSE	4.2	TMB-High	MSS	TMB-insensitive	CDKN2A not deep deletion	0.4	IRS-High	1.28688	3.4732	-1.31871	0.580797	0.676375	2.44779	10.1055	5.22166	18.7207	1.18747	8436	7178.1	12.8096	2662	2265.07	11.146	61985	52742.3	15.6867	9738	8285.96	13.0166	6566	33205	94519	2567045
101604	61-70	Male	Esophagogastric Cancer	Discovery	3	io	pembrolizumab	TRUE	4.2	TRUE	4.8	FALSE	23.4	TMB-Low	MSS	TMB-insensitive	CDKN2A not deep deletion	0.4	IRS-Low	0.111969	0	2.02404	1.30737	-1.39438	0.364275	0	0	3.8238	0.964715	19604	72833.4	16.1523	1009	3748.67	11.8725	3379	12553.8	13.6159	526	1954.21	10.9331	2244	8975	15960	350279
101630	61-70	Female	Non-Small Cell Lung Cancer	Discovery	1	chemo+io	pembrolizumab	FALSE	9.4	TRUE	17	FALSE	17	TMB-Low	MSS	TMB-sensitive	CDKN2A deep deletion	0.55	IRS-High	0.982239	2.9124	-1.22072	1.58163	-0.0640601	0.100437	6.52868	2.81862	12.8641	1.22536	34362	7682.64	12.9076	20278	4533.75	12.1468	141198	31569	14.9463	7279	1627.44	10.6693	29669	126370	345524	4807333
101899	51-60	Male	Glioma	Discovery	1	io	pembrolizumab	TRUE	1.8	FALSE	1.8	FALSE	1.8	TMB-Low	MSS	TMB-insensitive	N/A	0.3	IRS-Low	0.380686	1.5186	1.85501	1.79404	0.145434	-0.242606	1.86513	0.225876	6.73748	1.07231	77667	64780.8	15.9833	6298	5253.06	12.3592	43764	36502.9	15.1558	1538	1282.82	10.3262	7245	33874	93260	1459561
101932	61-70	Female	Skin Cancer, Non-Melanoma	Discovery	1	io	pembrolizumab	TRUE	4.7	FALSE	4.7	FALSE	4.7	TMB-Low	MSS	TMB-insensitive	CDKN2A not deep deletion	0.6	IRS-Low	0.541111	1.73136	2.27132	2.42222	0.400302	0.707878	2.32041	0.281013	8.3821	0.861916	4706	86451.4	16.3996	442	8119.74	12.9874	2371	43556.4	15.4106	135	2480.01	11.2767	389	1538	3456	186823
101956	61-70	Female	Non-Small Cell Lung Cancer	Discovery	1	chemo+io	pembrolizumab	FALSE	6.3	FALSE	6.3	FALSE	6.3	TMB-High	MSS	TMB-sensitive	CDKN2A deep deletion	0.45	IRS-High	1.17357	3.97681	-0.0316702	-0.661411	-0.0791122	1.04672	14.7449	8.73877	27.2847	1.22076	11588	17517.9	14.0966	633	956.923	9.90377	20666	31241.3	14.9312	2075	3136.83	11.6156	6879	24392	38460	1642080
101970	71-80	Female	Bladder Cancer	Discovery	1	io	pembrolizumab	TRUE	7.8	TRUE	7.8	TRUE	7.8	TMB-Low	MSS	TMB-insensitive	CDKN2A deep deletion	0.65	IRS-Low	0.656638	2.55415	1.70828	0.226172	-0.926102	-0.25602	4.87323	1.78839	13.8763	1.23122	50646	58516.4	15.8366	1533	1771.23	10.7913	15032	17368	14.0842	1100	1270.94	10.3128	4266	27586	51320	1592788
101981	71-80	Female	Cancer of Unknown Primary	Discovery	1	io	pembrolizumab	TRUE	5.8	TRUE	5.8	TRUE	5.8	TMB-Low	MSS	TMB-insensitive	CDKN2A deep deletion	0.5	IRS-Low	-0.104919	0	1.51684	3.83345	-0.00702117	-2.26206	0	0	6.05557	1.19306	51787	51244.3	15.6451	21826	21597.3	14.3986	33190	32842.2	15.0033	319	315.657	8.30678	10729	28553	51180	888624
102124	61-70	Female	Head and Neck Cancer	Discovery	1	io	pembrolizumab	TRUE	4	TRUE	8.3	TRUE	19.3	TMB-Low	MSS	TMB-sensitive	CDKN2A deep deletion	0.75	IRS-Low	0.309463	1.79052	0.999381	-0.0230684	0.901406	-0.460805	2.4594	0.507187	7.18738	1.21981	59415	35799	15.1277	2473	1490.05	10.5421	102312	61645.6	15.9117	1830	1102.62	10.108	19269	46760	98411	3938267
102153	>80	Female	Non-Small Cell Lung Cancer	Discovery	1	io	pembrolizumab	TRUE	2.1	FALSE	2.1	FALSE	2.1	TMB-Low	MSS	TMB-sensitive	N/A	0.2	IRS-Low	0.635163	1.41061	1.41418	2.00603	-0.0897294	1.77479	1.6585	0.200852	5.99107	1.20591	170397	47724.5	15.5425	21725	6084.71	12.5712	110727	31012.3	14.9206	18554	5196.58	12.3436	16389	100878	244714	8735850
102376	61-70	Male	Renal Cell Carcinoma	Discovery	1	chemo+io	pembrolizumab	FALSE	4.8	FALSE	4.8	FALSE	4.8	TMB-Low	MSS	TMB-insensitive	N/A	0.2	IRS-Low	0.320235	1.42757	1.69208	-0.357724	-0.124026	0.356395	1.68993	0.204659	6.1046	1.18348	50939	57862.7	15.8204	1040	1181.36	10.2075	26660	30283.7	14.8863	1711	1943.56	10.9252	6950	29808	52200	2707220
102387	51-60	Female	Cervical Cancer	Discovery	4	io	pembrolizumab	TRUE	3	FALSE	3	FALSE	17.2	TMB-Low	MSS	TMB-insensitive	CDKN2A not deep deletion	0.8	IRS-Low	0.723399	2.76361	1.72124	2.35959	1.48649	0.311274	5.79094	2.32826	11.9315	1.20878	38868	59044.4	15.8495	5118	7774.76	12.9248	60876	92476.8	16.4968	1240	1883.69	10.8801	2837	18599	55065	1764329
102419	61-70	Male	Cancer of Unknown Primary	Discovery	1	chemo+io	pembrolizumab	FALSE	13.5	FALSE	13.5	FALSE	13.5	TMB-High	MSS	TMB-insensitive	CDKN2A not deep deletion	0.5	IRS-Low	0.839038	4.16966	2.34451	-0.000834136	0.309896	-1.26565	16.9967	10.3821	26.2499	1.1767	95746	90949.9	16.4728	1593	1513.2	10.5643	43068	40910.6	15.3202	664	630.739	9.30318	5304	30326	62422	1114283
102475	61-70	Female	Non-Small Cell Lung Cancer	Discovery	1	chemo+io	pembrolizumab	FALSE	14.4	TRUE	14.4	TRUE	14.4	TMB-Low	MSS	TMB-sensitive	N/A	0.2	IRS-High	1.02452	2.90441	1.4133	0.887964	-1.06594	1.54752	6.48713	2.80069	12.7822	1.23321	2944	47695.3	15.5416	173	2802.75	11.4531	973	15763.4	13.9444	274	4439.03	12.1164	502	1865	3660	249204
102558	61-70	Male	Renal Cell Carcinoma	Discovery	1	angio+io	pembrolizumab	FALSE	3	FALSE	3	FALSE	3	TMB-Low	MSS	TMB-insensitive	CDKN2A not deep deletion	0.9	IRS-Low	0.640928	0.868352	0.501507	0.35136	-0.793013	3.10252	0.825576	0.0209018	4.59981	1.21128	4934	25350.8	14.6298	376	1931.88	10.9165	3707	19046.5	14.2173	2539	13045.3	13.6714	733	5499	13906	307294
102567	31-40	Female	Cervical Cancer	Discovery	2	io	pembrolizumab	TRUE	3.2	TRUE	13.5	FALSE	19.3	TMB-Low	MSS	TMB-insensitive	CDKN2A not deep deletion	0.4	IRS-Low	0.0994336	0	-2.73659	-0.66564	-0.897057	-0.773621	0	0	9.12118	0.610845	9433	21752	14.4089	2628	6060.03	12.5653	26378	60826.3	15.8924	2390	5511.21	12.4284	2344	14075	25714	1086417
102609	61-70	Male	Cancer of Unknown Primary	Discovery	1	chemo+io	pembrolizumab	FALSE	1.1	TRUE	1.1	TRUE	1.1	TMB-Low	MSS	TMB-insensitive	CDKN2A deep deletion	0.55	IRS-High	0.989283	3.05939	-0.679926	0.751981	-0.00981577	0.577186	7.33618	3.35457	13.9263	1.2268	9242	11176.9	13.4484	2109	2550.55	11.3172	27104	32778.6	15.0005	1873	2265.14	11.146	2804	27309	49030	1737936
102641	41-50	Male	Non-Small Cell Lung Cancer	Discovery	1	chemo+io	pembrolizumab	FALSE	1	TRUE	1	TRUE	1	TMB-Low	MSS	TMB-sensitive	CDKN2A deep deletion	0.8	IRS-Low	0.461369	2.58762	0.843334	1.4661	0.507152	-2.21773	5.01105	1.62708	11.6941	0.997795	12929	32128.9	14.9716	1684	4184.78	12.0313	18875	46904.8	15.5175	131	325.538	8.35111	2959	12585	23861	555152
102708	51-60	Female	Endometrial Cancer	Discovery	1	angio+io	pembrolizumab	FALSE	4.3	FALSE	5.2	FALSE	18.2	TMB-Low	MSS	TMB-insensitive	CDKN2A not deep deletion	0.45	IRS-High	0.994376	2.09992	0.93747	1.67531	0.814495	3.84307	3.28684	0.895555	9.58797	1.21697	41363	34295.2	15.0658	5835	4837.97	12.2405	70003	58041.5	15.8248	26289	21797	14.4119	11868	49382	71515	1729950
102736	71-80	Female	Melanoma	Discovery	1	io	pembrolizumab	TRUE	2.9	TRUE	2.9	TRUE	2.9	TMB-High	MSS	TMB-sensitive	CDKN2A not deep deletion	0.4	IRS-High	1.6193	5.68707	0.277219	0.781814	0.151827	0.370973	50.5203	38.6442	68.6142	1.20744	8334	21700.6	14.4055	1000	2603.86	11.347	14081	36665	15.1622	754	1963.31	10.9398	3189	17401	22772	725230
103004	71-80	Female	Non-Small Cell Lung Cancer	Discovery	1	io	pembrolizumab	TRUE	3.5	FALSE	9.1	FALSE	9.1	TMB-Low	MSS	TMB-sensitive	N/A	0.3	IRS-Low	0.602707	2.33751	0.961805	1.2579	1.30821	0.367965	4.0543	1.31642	9.46135	1.23326	7655	34878.7	15.0901	795	3622.28	11.8231	17937	81726.8	16.3185	430	1959.22	10.9368	2540	6201	10447	585150
103041	>80	Male	Head and Neck Cancer	Discovery	1	io	pembrolizumab	TRUE	7.9	FALSE	7.9	FALSE	7.9	TMB-Low	MSS	TMB-sensitive	N/A	0.3	IRS-High	1.09295	1.85465	0.172105	3.6772	0.278994	3.45396	2.61665	0.539616	7.64694	1.14651	6164	20175.6	14.3004	5921	19380.3	14.2424	12234	40043.6	15.2893	5085	16643.9	14.0228	1747	8632	21119	1155546
103063	61-70	Female	Non-Small Cell Lung Cancer	Discovery	1	chemo+io	pembrolizumab	FALSE	7	TRUE	7	TRUE	7	TMB-High	MSS	TMB-sensitive	CDKN2A deep deletion	0.4	IRS-Low	0.75403	4.42802	3.21438	-1.92148	-0.615147	-1.7773	20.5261	13.2835	31.2784	1.21796	157898	166212	17.3427	379	398.956	8.6437	20468	21545.7	14.3952	420	442.115	8.79154	9879	27800	55435	1340882
103131	71-80	Male	Penile Cancer	Discovery	1	io	pembrolizumab	TRUE	45.7	FALSE	45.9	FALSE	45.9	TMB-Low	MSS	TMB-insensitive	CDKN2A deep deletion	0.5	IRS-Low	0.609192	1.40262	2.7098	2.1439	1.15419	3.00535	1.64382	0.199074	7.20588	1.21668	72097	117157	16.8381	4120	6694.97	12.7091	45201	73451.3	16.1645	7505	12195.6	13.5742	3993	17387	66844	1276951
103348	71-80	Female	Melanoma	Discovery	2	io	pembrolizumab	TRUE	4.1	TRUE	6	FALSE	9.3	TMB-Low	MSS	TMB-sensitive	CDKN2A not deep deletion	0.45	IRS-Low	0.443193	3.29439	0.625647	-1.64744	-0.206977	-2.98602	8.81095	3.80395	18.8166	0.907961	21296	27628.9	14.7539	372	482.623	8.91774	22038	28591.5	14.8033	147	190.714	7.58281	6282	26461	45704	1672195
103382	71-80	Male	Bladder Cancer	Discovery	1	io	pembrolizumab	TRUE	14.9	FALSE	14.9	FALSE	14.9	TMB-Low	MSS	TMB-insensitive	CDKN2A not deep deletion	0.65	IRS-Low	0.346253	2.97903	-0.273516	-3.74082	2.26352	-0.703626	6.88454	2.97226	13.5652	1.16202	2242	14814.1	13.8548	17	112.328	6.82436	23983	158468	17.2738	141	931.661	9.86521	757	4276	10295	410693
103451	51-60	Male	Head and Neck Cancer	Discovery	2	io	pembrolizumab	TRUE	2.8	TRUE	8.7	TRUE	30.1	TMB-Low	MSS	TMB-sensitive	CDKN2A not deep deletion	0.65	IRS-Low	-0.0382266	0	1.83581	0.298064	1.82161	1.68736	0	0	7.16745	1.2232	38112	63924.5	15.9641	1110	1861.78	10.8632	69552	116658	16.8319	2916	4890.95	12.2562	2143	16845	76068	3525429
103686	>80	Male	Bladder Cancer	Discovery	1	io	pembrolizumab	TRUE	1.4	FALSE	14	FALSE	14	TMB-Low	MSS	TMB-insensitive	CDKN2A deep deletion	0.4	IRS-Low	0.329103	2.01544	2.3358	-0.282566	0.315271	-0.403165	3.04303	0.627546	8.893	0.98586	11186	90402.3	16.4641	154	1244.59	10.2826	5081	41063.3	15.3256	142	1147.61	10.1657	509	3496	7643	389176
103693	61-70	Male	Non-Small Cell Lung Cancer	Discovery	1	chemo+io	pembrolizumab	FALSE	5.9	FALSE	8.1	FALSE	8.1	TMB-Low	MSS	TMB-sensitive	CDKN2A not deep deletion	0.4	IRS-High	1.31281	3.08329	0.49674	0.193001	-3.79729	1.7148	7.47546	3.41826	16.348	1.20394	34873	25267.2	14.625	2389	1730.95	10.7582	3275	2372.9	11.213	6880	4984.89	12.2836	12359	38995	84021	3737295
103819	71-80	Female	Ovarian Cancer	Discovery	2	chemo+io	pembrolizumab	FALSE	3.1	FALSE	3.1	FALSE	9.7	TMB-Low	MSS	TMB-insensitive	CDKN2A deep deletion	0.4	IRS-High	0.981657	2.5626	-0.30481	1.5129	1.08709	2.24172	4.90772	1.33719	12.5657	0.815043	2002	14496.2	13.8235	597	4322.78	12.0781	9683	70113.1	16.0974	992	7182.91	12.8106	641	3902	9248	253627
103851	61-70	Female	Head and Neck Cancer	Discovery	1	io	pembrolizumab	TRUE	7.2	FALSE	11.2	FALSE	23	TMB-Low	MSS	TMB-sensitive	CDKN2A not deep deletion	0.45	IRS-High	0.997248	2.12401	1.40892	3.11682	-0.140027	2.60794	3.35903	0.915223	9.79854	1.19082	10066	47551	15.5372	2782	13141.9	13.682	6340	29949.7	14.8703	1960	9258.88	13.1768	757	5981	19905	465563
103880	71-80	Female	Non-Small Cell Lung Cancer	Discovery	1	io	pembrolizumab	TRUE	2.8	FALSE	2.8	FALSE	2.8	TMB-Low	MSS	TMB-sensitive	CDKN2A not deep deletion	0.5	IRS-Low	0.647368	1.78148	0.890314	0.590886	0.0593979	1.59177	2.43779	0.502731	7.12424	1.23062	23705	33192.4	15.0186	1629	2280.97	11.1561	24560	34389.6	15.0697	3269	4577.34	12.1606	2882	20178	77599	1962309
103986	61-70	Female	Sarcoma	Discovery	1	io	pembrolizumab	TRUE	5.1	TRUE	15.6	FALSE	62.5	TMB-Low	MSS	TMB-insensitive	CDKN2A not deep deletion	0.7	IRS-Low	0.267115	1.83742	2.36793	-1.35227	0.233024	0.0273566	2.5737	0.530759	7.52143	1.16564	38541	92438.7	16.4962	247	592.418	9.2129	16172	38787.8	15.2434	645	1547	10.5962	1548	11780	39683	836371
104007	61-70	Male	Cancer of Unknown Primary	Discovery	1	chemo+io	pembrolizumab	FALSE	3.9	TRUE	7.2	TRUE	7.2	TMB-High	MSS	TMB-insensitive	N/A	0.25	IRS-High	1.10014	3.72252	1.36764	-0.802661	-0.36531	1.61513	12.2005	6.82856	21.1337	1.22946	76485	46209.5	15.4959	1436	867.58	9.76252	42405	25619.6	14.645	7700	4652.07	12.184	9325	52339	98144	2960960
104047	61-70	Female	Cervical Cancer	Discovery	2	io	pembrolizumab	TRUE	5.7	TRUE	8.6	FALSE	18.8	TMB-Low	MSS	TMB-insensitive	CDKN2A not deep deletion	0.4	IRS-High	1.13505	2.09089	1.48596	4.03797	1.92121	4.85443	3.26011	0.672314	9.52741	0.920213	6242	50159.3	15.6143	3097	24886.8	14.6031	15555	124996	16.9315	5468	43939.6	15.4233	408	3516	15793	596533
104120	61-70	Male	Head and Neck Cancer	Discovery	1	chemo+io	pembrolizumab	FALSE	1.5	FALSE	1.5	FALSE	13.8	TMB-Low	MSS	TMB-sensitive	CDKN2A not deep deletion	0.8	IRS-Low	0.0754004	1.39291	-1.17139	-0.302449	2.3326	-1.55798	1.62607	0.196925	5.87393	1.22996	2733	7949.92	12.9569	422	1227.54	10.2627	57150	166241	17.3429	177	514.868	9.01086	1429	9713	59408	3129181
104183	71-80	Female	Non-Small Cell Lung Cancer	Discovery	1	chemo+io	pembrolizumab	FALSE	10.4	FALSE	10.4	FALSE	10.4	TMB-High	MSS	TMB-sensitive	CDKN2A not deep deletion	0.45	IRS-High	1.2828	3.74684	-1.02172	2.15318	0.357452	0.817273	12.4249	6.79283	23.0596	1.12677	2047	8819.09	13.1066	1564	6738.18	12.7184	9814	42281.7	15.3678	621	2675.45	11.3861	1104	10464	13763	418850
104365	71-80	Female	Non-Small Cell Lung Cancer	Discovery	2	io	pembrolizumab	TRUE	3.2	TRUE	3.2	TRUE	11.1	TMB-Low	MSS	TMB-sensitive	N/A	0.2	IRS-Low	0.755458	1.88114	1.40422	1.53763	0.904281	2.63107	2.68366	0.553435	7.84277	1.11788	10045	47396.3	15.5325	932	4397.55	12.1028	13091	61768.5	15.9146	1994	9408.48	13.1999	1396	5988	15910	962677
104464	71-80	Male	Renal Cell Carcinoma	Discovery	1	io	pembrolizumab	TRUE	1.5	TRUE	19.7	FALSE	19.7	TMB-Low	MSS	TMB-insensitive	CDKN2A not deep deletion	0.6	IRS-Low	0.411548	1.4183	-0.874741	-0.539699	-1.76766	-1.1556	1.6727	0.202571	6.04234	1.19568	1463	9765	13.2536	156	1041.24	10.0255	1452	9691.58	13.2427	102	680.814	9.41323	528	4233	13083	165850
104517	71-80	Female	Neuroendocrine Tumor	Discovery	1	io	pembrolizumab	TRUE	15.1	FALSE	15.1	FALSE	15.1	TMB-Low	MSS	TMB-insensitive	CDKN2A not deep deletion	0.7	IRS-Low	0.663148	2.16363	0.627024	0.753095	2.41843	2.19122	3.48042	0.948298	10.1526	1.14929	3142	27655.2	14.7553	290	2552.52	11.3183	20045	176432	17.4288	788	6935.81	12.7601	683	3210	10771	185276
104686	>80	Female	Non-Small Cell Lung Cancer	Discovery	1	chemo+io	pembrolizumab	FALSE	8.4	TRUE	8.4	TRUE	8.4	TMB-Low	MSS	TMB-sensitive	CDKN2A not deep deletion	0.4	IRS-Low	0.403159	0	0.749188	1.24287	-0.926559	2.64834	0	0	2.98801	1.23456	14484	30099.1	14.8775	1725	3584.71	11.808	8355	17362.5	14.0838	4582	9521.83	13.2172	1268	13596	34571	1254482
105360	61-70	Female	Non-Small Cell Lung Cancer	Discovery	1	chemo+io	pembrolizumab	FALSE	5	FALSE	8.6	FALSE	8.6	TMB-Low	MSS	TMB-sensitive	CDKN2A deep deletion	0.4	IRS-High	0.947261	2.99191	2.76537	0.515654	-3.05564	0.189374	6.95526	3.00279	13.7046	1.15021	23564	121758	16.8937	419	2165.02	11.0808	768	3968.34	11.9547	335	1730.98	10.7582	1511	5468	13405	372554
105484	61-70	Male	Non-Small Cell Lung Cancer	Discovery	1	chemo+io	pembrolizumab	FALSE	7.2	TRUE	7.2	TRUE	7.2	TMB-Low	MSS	TMB-sensitive	CDKN2A deep deletion	0.7	IRS-Low	0.870056	2.76287	1.25822	1.25083	-1.84062	-0.288661	5.78747	2.32687	13.0327	1.20951	19168	42834.4	15.3865	1613	3604.55	11.816	4123	9213.61	13.1697	556	1242.48	10.2802	4330	23260	26534	539512
105536	41-50	Male	Melanoma	Discovery	1	io	pembrolizumab	TRUE	8.9	FALSE	8.9	FALSE	8.9	TMB-High	MSS	TMB-sensitive	N/A	0.3	IRS-High	1.4531	4.25026	2.38451	0.978201	-1.06264	2.53415	18.0308	11.2998	28.2847	1.22013	122066	93507.1	16.5128	3895	2983.72	11.5434	20625	15799.5	13.9477	11484	8797.18	13.103	12866	36883	90704	2590470
105624	71-80	Female	Head and Neck Cancer	Discovery	2	io	pembrolizumab	TRUE	6.5	TRUE	6.5	TRUE	12.3	TMB-Low	MSS	TMB-sensitive	CDKN2A not deep deletion	0.55	IRS-Low	0.770665	1.38864	0.367051	3.16474	-0.796405	1.37212	1.61833	0.195987	5.84594	1.23585	8537	23094.8	14.4953	5022	13585.8	13.7299	7024	19001.8	14.2139	1453	3930.75	11.941	4467	10444	18733	1139982
105672	61-70	Male	Bladder Cancer	Discovery	2	io	pembrolizumab	TRUE	2.1	FALSE	10.9	FALSE	12.5	TMB-Low	MSS	TMB-insensitive	CDKN2A not deep deletion	0.45	IRS-Low	0.767169	2.90574	1.97016	-0.808461	-1.03527	0.499561	6.49401	2.38319	14.1347	0.923928	35565	70163.4	16.0985	438	864.096	9.75672	8162	16102.2	13.9751	1088	2146.43	11.0684	1483	15440	30056	1604591
105760	71-80	Male	Melanoma	Discovery	1	chemo+io	pembrolizumab	FALSE	4	FALSE	4	FALSE	4	TMB-High	MSS	TMB-sensitive	CDKN2A not deep deletion	0.8	IRS-High	1.95735	5.66794	0.299849	0.5681	-0.363971	3.19507	49.8415	38.125	64.0231	1.22388	38212	22043.7	14.4281	3892	2245.21	11.1333	44452	25643.4	14.6464	24112	13909.7	13.7639	7875	48977	103396	3262465
105766	71-80	Female	Non-Small Cell Lung Cancer	Discovery	1	io	pembrolizumab	TRUE	2.1	TRUE	2.1	TRUE	2.1	TMB-Low	MSS	TMB-sensitive	CDKN2A not deep deletion	0.7	IRS-Low	-0.204841	0	-3.73016	-3.01936	0.119279	-1.99805	0	0	4.51605	1.23374	1792	1348.43	10.3981	247	185.861	7.54582	47639	35847	15.1296	504	379.246	8.57079	13820	55202	69811	3983036
105864	>80	Male	Non-Small Cell Lung Cancer	Discovery	1	io	pembrolizumab	TRUE	6.1	FALSE	7.6	FALSE	7.6	TMB-Low	MSS	TMB-sensitive	N/A	0.25	IRS-Low	0.754019	1.42954	1.18543	2.22786	-0.0155075	2.59503	1.69361	0.205104	7.42416	1.18091	5854	40726.7	15.3137	1020	7096.21	12.793	4693	32649.5	14.9948	1319	9176.38	13.1639	840	4645	8523	193388
105897	>80	Male	Cancer of Unknown Primary	Discovery	2	io	pembrolizumab	TRUE	7.9	FALSE	7.9	FALSE	17.6	TMB-Low	MSS	TMB-insensitive	CDKN2A not deep deletion	0.45	IRS-High	1.2598	3.05694	-3.20384	2.85124	0.315578	0.754106	7.32207	3.34812	13.8995	1.22916	2171	1942.52	10.9245	12218	10932.1	13.4164	45903	41072.1	15.3259	2862	2560.8	11.3229	7825	31577	67417	1819075
105953	71-80	Female	Endometrial Cancer	Discovery	1	io	pembrolizumab	TRUE	5	TRUE	5	TRUE	5	TMB-Low	MSS	TMB-insensitive	CDKN2A not deep deletion	0.4	IRS-Low	0.459946	1.40647	-2.61545	-2.02889	-2.39568	-1.20431	1.65087	0.199928	5.9635	1.21148	4931	2921.21	11.5128	625	370.261	8.53629	10585	6270.75	12.6147	1111	658.177	9.36452	9334	69212	100090	3062359
106058	71-80	Female	Endometrial Cancer	Discovery	2	io	pembrolizumab	TRUE	1.9	FALSE	1.9	FALSE	33.9	TMB-Low	MSS	TMB-insensitive	CDKN2A not deep deletion	0.6	IRS-Low	-0.275968	0	0.98735	-0.971268	0.390782	-1.14071	0	0	4.13119	0.892933	2116	35501.8	15.1156	46	771.777	9.59391	2579	43269.9	15.4011	41	687.889	9.42813	342	1684	11253	205409
106105	51-60	Female	Endometrial Cancer	Discovery	2	angio+io	pembrolizumab	FALSE	2	FALSE	2	FALSE	10.5	TMB-Low	MSS	TMB-insensitive	CDKN2A deep deletion	0.55	IRS-Low	0.198392	1.39638	-0.797031	-3.15665	-1.40136	-1.26607	1.63241	0.197692	5.89681	1.22518	31118	10305.5	13.3313	510	168.899	7.40853	37724	12493.2	13.609	1904	630.555	9.30276	5690	85314	198313	2213217
106252	61-70	Female	Non-Small Cell Lung Cancer	Discovery	1	chemo+io	pembrolizumab	FALSE	2.4	FALSE	2.4	FALSE	2.4	TMB-Low	MSS	TMB-sensitive	CDKN2A not deep deletion	0.6	IRS-Low	0.865208	2.665	0.677009	0.612886	0.0483283	1.24897	5.34227	1.96052	16.3743	1.12312	44218	28630.2	14.8053	3577	2316.03	11.1781	52707	34126.7	15.0587	5574	3609.05	11.8178	16061	65503	57763	3159530
106274	51-60	Female	Head and Neck Cancer	Discovery	2	io	pembrolizumab	TRUE	5	TRUE	5	TRUE	11.8	TMB-Low	MSS	TMB-sensitive	CDKN2A deep deletion	0.65	IRS-Low	-0.272717	0	3.09618	-0.287718	0.430282	-0.374806	0	0	3.13134	1.17805	101009	153137	17.2245	818	1240.15	10.2775	29333	44471	15.4406	772	1170.41	10.194	4272	21541	39111	2677637
106320	61-70	Male	Esophagogastric Cancer	Discovery	2	chemo+io	pembrolizumab	FALSE	2.3	TRUE	2.3	TRUE	4	TMB-Low	MSS	TMB-insensitive	CDKN2A not deep deletion	0.5	IRS-High	1.14409	2.78117	-2.71108	0.904938	1.01944	2.20162	5.87409	1.9073	13.7081	0.851196	803	2733.8	11.4172	833	2835.93	11.4701	19651	66901.4	16.0298	2052	6985.99	12.7705	1116	8299	23896	665552
106323	41-50	Female	Cervical Cancer	Discovery	2	io	pembrolizumab	TRUE	2.5	TRUE	2.5	TRUE	9	TMB-Low	MSS	TMB-insensitive	CDKN2A not deep deletion	0.6	IRS-Low	-0.0706538	0	0.936384	0.929902	1.43832	0.327145	0	0	4.51971	1.23274	19739	34269.5	15.0647	1662	2885.45	11.4951	51517	89440.2	16.4487	1097	1904.53	10.896	2127	16274	42055	2078778
106368	71-80	Male	Non-Small Cell Lung Cancer	Discovery	2	chemo+io	pembrolizumab	FALSE	4.6	TRUE	4.6	TRUE	7.2	TMB-Low	MSS	TMB-sensitive	CDKN2A not deep deletion	0.45	IRS-Low	0.0100545	0.867419	1.68487	-0.462178	-0.799131	-1.4438	0.824396	0.0208719	4.59323	1.21301	14462	57574.5	15.8132	276	1098.78	10.103	4764	18965.9	14.2112	140	557.352	9.12503	2191	7097	19563	610652
106473	>80	Male	Neuroendocrine Tumor	Discovery	1	chemo+io	pembrolizumab	FALSE	10.4	TRUE	24.2	TRUE	24.2	TMB-High	MSS	TMB-insensitive	CDKN2A deep deletion	0.9	IRS-High	1.30421	4.1354	0.452961	2.14229	2.07072	1.99949	16.5744	9.97891	25.8829	1.14635	12715	24511.9	14.5813	3469	6687.52	12.7075	71919	138645	17.081	3150	6072.55	12.5683	2435	14656	58045	940128
106805	61-70	Male	Non-Small Cell Lung Cancer	Discovery	1	chemo+io	pembrolizumab	FALSE	2	TRUE	32.4	FALSE	32.4	TMB-Low	MSS	TMB-sensitive	CDKN2A not deep deletion	0.55	IRS-High	0.87491	2.45456	-0.314922	3.02593	0.84176	0.552181	4.48147	1.45512	11.7051	1.11571	26731	14394.9	13.8134	22914	12339.4	13.5911	109838	59148.9	15.8521	4134	2226.2	11.121	19311	64982	103457	4298631
106830	61-70	Male	Head and Neck Cancer	Discovery	2	chemo+io	pembrolizumab	FALSE	3.1	TRUE	3.1	TRUE	9.9	TMB-Low	MSS	TMB-sensitive	CDKN2A not deep deletion	0.8	IRS-High	1.19741	3.12508	-1.46631	2.86166	0.723858	1.20254	7.72454	3.53216	14.6635	1.16512	5494	6479.91	12.662	9336	11011.4	13.4268	46214	54507.2	15.7342	2963	3494.72	11.7714	3805	23955	65590	3566385
107013	41-50	Male	Renal Cell Carcinoma	Discovery	1	angio+io	pembrolizumab	FALSE	5.7	TRUE	15.7	TRUE	15.7	TMB-Low	MSS	TMB-insensitive	CDKN2A deep deletion	0.4	IRS-Low	0.461477	2.33962	-0.334978	-0.596218	0.539041	-1.0655	4.06169	1.31882	9.47861	1.23101	1900	14196.2	13.7933	134	1001.2	9.96896	6418	47953.1	15.5494	97	724.751	9.50333	913	5395	7936	253278
107043	>80	Male	Cancer of Unknown Primary	Discovery	1	io	pembrolizumab	TRUE	25	TRUE	31.9	FALSE	31.9	TMB-High	MSS	TMB-insensitive	CDKN2A deep deletion	0.5	IRS-High	1.59762	5.78507	4.11696	2.89244	0.71941	1.14524	54.1416	41.7856	70.873	1.20056	394389	310718	18.2453	14278	11248.9	13.4576	68972	54339.4	15.7297	4263	3358.59	11.7141	8639	35862	92888	6163693
107074	61-70	Female	Non-Small Cell Lung Cancer	Discovery	1	io	pembrolizumab	TRUE	22.5	TRUE	26	FALSE	26	TMB-Low	MSS	TMB-sensitive	CDKN2A not deep deletion	0.4	IRS-High	1.61393	3.42903	2.09385	4.84778	0.25556	4.58287	9.77061	5.04863	19.1256	1.22817	59410	76444.7	16.2221	33905	43626.6	15.413	30619	39398.4	15.2659	28289	36400.3	15.1517	7554	25576	46082	2086043
107156	>80	Female	Melanoma	Discovery	1	io	pembrolizumab	TRUE	5.4	FALSE	7.4	FALSE	7.4	TMB-Low	MSS	TMB-sensitive	CDKN2A not deep deletion	0.6	IRS-Low	0.838674	1.63387	1.5729	2.59326	-0.110909	2.78342	2.10345	0.254738	7.59836	0.950819	11387	53274.7	15.7012	1954	9141.89	13.1584	6532	30560.3	14.8994	2235	10456.6	13.3523	851	6039	14701	322934
107190	61-70	Male	Non-Small Cell Lung Cancer	Discovery	2	io	pembrolizumab	TRUE	2.5	TRUE	28.7	FALSE	30.1	TMB-Low	MSS	TMB-sensitive	CDKN2A not deep deletion	0.5	IRS-Low	0.541215	0.866196	1.07929	1.17456	-0.0414174	2.58144	0.82285	0.0208328	4.58462	1.21529	44413	37837.8	15.2076	4013	3418.89	11.7397	37641	32068.4	14.9689	10670	9090.35	13.1503	8845	36926	69599	2472549
107205	61-70	Female	Cervical Cancer	Discovery	4	io	pembrolizumab	TRUE	2.4	FALSE	2.4	FALSE	35.6	TMB-Low	MSS	TMB-insensitive	CDKN2A not deep deletion	0.45	IRS-Low	0.810283	2.08459	0.328608	0.255056	-0.485362	1.82436	3.24155	0.883215	8.29965	1.23398	29331	22487.5	14.4569	2357	1807.07	10.8202	30748	23573.9	14.525	7015	5378.27	12.3932	28778	31001	77340	3403224
107277	71-80	Male	Melanoma	Discovery	1	io	pembrolizumab	TRUE	7.7	FALSE	7.7	FALSE	7.7	TMB-High	MSS	TMB-sensitive	CDKN2A deep deletion	0.85	IRS-High	1.41781	4.33013	0.727561	1.42604	0.272363	1.84029	19.114	10.1775	32.6854	0.680128	7999	29651.3	14.8559	1098	4070.14	11.9912	10753	39860	15.2827	1467	5437.98	12.4091	2148	7622	18633	772207
107322	61-70	Male	Non-Small Cell Lung Cancer	Discovery	1	chemo+io	pembrolizumab	FALSE	3.5	TRUE	3.5	TRUE	3.5	TMB-Low	MSS	TMB-sensitive	CDKN2A not deep deletion	0.5	IRS-Low	0.367473	3.30748	1.28943	-3.62243	-1.32315	-3.02603	8.90033	4.44302	16.9604	1.23591	35872	43771.1	15.4177	100	122.02	6.94275	10809	13189.2	13.6872	152	185.471	7.5428	12692	23155	26970	2385137
107347	71-80	Male	Non-Small Cell Lung Cancer	Discovery	1	io	pembrolizumab	TRUE	4.6	TRUE	4.6	TRUE	4.6	TMB-Low	MSS	TMB-sensitive	N/A	0.25	IRS-Low	0.854457	1.41034	-4.37822	2.3296	-1.58538	-0.460183	1.658	0.200792	7.26806	1.20627	177	860.124	9.75008	1567	7614.77	12.8948	2263	10997	13.4249	227	1103.1	10.1087	3070	4159	12202	743863
107394	31-40	Female	Non-Small Cell Lung Cancer	Discovery	1	chemo+io	pembrolizumab	FALSE	7	TRUE	17.2	FALSE	17.2	TMB-Low	MSS	TMB-sensitive	CDKN2A not deep deletion	0.7	IRS-Low	0.648235	1.39236	-5.37479	-0.623979	0.704413	0.42834	1.62508	0.196804	5.87032	1.23071	235	430.586	8.7535	536	982.102	9.9412	29350	53777.4	15.7147	1115	2042.99	10.9972	10842	15420	29261	2844199
107423	>80	Female	Non-Small Cell Lung Cancer	Discovery	1	chemo+io	pembrolizumab	FALSE	26	FALSE	26	FALSE	26	TMB-Low	MSS	TMB-sensitive	CDKN2A not deep deletion	0.6	IRS-High	0.878515	3.2225	1.65348	1.10359	-1.12525	-0.557137	8.33403	3.81086	15.8205	1.07991	8412	56335.1	15.7818	486	3254.74	11.6688	2259	15128.5	13.8851	154	1031.34	10.0117	1179	4755	8854	803460
107493	61-70	Female	Non-Small Cell Lung Cancer	Discovery	1	chemo+io	pembrolizumab	FALSE	1.2	FALSE	1.2	FALSE	1.2	TMB-Low	MSS	TMB-sensitive	CDKN2A deep deletion	0.4	IRS-Low	0.430477	2.56656	1.50883	-1.62612	-1.04244	-1.45824	4.92396	1.80701	10.7174	1.21853	102791	50960.7	15.6371	988	489.821	8.93905	32318	16022.3	13.9679	1113	551.792	9.11059	11314	67501	119602	4737343
107614	61-70	Male	Renal Cell Carcinoma	Discovery	1	angio+io	pembrolizumab	FALSE	7.7	FALSE	7.7	FALSE	7.7	TMB-Low	MSS	TMB-insensitive	CDKN2A deep deletion	0.4	IRS-Low	0.630479	2.25743	2.48175	2.46836	-0.734217	-0.469933	3.78139	1.0303	12.3457	1.05781	103527	100027	16.61	8677	8383.64	13.0335	20533	19838.8	14.2761	1134	1095.66	10.0989	2822	37627	61370	1233598
107691	71-80	Male	Non-Small Cell Lung Cancer	Discovery	1	io	pembrolizumab	TRUE	4.2	FALSE	4.2	FALSE	4.2	TMB-High	MSS	TMB-sensitive	CDKN2A deep deletion	0.65	IRS-High	1.35601	5.16372	-0.963213	0.27086	1.36543	-0.222611	34.8454	25.0058	55.0558	1.17663	8028	9184.1	13.1651	1597	1826.98	10.836	74329	85033	16.3758	1137	1300.74	10.3462	6037	33800	51831	2119299
107721	>80	Male	Non-Small Cell Lung Cancer	Discovery	1	chemo+io	pembrolizumab	FALSE	9.8	TRUE	9.8	TRUE	9.8	TMB-Low	MSS	TMB-sensitive	CDKN2A not deep deletion	0.5	IRS-Low	0.863253	3.17869	-1.60865	-1.12171	-0.169496	-0.389231	8.05486	2.956	17.532	0.744892	532	5871.02	12.5196	63	695.253	9.44347	2659	29344.1	14.8408	105	1158.75	10.1796	665	4354	5373	246461
107738	41-50	Male	Other Cancer	Discovery	2	io	pembrolizumab	TRUE	6.3	FALSE	6.3	FALSE	9.3	TMB-Low	MSS	TMB-insensitive	CDKN2A not deep deletion	0.65	IRS-High	0.917466	1.8187	1.41267	3.64333	0.276181	2.63879	2.52764	0.521261	9.8311	1.18688	18961	47674.6	15.541	7529	18930.5	14.2085	15895	39965.6	15.2865	3762	9458.99	13.2076	1021	11237	27704	1148960
107855	71-80	Female	Melanoma	Discovery	1	io	pembrolizumab	TRUE	1.9	FALSE	6.1	FALSE	6.1	TMB-High	MSS	TMB-sensitive	CDKN2A deep deletion	0.65	IRS-High	1.45857	6.78226	2.93309	-0.786418	0.300803	-1.38658	109.069	91.3216	137.253	1.21942	273563	136768	17.0614	1755	877.415	9.77876	81315	40653.6	15.3111	1160	579.944	9.18225	7810	56513	134174	3802597
107924	71-80	Female	Non-Small Cell Lung Cancer	Discovery	1	chemo+io	pembrolizumab	FALSE	5.9	TRUE	7.1	TRUE	7.1	TMB-Low	MSS	TMB-sensitive	CDKN2A not deep deletion	0.45	IRS-Low	0.859638	1.50425	0.924135	2.17229	-2.27663	1.70125	1.83678	0.222442	6.63505	1.08886	1906	33979.7	15.0524	383	6828.03	12.7375	382	6810.2	12.7337	277	4938.29	12.2701	472	2053	3326	74098
108013	71-80	Male	Non-Small Cell Lung Cancer	Discovery	1	chemo+io	pembrolizumab	FALSE	6	FALSE	14.1	FALSE	45.3	TMB-Low	MSS	TMB-sensitive	N/A	0.25	IRS-High	1.13825	2.41199	2.37841	2.72024	-0.0137941	3.96316	4.3221	1.40337	10.0863	1.15685	8329	93112.6	16.5067	893	9983.14	13.2854	2924	32688.3	14.9965	2119	23689	14.532	889	2722	5304	525049
108109	61-70	Male	Head and Neck Cancer	Discovery	2	chemo+io	pembrolizumab	FALSE	3.6	TRUE	5.5	TRUE	12.2	TMB-Low	MSS	TMB-sensitive	CDKN2A deep deletion	0.5	IRS-Low	-0.20132	0	1.86044	-0.00793132	0.955894	-0.17157	0	0	4.50445	1.23692	39470	65025	15.9887	914	1505.77	10.5572	38859	64018.4	15.9662	818	1347.62	10.3973	3664	17441	35992	1718040
108116	41-50	Female	Renal Cell Carcinoma	Discovery	1	angio+io	pembrolizumab	FALSE	12.4	TRUE	13.5	FALSE	13.5	TMB-Low	MSS	TMB-insensitive	CDKN2A not deep deletion	0.75	IRS-Low	0.12341	0.85667	0.0768819	2.46783	-1.13186	-3.07689	0.810854	0.020529	4.51778	1.23327	16037	18886.9	14.2052	7116	8380.57	13.033	12787	15059.4	13.8785	152	179.012	7.49195	8830	31345	45673	1680589
108455	61-70	Male	Non-Small Cell Lung Cancer	Discovery	1	chemo+io	pembrolizumab	FALSE	1.5	FALSE	1.5	FALSE	1.5	TMB-Low	MSS	TMB-sensitive	CDKN2A not deep deletion	0.5	IRS-Low	-0.0857432	0.87538	0.356992	-0.446308	1.05389	-1.7391	0.834491	0.0211275	6.02892	1.19834	17630	22934.4	14.4853	854	1110.94	10.1189	52671	68518.2	16.0642	349	454.004	8.82974	7994	29721	38577	2319753
108479	51-60	Female	Non-Small Cell Lung Cancer	Discovery	1	io	pembrolizumab	TRUE	2.5	FALSE	14.7	FALSE	14.7	TMB-High	MSS	TMB-sensitive	CDKN2A deep deletion	0.55	IRS-High	1.28931	6.4365	1.53486	-2.09661	1.32529	-1.34832	85.6124	69.1008	111.964	1.08629	30407	51888.3	15.6631	207	353.237	8.46857	48463	82700.2	16.3356	349	595.554	9.22051	6094	10251	35749	1118819
108491	71-80	Female	Skin Cancer, Non-Melanoma	Discovery	1	io	pembrolizumab	TRUE	6.4	FALSE	6.4	FALSE	6.4	TMB-Low	MSS	TMB-insensitive	CDKN2A not deep deletion	0.9	IRS-Low	0.153276	0	-0.785482	-1.76813	2.24764	3.46472	0	0	3.16947	1.16388	21043	10388.3	13.3428	899	443.81	8.79704	317486	156733	17.258	33967	16768.5	14.0336	21065	44861	152149	1964171
108607	61-70	Female	Hepatobiliary Cancer	Discovery	5	io	pembrolizumab	TRUE	1.5	TRUE	1.5	TRUE	19.8	TMB-Low	MSS	TMB-insensitive	CDKN2A not deep deletion	0.55	IRS-Low	0.446071	1.78111	-0.449965	-0.962951	-1.39307	-1.02349	2.4369	0.502548	9.47816	1.23107	5235	13108.5	13.6783	310	776.245	9.60223	5018	12565.2	13.6173	298	746.197	9.54535	3265	17117	23680	621250
108626	71-80	Male	Non-Small Cell Lung Cancer	Discovery	1	io	pembrolizumab	TRUE	5.7	TRUE	5.7	TRUE	5.7	TMB-Low	MSS	TMB-sensitive	CDKN2A deep deletion	0.65	IRS-Low	0.642241	2.76062	1.24255	0.516687	1.29519	0.233593	5.7769	2.32261	15.177	1.21172	49401	42371.6	15.3708	2526	2166.57	11.0819	94429	80992.5	16.3055	2081	1784.89	10.8024	5583	32941	100308	4642734
108682	71-80	Female	Non-Small Cell Lung Cancer	Discovery	1	io	pembrolizumab	TRUE	16.4	TRUE	16.4	TRUE	16.4	TMB-Low	MSS	TMB-sensitive	N/A	0.2	IRS-Low	0.402531	1.63723	3.20156	0.826187	0.0661275	0.83393	2.11069	0.255614	7.62451	0.947558	69572	164741	17.3298	1134	2685.22	11.3914	14591	34550.3	15.0765	1143	2706.53	11.4028	3057	17036	25041	1418774
108711	71-80	Female	Endometrial Cancer	Discovery	1	angio+io	pembrolizumab	FALSE	6.1	TRUE	24.1	TRUE	61.1	TMB-Low	MSS	TMB-insensitive	CDKN2A not deep deletion	0.65	IRS-Low	0.534271	1.78902	-2.71836	-1.43534	1.54723	0.842283	2.45581	0.506446	9.55169	1.22159	1216	2720.02	11.4099	250	559.215	9.12984	43120	96453.4	16.5576	1217	2722.26	11.4111	2792	12631	44031	1617796
108725	71-80	Female	Non-Small Cell Lung Cancer	Discovery	1	io	pembrolizumab	TRUE	4.8	FALSE	6.1	FALSE	6.1	TMB-Low	MSS	TMB-sensitive	N/A	0.2	IRS-Low	0.869034	1.81332	-0.181069	2.2618	-0.139578	1.8764	2.5145	0.51855	7.34842	1.19308	12781	15794.5	13.9472	5879	7265.14	12.827	24243	29959	14.8707	4512	5575.83	12.4452	4944	34884	47982	3912465
108758	31-40	Male	Melanoma	Discovery	1	io	pembrolizumab	TRUE	2.3	TRUE	6.8	FALSE	6.8	TMB-Low	MSS	TMB-sensitive	N/A	0.3	IRS-Low	-0.108447	0	-0.781623	-2.60316	-3.2334	-2.14516	0	0	3.01468	1.22364	4320	10416.1	13.3467	103	248.348	7.96201	1455	3508.21	11.7769	142	342.382	8.42367	1948	11718	25179	500345
108807	71-80	Male	Non-Small Cell Lung Cancer	Discovery	1	chemo+io	pembrolizumab	FALSE	9.1	FALSE	9.1	FALSE	9.1	TMB-Low	MSS	TMB-sensitive	N/A	0.25	IRS-Low	0.468018	1.4099	0.265786	-0.106584	-0.187092	0.795884	1.65719	0.200693	8.48609	1.20687	5129	21529.3	14.3941	335	1406.18	10.4586	6906	28988.3	14.8232	628	2636.07	11.3647	1099	6731	18822	535506
108837	>80	Male	Bladder Cancer	Discovery	1	io	pembrolizumab	TRUE	3.5	FALSE	3.5	FALSE	3.5	TMB-Low	MSS	TMB-insensitive	CDKN2A deep deletion	0.85	IRS-Low	0.295233	2.10262	-1.75262	-0.207411	0.832233	-2.70845	3.29488	0.897746	8.43619	1.214	1240	5313.34	12.3757	306	1311.19	10.3578	13713	58759.5	15.8426	54	231.387	7.86039	1151	6671	13838	767124
108862	61-70	Male	Non-Small Cell Lung Cancer	Discovery	1	chemo+io	pembrolizumab	FALSE	2.8	FALSE	2.8	FALSE	2.8	TMB-High	MSS	TMB-sensitive	CDKN2A deep deletion	0.7	IRS-High	1.17684	4.04064	-1.64879	1.87298	0.496676	-0.911091	15.4571	9.3062	26.1148	1.22921	4459	5709.91	12.4795	4333	5548.57	12.4382	36364	46565.4	15.507	630	806.738	9.65774	7457	22064	73944	1937960
108945	61-70	Female	Non-Small Cell Lung Cancer	Discovery	1	io	pembrolizumab	TRUE	16.3	FALSE	16.3	FALSE	16.3	TMB-Low	MSS	TMB-sensitive	N/A	0.25	IRS-Low	0.7662	1.58462	1.10084	3.11247	-0.415041	1.52344	1.99928	0.242122	8.76408	1.00036	6660	38407.5	15.2291	2272	13102.4	13.6776	4292	24751.5	14.5953	757	4365.53	12.0923	997	6032	10282	467208
108965	61-70	Male	Bladder Cancer	Discovery	2	io	pembrolizumab	TRUE	4.6	TRUE	4.6	TRUE	5.8	TMB-Low	MSS	TMB-insensitive	CDKN2A not deep deletion	0.4	IRS-Low	0.453051	2.1729	-0.0537787	0.684717	1.99414	-0.299479	3.50929	0.956163	8.98514	1.13983	15598	17251.5	14.0745	2201	2434.32	11.2499	118876	131477	17.0045	1115	1233.2	10.2694	3867	36544	53612	1501721
109017	61-70	Male	Bladder Cancer	Discovery	2	io	pembrolizumab	TRUE	9.8	FALSE	9.8	FALSE	14	TMB-High	MSS	TMB-insensitive	N/A	0.3	IRS-High	1.36096	4.65594	-0.948666	-0.204902	1.07942	1.12884	24.2103	16.214	38.6897	1.19784	9295	9277.19	13.1796	1316	1313.48	10.3603	69875	69741.1	16.0897	3327	3320.63	11.6977	4341	28308	77420	3219724
109035	71-80	Female	Cancer of Unknown Primary	Discovery	1	chemo+io	pembrolizumab	FALSE	3.7	FALSE	3.7	FALSE	3.7	TMB-Low	MSS	TMB-insensitive	CDKN2A not deep deletion	0.75	IRS-Low	0.786442	1.90657	-0.101719	2.22103	3.3245	3.3481	2.74917	0.566946	10.6927	1.09124	5725	16687.6	14.0266	2423	7062.71	12.7862	113426	330621	18.3348	5306	15466.3	13.9169	3328	9693	28963	951985
109038	61-70	Male	Non-Small Cell Lung Cancer	Discovery	1	io	pembrolizumab	TRUE	1.5	TRUE	7.5	FALSE	7.5	TMB-Low	MSS	TMB-sensitive	CDKN2A not deep deletion	0.4	IRS-Low	0.659292	2.18293	0.333171	-0.60155	-1.54117	-0.00382594	3.54075	0.964736	9.06571	1.1297	26211	22558.8	14.4615	1159	997.506	9.96363	13175	11339.2	13.4692	1759	1513.9	10.565	4633	32828	69184	2415578
109171	61-70	Male	Cancer of Unknown Primary	Discovery	1	io	pembrolizumab	TRUE	4.1	FALSE	8.7	FALSE	8.7	TMB-Low	MSS	TMB-insensitive	N/A	0.2	IRS-Low	0.666185	1.80899	1.02705	2.98938	2.03282	1.79342	2.50397	0.516379	9.73902	1.1981	43694	36492.3	15.1553	14405	12030.7	13.5546	161702	135050	17.0431	6303	5264.13	12.3623	10268	46895	70997	1876410
109222	71-80	Male	Melanoma	Discovery	1	io	pembrolizumab	TRUE	4.1	FALSE	4.1	FALSE	4.1	TMB-High	MSS	TMB-sensitive	CDKN2A not deep deletion	0.85	IRS-High	2.259	6.55318	0.221239	2.72657	0.525306	3.10289	92.9083	76.5702	111.7	1.21625	8877	20874.6	14.3495	4264	10027	13.2917	20199	47498.8	15.5356	5549	13048.7	13.6717	1386	12015	27023	796736
109282	51-60	Female	Cancer of Unknown Primary	Discovery	1	chemo+io	pembrolizumab	FALSE	3.9	TRUE	3.9	TRUE	3.9	TMB-Low	MSS	TMB-insensitive	CDKN2A not deep deletion	0.45	IRS-Low	0.405756	3.09798	1.03129	-1.22613	1.12605	-1.95236	7.56219	3.45792	15.4523	1.19013	10471	36599.8	15.1596	185	646.64	9.33905	20608	72032.2	16.1364	112	391.479	8.61647	2075	10099	16964	898620
109328	51-60	Male	Pancreatic Cancer	Discovery	2	io	pembrolizumab	TRUE	24.4	FALSE	25	FALSE	29.5	TMB-Low	MSI-High	TMB-sensitive	N/A	0.35	IRS-High	0.877473	3.03534	-0.753733	-0.336721	0.333652	0.438149	7.19836	3.10775	14.1836	1.11136	7486	10619.5	13.3746	845	1198.7	10.2285	29318	41589.9	15.344	1450	2056.94	11.007	3341	21231	41799	1630676
109332	61-70	Female	Non-Small Cell Lung Cancer	Discovery	1	io	pembrolizumab	TRUE	7.2	TRUE	14.5	TRUE	14.5	TMB-Low	MSS	TMB-sensitive	CDKN2A not deep deletion	0.6	IRS-Low	0.344866	2.44139	0.877657	-1.19111	1.97578	-0.414574	4.43164	1.43894	11.5749	1.12825	5115	32902.4	15.006	103	662.551	9.37406	20181	129815	16.9861	177	1138.56	10.1543	1194	4538	9218	669093
109427	41-50	Male	Head and Neck Cancer	Discovery	1	io	pembrolizumab	TRUE	1	FALSE	1.4	FALSE	1.4	TMB-Low	MSS	TMB-sensitive	CDKN2A deep deletion	0.5	IRS-Low	0.514257	1.51857	0.501615	0.739579	1.58175	1.808	1.86506	0.225868	8.17573	1.07235	23190	25352.7	14.6299	2313	2528.71	11.3048	90362	98789.1	16.5921	4864	5317.62	12.3768	3347	27441	54237	2905080
109452	71-80	Male	Head and Neck Cancer	Discovery	1	io	pembrolizumab	TRUE	9.8	FALSE	16.3	FALSE	16.3	TMB-Low	MSS	TMB-sensitive	CDKN2A not deep deletion	0.5	IRS-Low	0.712936	0.993038	0.72233	2.76884	1.20124	3.58731	0.990371	0.025074	5.51798	1.00972	7946	29543.9	14.8506	2777	10325.1	13.334	20410	75886.2	16.2116	4910	18255.8	14.1561	843	7599	21782	697547
109472	61-70	Female	Non-Small Cell Lung Cancer	Discovery	1	io	pembrolizumab	TRUE	9.3	FALSE	9.3	FALSE	9.3	TMB-Low	MSS	TMB-sensitive	N/A	0.25	IRS-High	1.03796	2.09612	2.50745	3.88258	-0.238867	3.11428	3.27559	0.892489	9.55515	1.22115	129921	101825	16.6357	28511	22345.4	14.4478	35683	27966.4	14.7715	16781	13152.1	13.6831	9410	43309	75656	3365006
109480	71-80	Female	Breast Cancer	Discovery	4	chemo+hormonal+io	pembrolizumab	FALSE	3.3	TRUE	16.2	FALSE	36	TMB-Low	MSS	TMB-insensitive	N/A	0.25	IRS-Low	0.714273	2.35568	2.59871	0.910659	-0.0246723	1.43654	4.11836	1.33722	10.7567	1.21408	118943	108474	16.727	3122	2847.2	11.4758	35574	32442.8	14.9857	4507	4110.3	12.0054	6675	40643	65018	2273583
109543	71-80	Female	Skin Cancer, Non-Melanoma	Discovery	1	io	pembrolizumab	TRUE	11.8	TRUE	11.8	TRUE	11.8	TMB-Low	MSS	TMB-insensitive	CDKN2A not deep deletion	0.5	IRS-Low	0.0547742	0	-0.386724	0.55032	2.30522	1.56077	0	0	5.84324	1.23642	23647	13696	13.7416	3829	2217.7	11.1155	281630	163116	17.3155	7735	4479.99	12.1296	6965	48782	183885	2777607
109581	71-80	Female	Non-Small Cell Lung Cancer	Discovery	1	chemo+io	pembrolizumab	FALSE	5.1	FALSE	15.8	FALSE	15.8	TMB-Low	MSS	TMB-sensitive	N/A	0.3	IRS-Low	0.828369	2.34063	-1.93051	-0.528514	0.305671	1.17103	4.06525	1.31998	9.48691	1.22994	4279	4696.86	12.1978	956	1049.36	10.0367	37162	40791	15.316	3115	3419.19	11.7399	9474	26514	37623	1842788
109764	61-70	Female	Cancer of Unknown Primary	Discovery	1	chemo+io	pembrolizumab	FALSE	8	FALSE	8.7	FALSE	8.7	TMB-Low	MSS	TMB-insensitive	CDKN2A not deep deletion	0.4	IRS-High	0.951055	1.77908	-0.914692	1.71952	0.103295	2.77414	2.43207	0.501553	8.30275	1.23351	23564	9498.27	13.2136	12376	4988.57	12.2847	87952	35452	15.1136	25775	10389.5	13.343	25799	106691	78161	4020155
109779	71-80	Female	Bladder Cancer	Discovery	1	io	pembrolizumab	TRUE	4.6	TRUE	11.4	TRUE	11.4	TMB-High	MSS	TMB-insensitive	CDKN2A deep deletion	0.4	IRS-High	1.93844	5.11621	-0.0412652	4.61857	0.251618	2.38734	33.6843	24.1725	49.4692	1.21718	11467	17401.8	14.087	24525	37217.9	15.1837	25891	39290.9	15.2619	5236	7945.9	12.9562	2709	18618	73401	2720149
109784	>80	Female	Bladder Cancer	Discovery	1	io	pembrolizumab	TRUE	10.7	TRUE	10.9	FALSE	10.9	TMB-Low	MSS	TMB-insensitive	CDKN2A deep deletion	0.5	IRS-Low	0.696544	2.74402	2.22362	0.497539	-0.406683	0.10812	5.69933	2.29143	11.7428	1.22821	106995	83639.7	16.3519	2735	2137.99	11.0627	31847	24895.3	14.6036	2093	1636.13	10.677	13303	66362	55807	1613949
109924	>80	Male	Melanoma	Discovery	1	io	pembrolizumab	TRUE	21.9	TRUE	21.9	TRUE	21.9	TMB-Low	MSS	TMB-sensitive	CDKN2A deep deletion	0.45	IRS-High	0.923019	3.22112	1.05789	0.457133	-0.926469	0.0258537	8.32513	3.99223	28.7309	1.20118	10132	37280.7	15.1862	565	2078.92	11.0223	4719	17363.6	14.0839	420	1545.39	10.5947	1867	7960	16115	808126
110034	71-80	Female	Non-Small Cell Lung Cancer	Discovery	1	chemo+io	pembrolizumab	FALSE	4	FALSE	4	FALSE	4	TMB-Low	MSS	TMB-sensitive	N/A	0.35	IRS-High	0.966272	2.91521	-0.351592	2.21192	0.16491	0.209457	6.54338	2.82497	13.974	1.22261	4965	14033.6	13.7767	2483	7018.22	12.7771	13090	36999	15.1752	621	1755.26	10.7783	3017	9996	28643	1196382
110120	61-70	Female	Non-Small Cell Lung Cancer	Discovery	1	chemo+io	pembrolizumab	FALSE	1.6	TRUE	1.6	TRUE	1.6	TMB-Low	MSS	TMB-sensitive	N/A	0.2	IRS-Low	0.672185	1.63774	-1.13325	0.877324	0.434035	1.21835	2.11179	0.255748	7.62849	0.947064	3380	8162.9	12.995	1152	2782.15	11.4425	18462	44586.8	15.4444	1463	3533.23	11.7872	1377	11699	25775	1930157
110140	71-80	Female	Bladder Cancer	Discovery	2	io	pembrolizumab	TRUE	2.4	TRUE	2.4	TRUE	6.1	TMB-Low	MSS	TMB-insensitive	CDKN2A not deep deletion	0.45	IRS-Low	0.302643	3.19671	3.10889	-1.94718	1.04801	-1.69519	8.16864	3.91719	17.1227	1.22419	154140	154492	17.2372	391	391.893	8.61799	68084	68239.5	16.0583	467	468.067	8.87365	10229	46635	59160	3921785
110147	71-80	Male	Non-Small Cell Lung Cancer	Discovery	1	chemo+io	pembrolizumab	FALSE	6.3	TRUE	12.2	TRUE	12.2	TMB-Low	MSS	TMB-sensitive	CDKN2A not deep deletion	0.55	IRS-Low	0.223138	1.80843	2.71721	0.204515	0.746515	-0.617272	2.50261	0.516098	8.54353	1.19875	85714	117760	16.8455	1270	1744.82	10.7697	40302	55370	15.7568	720	989.191	9.95156	4100	20565	57556	1698778
110170	61-70	Male	Non-Small Cell Lung Cancer	Discovery	2	chemo+io+oncogene	pembrolizumab	FALSE	10.5	TRUE	15.8	TRUE	17.7	TMB-High	MSS	TMB-sensitive	CDKN2A not deep deletion	0.6	IRS-High	1.01463	4.04814	2.63601	-1.51339	-0.678392	0.894233	15.5429	9.35784	25.268	1.22243	122513	111315	16.7643	583	529.713	9.05179	22696	20621.5	14.3319	3106	2822.11	11.4631	10472	31096	68326	2607424
110171	51-60	Female	Non-Small Cell Lung Cancer	Discovery	1	chemo+io	pembrolizumab	FALSE	12.1	FALSE	12.5	FALSE	12.5	TMB-High	MSS	TMB-sensitive	N/A	0.2	IRS-High	1.10557	3.53569	2.62093	1.20704	-0.73838	1.40317	10.5971	5.6425	18.1212	1.22675	5513	110158	16.7492	175	3496.75	11.7722	990	19781.6	14.2719	201	4016.27	11.972	392	1414	3852	110091
110395	>80	Male	Non-Small Cell Lung Cancer	Discovery	1	io	pembrolizumab	TRUE	18.2	FALSE	28.7	FALSE	28.7	TMB-Low	MSS	TMB-sensitive	CDKN2A not deep deletion	0.55	IRS-High	0.97504	2.58498	-7.1762	2.80524	0.242529	-2.69665	5.00009	1.83495	12.0191	1.19998	199	122.819	6.95209	17157	10589	13.3704	63262	39044.2	15.2529	378	233.295	7.87218	5271	57735	96074	4165716
110493	>80	Male	Skin Cancer, Non-Melanoma	Discovery	1	io	pembrolizumab	TRUE	22.2	FALSE	22.2	FALSE	22.2	TMB-High	MSS	TMB-insensitive	CDKN2A not deep deletion	1	IRS-High	1.12946	4.84802	-0.107614	-0.882331	3.10785	0.798878	27.8004	19.2526	38.848	1.223	48892	16619.5	14.0207	2415	820.915	9.68285	837014	284521	18.1182	7771	2641.55	11.3677	14005	83118	184003	4773930
110541	71-80	Male	Non-Small Cell Lung Cancer	Discovery	1	chemo+io	pembrolizumab	FALSE	3	FALSE	3	FALSE	3	TMB-Low	MSS	TMB-sensitive	N/A	0.3	IRS-Low	0.249199	0.866553	1.08805	0.731771	0.691315	0.736934	0.823302	0.0208442	5.94809	1.21462	24672	38068.4	15.2163	1630	2515.06	11.2969	34538	53291.4	15.7016	1640	2530.49	11.3058	5574	22890	38429	2893471
110605	51-60	Male	Non-Small Cell Lung Cancer	Discovery	1	io	pembrolizumab	TRUE	4.7	FALSE	4.7	FALSE	4.7	TMB-Low	MSS	TMB-sensitive	CDKN2A deep deletion	0.4	IRS-Low	0.833879	2.46256	0.86594	2.24897	0.529927	0.990225	4.51193	1.46501	11.7846	1.10817	11231	32636.3	14.9942	2478	7200.85	12.8142	16398	47651.1	15.5403	1038	3016.34	11.5591	1415	14207	20405	1907103
110733	61-70	Male	Bladder Cancer	Discovery	1	io	pembrolizumab	TRUE	3.5	FALSE	8.3	FALSE	15.5	TMB-Low	MSS	TMB-insensitive	CDKN2A not deep deletion	0.85	IRS-Low	0.515963	3.09007	1.41703	-0.906016	1.25517	-0.843808	7.5154	3.43652	14.2665	1.19754	26588	47818.8	15.5453	449	807.532	9.65916	43801	78776.6	16.2655	470	845.301	9.72503	3770	19947	32969	3294523
110740	51-60	Female	Non-Small Cell Lung Cancer	Discovery	1	chemo+io	pembrolizumab	FALSE	1	TRUE	1	TRUE	1	TMB-Low	MSS	TMB-sensitive	CDKN2A deep deletion	0.6	IRS-Low	0.0407089	1.40143	1.19987	-1.91815	-0.396627	-1.64387	1.64164	0.19881	8.40648	1.21829	79211	41136.4	15.3282	770	399.881	8.64703	48273	25069.4	14.6137	934	485.051	8.92496	6787	59235	114177	2505550
110745	>80	Female	Sarcoma	Discovery	1	io	pembrolizumab	TRUE	4.1	FALSE	6	FALSE	6	TMB-Low	MSS	TMB-insensitive	N/A	0.2	IRS-Low	0.688539	1.39776	-0.60122	1.98924	0.0548383	1.35038	1.63491	0.197996	7.16685	1.22331	12127	11803.7	13.5271	6179	6014.27	12.5544	35220	34281	15.0652	3978	3871.95	11.9192	10684	52001	45866	1425243
110821	71-80	Male	Head and Neck Cancer	Discovery	2	io	pembrolizumab	TRUE	4	TRUE	4	TRUE	47.4	TMB-Low	MSS	TMB-sensitive	CDKN2A not deep deletion	0.65	IRS-Low	0.268487	1.79871	2.37997	-1.52895	0.973458	0.743139	2.47908	0.511246	7.2449	1.21013	90008	93213.6	16.5083	506	524.021	9.03623	62574	64802.5	15.9838	2454	2541.4	11.312	5156	44697	57256	4101630
110885	61-70	Male	Bladder Cancer	Discovery	1	io	pembrolizumab	TRUE	4.5	TRUE	4.5	TRUE	19.1	TMB-Low	MSS	TMB-insensitive	CDKN2A not deep deletion	0.4	IRS-Low	0.623293	3.08144	2.07028	-1.05024	1.21238	0.516336	7.46458	3.41329	14.1701	1.20569	44468	75205.8	16.1986	432	730.613	9.51494	45218	76474.2	16.2227	1284	2171.55	11.0852	2883	16706	43569	1783204
110887	41-50	Male	Non-Small Cell Lung Cancer	Discovery	1	chemo+io	pembrolizumab	FALSE	4.1	TRUE	13.5	FALSE	13.5	TMB-Low	MSS	TMB-sensitive	CDKN2A not deep deletion	0.45	IRS-Low	0.439918	2.49442	3.63629	-0.233473	-0.640726	-0.59452	4.63502	1.50498	10.8166	1.07874	255927	222674	17.7646	1480	1287.7	10.3317	24328	21167	14.3696	1155	1004.93	9.97431	7919	32473	80215	1666859
110947	61-70	Female	Non-Small Cell Lung Cancer	Discovery	1	chemo+io	pembrolizumab	FALSE	34.4	FALSE	39.5	FALSE	39.5	TMB-Low	MSS	TMB-sensitive	CDKN2A not deep deletion	0.7	IRS-Low	0.734606	2.11141	-3.66921	0.236865	-0.647952	-1.07202	3.32113	0.904897	8.50339	1.20441	1240	1406.66	10.4591	1573	1784.41	10.802	18566	21061.3	14.3624	636	721.479	9.49681	7705	36526	52270	4839132
111418	>80	Female	Non-Small Cell Lung Cancer	Discovery	1	io	pembrolizumab	TRUE	5.1	TRUE	5.1	TRUE	5.1	TMB-Low	MSS	TMB-sensitive	CDKN2A not deep deletion	0.4	IRS-Low	0.474939	2.17943	3.28427	0.0234473	-0.142845	0.499888	3.52975	0.72792	10.3154	0.849918	83212	174462	17.4126	734	1538.9	10.5886	14257	29891.2	14.8675	1024	2146.92	11.0687	3360	13476	38183	2017931
111482	61-70	Female	Non-Small Cell Lung Cancer	Discovery	1	chemo+io	pembrolizumab	FALSE	8.4	FALSE	23.1	FALSE	23.1	TMB-Low	MSS	TMB-sensitive	CDKN2A deep deletion	0.75	IRS-Low	0.845909	3.07907	3.22819	3.10674	1.32791	0.889019	7.45067	3.40693	15.2244	1.20794	149315	167811	17.3565	11612	13050.4	13.6719	73719	82850.5	16.3382	2502	2811.92	11.4579	9253	19458	71261	2267501
111600	61-70	Female	Esophagogastric Cancer	Discovery	1	io	pembrolizumab	TRUE	8.4	FALSE	8.4	FALSE	8.4	TMB-High	MSS	TMB-insensitive	CDKN2A deep deletion	0.4	IRS-High	1.32218	3.92679	-2.45065	0.866722	0.548017	0.831112	14.2083	8.2769	23.7761	1.19648	3734	3274.83	11.6776	3149	2761.77	11.4319	55018	48252.4	15.5583	3080	2701.25	11.3999	8358	39954	67609	3080769
111620	71-80	Male	Non-Small Cell Lung Cancer	Discovery	1	chemo+io	pembrolizumab	FALSE	1.4	FALSE	1.4	FALSE	1.4	TMB-High	MSS	TMB-sensitive	N/A	0.3	IRS-High	1.2128	3.80603	-0.737657	-0.10005	-0.160507	1.08237	12.9872	7.42332	21.0903	1.23198	14558	10738.5	13.3906	1915	1412.57	10.4651	40030	29527.5	14.8498	4359	3215.35	11.6512	14098	52964	61288	3967015
111634	71-80	Male	Non-Small Cell Lung Cancer	Discovery	1	chemo+io	pembrolizumab	FALSE	5.9	FALSE	5.9	FALSE	5.9	TMB-High	MSS	TMB-sensitive	CDKN2A not deep deletion	0.5	IRS-Low	0.873049	4.06029	3.07323	-0.354682	-0.528641	-0.701547	15.6828	9.44208	31.4447	1.21152	117765	150721	17.2015	925	1183.85	10.2105	17875	22877.2	14.4817	729	933.006	9.86729	4914	25451	46330	1031917
111725	51-60	Female	Non-Small Cell Lung Cancer	Discovery	1	chemo+io	pembrolizumab	FALSE	1.3	TRUE	1.3	TRUE	1.3	TMB-Low	MSS	TMB-sensitive	N/A	0.2	IRS-High	1.0169	3.18977	3.00755	3.8392	-0.0243052	0.697371	8.12463	3.89608	14.9414	1.23082	9710	144013	17.1358	1462	21683.5	14.4044	2188	32451	14.986	166	2462.01	11.2662	1226	1905	3302	101183
112115	71-80	Female	Head and Neck Cancer	Discovery	1	io	pembrolizumab	TRUE	2.2	TRUE	2.2	TRUE	9.9	TMB-Low	MSS	TMB-sensitive	N/A	0.25	IRS-Low	0.369856	0.874828	2.82167	2.04711	0.289359	1.68284	0.83379	0.0211097	4.64557	1.19934	28615	126603	16.95	1415	6260.45	12.6123	9116	40332.4	15.2997	1102	4875.63	12.2517	1370	8478	13402	615232
112155	61-70	Female	Non-Small Cell Lung Cancer	Discovery	2	chemo+io	pembrolizumab	FALSE	13.5	TRUE	23	FALSE	24.4	TMB-Low	MSS	TMB-sensitive	N/A	0.2	IRS-Low	0.461368	0.858065	-2.46937	0.0267309	-1.47062	-0.280927	0.812605	0.0205734	5.87081	1.23061	1400	3232.6	11.6589	668	1542.41	10.5919	5157	11907.5	13.5397	541	1249.17	10.2879	3623	15540	25680	1317718
112383	31-40	Male	Glioma	Discovery	1	io	pembrolizumab	TRUE	3.5	FALSE	3.5	FALSE	3.5	TMB-Low	MSS	TMB-insensitive	CDKN2A not deep deletion	0.9	IRS-Low	0.24682	3.02161	-0.55145	-2.66727	1.71596	-2.79728	7.12073	3.07423	14.0306	1.12348	4887	12218	13.5768	95	237.511	7.89791	43366	108420	16.7263	87	217.51	7.77155	2243	14035	23717	820309
112588	51-60	Female	Cervical Cancer	Discovery	5	io	pembrolizumab	TRUE	2.7	TRUE	17.2	TRUE	52	TMB-Low	MSS	TMB-insensitive	CDKN2A not deep deletion	0.6	IRS-Low	0.226326	1.81058	0.149998	1.46045	3.26665	-0.883136	2.50783	0.517175	9.75404	1.19625	6063	19868.8	14.2783	1272	4168.42	12.0256	96924	317626	18.277	251	822.542	9.6857	2326	9967	18094	1165036
112669	61-70	Male	Non-Small Cell Lung Cancer	Discovery	1	io	pembrolizumab	TRUE	5.6	TRUE	8.1	TRUE	8.1	TMB-Low	MSS	TMB-sensitive	N/A	0.3	IRS-High	1.15693	2.34022	-0.909091	2.57625	0.56547	3.08608	4.06381	1.31951	9.48355	1.23037	29074	9535.22	13.2192	27548	9034.75	13.1414	148918	48839.7	15.5758	39326	12897.5	13.6549	32439	86149	101235	3654629
112717	51-60	Female	Non-Small Cell Lung Cancer	Discovery	1	io	pembrolizumab	TRUE	5.3	FALSE	5.3	FALSE	5.3	TMB-Low	MSS	TMB-sensitive	CDKN2A deep deletion	0.5	IRS-Low	0.830193	2.58736	-0.31583	1.49872	1.15322	0.884229	5.00997	1.83857	10.9046	1.19761	10610	14385.9	13.8125	3157	4280.5	12.0639	54136	73401.8	16.1635	2067	2802.6	11.4531	6636	20838	47553	1944930
112868	61-70	Male	Non-Small Cell Lung Cancer	Discovery	1	chemo+io	pembrolizumab	FALSE	8	FALSE	8	FALSE	8	TMB-Low	MSS	TMB-sensitive	CDKN2A not deep deletion	0.65	IRS-Low	0.350021	1.64698	3.87747	-0.210658	-1.21879	0.383405	2.13177	0.258167	9.34486	0.938189	80673	263192	18.0058	401	1308.24	10.3545	4346	14178.6	13.7915	607	1980.31	10.9522	3029	11788	18175	624259
113021	61-70	Female	Endometrial Cancer	Discovery	3	io	pembrolizumab	TRUE	7.2	TRUE	17.8	FALSE	28.1	TMB-Low	MSS	TMB-insensitive	CDKN2A not deep deletion	0.8	IRS-Low	0.588614	1.4078	-1.27363	-1.83372	-4.47655	-0.904371	1.65332	0.200225	5.97236	1.20968	5519	7405.96	12.8547	316	424.041	8.73146	1104	1481.46	10.5338	604	810.509	9.66446	4235	21055	52663	2593542
113024	71-80	Female	Melanoma	Discovery	1	io	pembrolizumab	TRUE	5.4	TRUE	5.4	TRUE	5.4	TMB-Low	MSS	TMB-sensitive	CDKN2A deep deletion	0.8	IRS-High	1.05836	2.39095	0.132014	0.904458	-1.6481	2.02911	4.24503	1.37835	9.90645	1.17785	3267	19622.7	14.2603	472	2834.99	11.4696	1753	10529.1	13.3622	1032	6198.53	12.5979	1407	4704	19609	534984
113181	41-50	Female	Cervical Cancer	Discovery	2	io	pembrolizumab	TRUE	1.8	TRUE	3.1	TRUE	4.5	TMB-Low	MSS	TMB-insensitive	CDKN2A not deep deletion	0.4	IRS-Low	0.782225	2.37106	1.15732	2.21102	1.33907	1.4781	4.17321	1.35503	9.73884	1.19812	19128	39940.7	15.2856	3359	7013.85	12.7762	39986	83493.8	16.3494	2026	4230.44	12.0469	2052	13531	37365	1038059
113199	61-70	Female	Cancer of Unknown Primary	Discovery	2	io	pembrolizumab	TRUE	13.2	TRUE	13.2	TRUE	17.7	TMB-Low	MSS	TMB-insensitive	N/A	0.2	IRS-Low	0.173861	0.869954	4.03191	1.14629	-1.64878	-0.252251	0.827604	0.0209531	5.97917	1.20831	77240	292930	18.1602	884	3352.54	11.7115	2775	10524.1	13.3615	336	1274.27	10.3166	1555	10070	15635	627038
113308	>80	Male	Non-Small Cell Lung Cancer	Discovery	2	chemo+io	pembrolizumab	FALSE	6.9	TRUE	6.9	TRUE	18.4	TMB-Low	MSS	TMB-sensitive	CDKN2A not deep deletion	0.45	IRS-Low	0.520848	1.78745	-5.08618	-2.09596	-1.86374	-2.46103	2.45203	0.505668	11.7882	1.22348	469	526.165	9.04211	315	353.395	8.46921	8082	9067.1	13.1466	245	274.862	8.10781	6197	28289	52853	2006374
113338	61-70	Male	Non-Small Cell Lung Cancer	Discovery	1	io	pembrolizumab	TRUE	4.2	FALSE	27.4	FALSE	27.4	TMB-High	MSS	TMB-sensitive	CDKN2A not deep deletion	0.7	IRS-High	0.988498	3.66316	-1.79339	0.85523	0.637944	-1.0843	11.6684	6.37923	21.6556	1.19982	9856	5165.25	12.3349	5228	2739.85	11.4204	97994	51355.9	15.6483	1365	715.358	9.48454	22620	53912	47839	3947592
113344	61-70	Male	Non-Small Cell Lung Cancer	Discovery	1	chemo+io	pembrolizumab	FALSE	10.3	FALSE	10.3	FALSE	10.3	TMB-Low	MSS	TMB-sensitive	CDKN2A not deep deletion	0.5	IRS-High	1.10673	2.57305	-4.83275	1.40665	0.359018	0.556246	4.95065	1.8168	10.7755	1.21196	609	627.404	9.29555	3898	4015.79	11.9718	41086	42327.6	15.3693	2167	2232.49	11.1251	4824	27425	65890	3011635
113346	61-70	Male	Head and Neck Cancer	Discovery	2	io	pembrolizumab	TRUE	2	TRUE	2	TRUE	7.4	TMB-Low	MSS	TMB-sensitive	CDKN2A not deep deletion	0.9	IRS-Low	0.732612	2.7476	-0.382306	-0.5983	0.49172	0.294453	5.71599	2.29813	11.7771	1.22463	21354	13738	13.746	1554	999.757	9.96688	72132	46405.7	15.502	2894	1861.84	10.8633	8746	43917	100794	2581001
113559	71-80	Male	Non-Small Cell Lung Cancer	Discovery	1	chemo+io	pembrolizumab	FALSE	24.5	FALSE	24.5	FALSE	24.5	TMB-Low	MSS	TMB-sensitive	CDKN2A deep deletion	0.7	IRS-Low	0.778417	3.19873	-0.95561	-0.041689	0.621076	-0.907926	8.18152	3.92336	17.1497	1.22227	6509	9232.64	13.1727	1037	1470.92	10.5235	35785	50758.9	15.6314	570	808.512	9.66091	4751	25220	41803	1433681
113717	>80	Male	Melanoma	Discovery	1	io	pembrolizumab	TRUE	6.3	FALSE	32.4	FALSE	32.4	TMB-High	MSS	TMB-sensitive	CDKN2A not deep deletion	0.85	IRS-High	1.69766	4.96056	1.0954	2.55613	0.5877	2.57642	30.137	21.2193	41.5396	1.22773	13850	38262.9	15.2237	3225	8909.59	13.1213	17953	49598.1	15.598	3279	9058.78	13.1453	2397	10227	27793	1348849
113723	51-60	Male	Non-Small Cell Lung Cancer	Discovery	1	io	pembrolizumab	TRUE	6.5	TRUE	14.8	TRUE	14.8	TMB-Low	MSS	TMB-sensitive	N/A	0.35	IRS-High	1.10281	3.27023	2.65537	2.02826	-0.354239	1.85287	8.64799	4.14706	20.3137	1.15634	109310	112819	16.7837	5987	6179.19	12.5934	25014	25817	14.6561	5315	5485.62	12.4217	13139	27375	26339	2302886
113767	51-60	Male	Non-Small Cell Lung Cancer	Discovery	1	chemo+io	pembrolizumab	FALSE	2.3	FALSE	2.3	FALSE	2.3	TMB-Low	MSS	TMB-sensitive	CDKN2A not deep deletion	0.45	IRS-Low	0.695697	2.09239	-0.327047	0.278512	0.181851	0.893846	3.26455	0.889482	8.35853	1.22528	7321	14274.4	13.8012	942	1836.7	10.8437	19200	37436	15.1922	1447	2821.35	11.4627	4158	23434	30411	1967433
113799	51-60	Male	Head and Neck Cancer	Discovery	2	ab+io	pembrolizumab	FALSE	2.3	TRUE	15.9	TRUE	20.1	TMB-Low	MSS	TMB-sensitive	CDKN2A not deep deletion	0.9	IRS-Low	-0.201307	1.80147	1.06469	-1.17954	2.40444	-3.32514	2.48575	0.512623	7.26441	1.20688	37070	37456.8	15.193	661	667.897	9.38564	172924	174728	17.4148	149	150.555	7.24369	9084	27962	69269	3100596
113866	61-70	Female	Other Cancer	Discovery	2	io	pembrolizumab	TRUE	14	FALSE	15.2	FALSE	75.7	TMB-Low	MSS	TMB-insensitive	N/A	0.3	IRS-High	1.00667	1.40348	-0.479822	4.9033	0.262206	2.76356	1.6454	0.199265	7.21281	1.21551	17971	12840	13.6485	63456	45338.4	15.4685	55397	39580.3	15.2725	14435	10313.6	13.3324	9408	42045	82990	2499865
113947	71-80	Male	Non-Small Cell Lung Cancer	Discovery	1	io	pembrolizumab	TRUE	0.9	FALSE	0.9	FALSE	0.9	TMB-Low	MSS	TMB-sensitive	CDKN2A not deep deletion	0.6	IRS-High	1.28865	2.92038	-1.55377	2.72341	-1.10643	1.28963	6.57048	2.83667	14.0319	1.21757	1288	6098.68	12.5745	2113	10005.1	13.2886	3237	15327.2	13.9039	784	3712.24	11.8585	1294	5967	26964	484453
114030	>80	Male	Cancer of Unknown Primary	Discovery	1	io	pembrolizumab	TRUE	24.3	FALSE	24.3	FALSE	24.3	TMB-High	MSS	TMB-insensitive	CDKN2A deep deletion	0.6	IRS-High	1.68682	4.99237	1.18944	2.9216	0.383532	2.11091	30.8312	21.7081	44.4252	1.20008	107183	40840	15.3177	30125	11478.5	13.4868	112991	43053	15.3939	17217	6560.2	12.6797	16978	74151	158817	3521785
114069	71-80	Female	Bladder Cancer	Discovery	2	io	pembrolizumab	TRUE	2.5	TRUE	10.1	TRUE	14.3	TMB-Low	MSS	TMB-insensitive	CDKN2A deep deletion	0.6	IRS-Low	0.38457	2.15745	0.936293	-0.868316	0.768121	-0.344877	3.46126	0.943077	8.86217	1.15565	38197	34267.3	15.0646	924	828.939	9.69686	62651	56205.5	15.7784	1332	1194.96	10.224	11280	43865	66095	3450193
114181	71-80	Male	Cancer of Unknown Primary	Discovery	1	chemo+io	pembrolizumab	FALSE	7.8	TRUE	19.8	FALSE	19.8	TMB-Low	MSS	TMB-insensitive	CDKN2A deep deletion	0.7	IRS-Low	-0.29633	0	-0.00689293	-1.64706	1.53852	-0.677271	0	0	3.55081	1.03888	7494	17821.4	14.1214	203	482.751	8.91812	40315	95872.4	16.5488	399	948.855	9.89156	1766	16726	24934	1914061
114203	71-80	Male	Non-Small Cell Lung Cancer	Discovery	1	io	pembrolizumab	TRUE	8.1	TRUE	21.1	TRUE	21.1	TMB-Low	MSS	TMB-sensitive	N/A	0.25	IRS-Low	0.775268	2.71003	0.392662	0.00622955	0.733313	0.996381	5.54334	1.51038	14.1931	0.721587	19541	23508.5	14.521	1264	1520.63	10.5714	45606	54865.6	15.7436	2518	3029.24	11.5652	5896	32649	49288	2158056
114205	>80	Male	Melanoma	Discovery	1	io	pembrolizumab	TRUE	4.6	FALSE	5.4	FALSE	5.4	TMB-High	MSS	TMB-sensitive	CDKN2A deep deletion	0.7	IRS-High	1.15854	3.62755	-1.05089	-0.387112	-0.55705	0.759853	11.3595	6.21035	20.0739	1.23245	38691	8642.52	13.0774	5182	1157.52	10.1781	100420	22431.1	14.4533	11510	2571.02	11.3287	46670	126487	108841	3595667
114211	61-70	Female	Non-Small Cell Lung Cancer	Discovery	1	chemo+io	pembrolizumab	FALSE	3.9	TRUE	4.2	FALSE	4.2	TMB-Low	MSS	TMB-sensitive	CDKN2A not deep deletion	0.5	IRS-Low	0.253872	0.858749	-0.807185	-1.44798	-3.57857	-1.89965	0.813465	0.0205952	5.87702	1.22931	16153	10233.2	13.3211	875	554.326	9.11719	4359	2761.5	11.4318	641	406.084	8.66918	16415	54010	67906	3175664
114238	61-70	Female	Non-Small Cell Lung Cancer	Discovery	1	io	pembrolizumab	TRUE	26.6	FALSE	27.3	FALSE	27.3	TMB-Low	MSS	TMB-sensitive	CDKN2A deep deletion	0.4	IRS-High	1.22633	3.18953	-1.8844	0.87193	-1.01219	0.993963	8.12315	3.89537	15.988	1.23105	6225	4849.41	12.2439	3558	2771.76	11.4371	21003	16361.8	13.9981	3882	3024.16	11.5628	13349	36302	41598	3132648
114342	51-60	Female	Renal Cell Carcinoma	Discovery	1	angio+io	pembrolizumab	FALSE	3.1	TRUE	10.3	FALSE	10.3	TMB-Low	MSS	TMB-insensitive	N/A	0.2	IRS-Low	0.216144	0	0.216699	-0.156243	-1.29756	1.22919	0	0	3.06961	1.20174	10247	20809.1	14.345	669	1358.57	10.4089	6611	13425.3	13.7128	1753	3559.9	11.798	2156	13913	33731	684397
114376	>80	Female	Non-Small Cell Lung Cancer	Discovery	1	io	pembrolizumab	TRUE	5.1	TRUE	10.1	TRUE	10.1	TMB-Low	MSS	TMB-sensitive	N/A	0.35	IRS-Low	0.758835	2.11425	3.41364	2.31668	-0.0297999	2.06227	3.32965	0.907219	8.52521	1.20133	86048	190830	17.5419	3403	7546.9	12.8819	14577	32327.7	14.9805	2860	6342.67	12.6311	2583	20595	26737	2153378
114509	61-70	Female	Head and Neck Cancer	Discovery	2	io	pembrolizumab	TRUE	2.1	FALSE	2.1	FALSE	8.3	TMB-Low	MSS	TMB-sensitive	CDKN2A not deep deletion	0.4	IRS-Low	0.652716	1.80232	3.94391	1.74244	-1.29077	1.60475	2.48781	0.513046	8.49301	1.20588	63727	275596	18.0722	1172	5068.48	12.3076	3119	13488.6	13.7196	1068	4618.72	12.1736	1769	6924	13711	880317
114516	71-80	Male	Cancer of Unknown Primary	Discovery	1	chemo+io	pembrolizumab	FALSE	3	TRUE	4.8	TRUE	4.8	TMB-Low	MSS	TMB-insensitive	CDKN2A deep deletion	0.65	IRS-Low	0.544231	3.20905	-2.57895	-3.64085	0.392243	-2.02625	8.24741	3.95496	16.2325	1.2125	7984	2996.08	11.5493	321	120.459	6.92432	115423	43313.7	15.4026	991	371.883	8.54258	33242	75291	61629	2857861
114526	71-80	Male	Mesothelioma	Discovery	1	io	pembrolizumab	TRUE	3.4	TRUE	3.4	TRUE	3.4	TMB-Low	MSS	TMB-insensitive	N/A	0.2	IRS-Low	0.506425	1.80773	1.97159	1.70433	0.939741	0.823362	2.50091	0.515748	7.3087	1.19956	25539	70232.9	16.0999	1795	4936.3	12.2695	23020	63305.6	15.9501	977	2686.78	11.3922	1630	10274	23136	476612
114546	51-60	Female	Non-Small Cell Lung Cancer	Discovery	1	chemo+io	pembrolizumab	FALSE	2.1	FALSE	2.1	FALSE	2.1	TMB-Low	MSS	TMB-sensitive	N/A	0.3	IRS-Low	0.354355	1.39635	1.04253	1.10937	-0.921493	-0.950688	1.63234	0.197684	12.8654	1.22524	39383	36886.1	15.1708	3489	3267.79	11.6745	18603	17423.5	14.0888	838	784.87	9.61815	6047	39618	63309	3091734
114573	51-60	Female	Non-Small Cell Lung Cancer	Discovery	1	io	pembrolizumab	TRUE	36.8	FALSE	37.3	FALSE	37.3	TMB-High	MSS	TMB-sensitive	N/A	0.3	IRS-High	1.19546	4.63865	4.25768	0.84976	0.649689	1.50858	23.91	15.8881	35.565	1.17106	32505	342554	18.386	259	2729.48	11.4149	4913	51775.7	15.66	410	4320.79	12.0774	561	2681	7400	306896
114581	61-70	Female	Non-Small Cell Lung Cancer	Discovery	1	io	pembrolizumab	TRUE	14.9	TRUE	14.9	TRUE	14.9	TMB-High	MSS	TMB-sensitive	N/A	0.3	IRS-High	1.27724	3.57194	-1.80749	0.917552	-0.188064	1.09452	10.8922	5.79965	18.6259	1.19352	24965	5115.01	12.3208	13963	2860.84	11.4827	141389	28968.8	14.8223	15826	3242.55	11.6634	56593	137899	230312	5112732
114620	71-80	Female	Endometrial Cancer	Discovery	2	angio+io	pembrolizumab	FALSE	18.4	TRUE	18.4	TRUE	26.6	TMB-Low	MSS	TMB-insensitive	CDKN2A not deep deletion	0.4	IRS-Low	0.867465	1.80129	-1.5058	-0.0665535	-0.708999	2.09996	2.48533	0.512535	9.66652	1.20708	2054	6304.92	12.6225	471	1445.77	10.4986	6577	20188.6	14.3013	2121	6510.59	12.6688	1724	10650	19317	1091094
114803	>80	Male	Renal Cell Carcinoma	Discovery	1	angio+io	pembrolizumab	FALSE	20.1	TRUE	24.3	TRUE	24.3	TMB-Low	MSS	TMB-insensitive	N/A	0.2	IRS-Low	0.791914	1.39393	0.261964	0.262203	-1.87622	2.35069	1.62794	0.197151	8.33634	1.22854	10594	21472.3	14.3903	896	1816.05	10.8274	4435	8989.02	13.1341	3822	7746.57	12.9195	2941	19607	29255	885981
114906	71-80	Male	Skin Cancer, Non-Melanoma	Discovery	2	io	pembrolizumab	TRUE	2.8	FALSE	2.8	FALSE	25.2	TMB-High	MSS	TMB-insensitive	CDKN2A not deep deletion	0.7	IRS-High	1.59485	4.31346	3.21581	4.32558	0.989598	3.63045	18.8829	11.9702	28.3335	1.21803	72937	166377	17.3441	13317	30377.5	14.8908	28728	65531.6	15.9999	8246	18810	14.1993	3821	12386	37566	953475
115007	51-60	Male	Non-Small Cell Lung Cancer	Discovery	1	chemo+io	pembrolizumab	FALSE	2.3	FALSE	2.3	FALSE	2.3	TMB-Low	MSS	TMB-sensitive	CDKN2A not deep deletion	0.85	IRS-High	1.06808	3.32929	-0.734586	-0.554902	-0.561875	0.93343	9.05115	4.51831	16.1949	1.21532	9348	10761.4	13.3937	895	1030.32	10.0103	19420	22356.2	14.4485	2519	2899.86	11.5023	9985	24543	46521	1304090
115114	61-70	Male	Renal Cell Carcinoma	Discovery	1	io	pembrolizumab	TRUE	1.7	FALSE	1.7	FALSE	1.7	TMB-Low	MSS	TMB-insensitive	CDKN2A deep deletion	0.5	IRS-Low	0.198157	0	1.73607	1.65148	0.972324	2.41013	0	0	3.01181	1.2248	39839	59654.5	15.8644	3178	4758.7	12.2167	43243	64751.6	15.9827	5391	8072.43	12.979	6581	21405	39599	1167089
115264	71-80	Male	Bladder Cancer	Discovery	2	io	pembrolizumab	TRUE	10.2	FALSE	11.1	FALSE	15.1	TMB-Low	MSS	TMB-insensitive	CDKN2A deep deletion	0.45	IRS-High	1.16264	3.22752	1.63916	1.24117	-0.415569	2.35526	8.36658	4.01211	15.3864	1.19523	3474	55778.8	15.7675	223	3580.51	11.8064	1541	24742.4	14.5948	484	7771.15	12.9241	520	1925	3693	106755
115268	71-80	Female	Endometrial Cancer	Discovery	1	angio+io	pembrolizumab	FALSE	5.3	FALSE	5.3	FALSE	98.6	TMB-Low	MSS	TMB-insensitive	CDKN2A deep deletion	0.75	IRS-Low	0.49426	1.55437	-1.37712	-1.03086	0.881313	1.07032	1.93705	0.234586	6.99727	1.0325	3286	6893.22	12.7512	353	740.507	9.53432	28980	60792.9	15.8916	1520	3188.59	11.6392	3184	14650	28266	1016916
115286	61-70	Female	Renal Cell Carcinoma	Discovery	1	io	pembrolizumab	TRUE	1.9	TRUE	1.9	TRUE	1.9	TMB-Low	MSS	TMB-insensitive	CDKN2A deep deletion	0.5	IRS-High	1.03274	2.23312	-1.52483	1.2318	-1.57787	1.20042	3.70149	1.00853	10.7975	1.08065	1562	6222.3	12.6035	893	3557.31	11.797	2775	11054.3	13.4325	876	3489.59	11.7693	1873	10809	14885	577805
115321	61-70	Male	Non-Small Cell Lung Cancer	Discovery	1	chemo+io	pembrolizumab	FALSE	3	TRUE	4.6	TRUE	4.6	TMB-Low	MSS	TMB-sensitive	CDKN2A deep deletion	0.9	IRS-High	1.02474	3.21133	1.30768	3.54695	0.0947231	0.0813887	8.26204	3.96198	15.1941	1.21035	12089	44328.5	15.436	4829	17707.2	14.1121	9611	35242	15.1051	438	1606.08	10.6502	2836	5375	19708	704804
115404	51-60	Male	Pancreatic Cancer	Discovery	3	io	pembrolizumab	TRUE	25.5	FALSE	26	FALSE	46.4	TMB-High	MSI-High	TMB-sensitive	CDKN2A not deep deletion	0.75	IRS-High	1.47709	4.62054	-1.79946	-1.51735	1.20359	2.614	23.5991	15.6815	37.0859	1.18648	12395	5143.56	12.3288	1273	528.258	9.04783	183169	76009.8	16.2139	22406	9297.83	13.1828	25060	88267	91028	4548065
115457	71-80	Male	Sarcoma	Discovery	1	io	pembrolizumab	TRUE	1.5	FALSE	1.5	FALSE	1.5	TMB-High	MSS	TMB-insensitive	CDKN2A deep deletion	0.65	IRS-High	1.27368	5.64394	3.18476	3.188	1.96185	-1.18051	49.0028	37.3945	72.2302	1.22442	51103	162834	17.3131	4333	13806.6	13.7532	40349	128568	16.9722	210	669.143	9.38833	2151	8867	27266	750225
115853	51-60	Male	Non-Small Cell Lung Cancer	Discovery	1	io	pembrolizumab	TRUE	25.7	FALSE	26.2	FALSE	26.2	TMB-High	MSS	TMB-sensitive	CDKN2A not deep deletion	0.4	IRS-High	1.54479	4.59909	1.83195	2.49488	1.47757	3.11903	23.2361	14.7298	38.4869	0.989838	69172	63753.5	15.9602	9265	8539.24	13.0601	99718	91906.8	16.4879	14317	13195.5	13.6879	11283	50221	53534	2156454
115897	51-60	Male	Non-Small Cell Lung Cancer	Discovery	1	chemo+io	pembrolizumab	FALSE	7.5	TRUE	7.5	TRUE	7.5	TMB-High	MSS	TMB-sensitive	CDKN2A not deep deletion	0.9	IRS-Low	0.679731	3.63788	-1.49347	-3.07816	1.51391	-0.849064	11.4483	6.25891	19.2082	1.22289	15078	6359.06	12.6348	423	178.398	7.48702	223480	94251.4	16.5242	1997	842.223	9.71977	19974	74520	140595	3502150
115902	71-80	Male	Esophagogastric Cancer	Discovery	1	io	pembrolizumab	TRUE	2.4	TRUE	2.4	TRUE	2.4	TMB-Low	MSS	TMB-insensitive	N/A	0.2	IRS-Low	0.629263	0	0.457556	4.61003	0.228704	3.44485	0	0	7.19693	0.774167	1631	24590.1	14.5858	2454	36998.3	15.1752	2565	38671.8	15.239	1097	16539.2	14.0137	537	1874	4159	140663
115930	61-70	Male	Melanoma	Discovery	1	io	pembrolizumab	TRUE	1.5	TRUE	6	FALSE	6	TMB-Low	MSS	TMB-sensitive	N/A	0.2	IRS-Low	-0.0154869	0	1.17436	-0.620061	-0.861954	0.21857	0	0	3.10817	1.18683	14323	40415.3	15.3027	349	984.776	9.94512	6435	18157.7	14.1484	626	1766.39	10.7874	2248	10013	22236	702146
115966	61-70	Male	Cancer of Unknown Primary	Discovery	1	io	pembrolizumab	TRUE	5.2	TRUE	5.2	TRUE	5.2	TMB-Low	MSS	TMB-insensitive	CDKN2A deep deletion	0.4	IRS-Low	0.580879	0.867926	0.269104	1.31981	0.0931008	2.52439	0.825037	0.0208881	4.59681	1.21207	31297	21578.9	14.3974	5484	3781.14	11.885	51056	35202.4	15.1034	12673	8737.86	13.0932	9606	47612	85999	2025712
115999	71-80	Male	Non-Small Cell Lung Cancer	Discovery	1	chemo+io	pembrolizumab	FALSE	3.5	FALSE	5.2	FALSE	5.2	TMB-Low	MSS	TMB-sensitive	N/A	0.3	IRS-Low	0.723246	1.78637	1.56084	0.376246	-0.0635531	2.63262	2.44946	0.505138	9.52702	1.22476	4005	52831.4	15.6891	149	1965.51	10.9414	2394	31580.1	14.9468	714	9418.63	13.2015	919	1360	4495	247262
116058	71-80	Female	Non-Small Cell Lung Cancer	Discovery	1	io	pembrolizumab	FALSE	7.7	FALSE	6.1	FALSE	81.3	TMB-High	MSS	TMB-sensitive	CDKN2A not deep deletion	0.4	IRS-High	0.989719	3.58579	-0.557433	1.96426	0.650448	-0.850041	11.0068	5.03304	22.491	0.817673	2501	12167.5	13.5709	1215	5911.03	12.5294	10648	51803	15.6608	173	841.652	9.71879	1368	6926	12188	1180792
116084	>80	Male	Non-Small Cell Lung Cancer	Discovery	1	io	pembrolizumab	TRUE	23.1	FALSE	26.3	FALSE	26.3	TMB-Low	MSS	TMB-sensitive	CDKN2A not deep deletion	0.5	IRS-Low	0.857907	1.39167	1.6158	3.08619	0.592851	3.77513	1.62383	0.196653	7.11826	1.23166	14862	54882.7	15.7441	3484	12865.8	13.6514	13479	49775.5	15.6032	5631	20794.3	14.344	1629	7651	26558	1175438
116166	71-80	Male	Cancer of Unknown Primary	Discovery	1	io	pembrolizumab	TRUE	25.2	FALSE	25.5	FALSE	25.5	TMB-Low	MSS	TMB-insensitive	CDKN2A not deep deletion	0.9	IRS-Low	0.801059	3.44294	-0.764073	0.583421	1.99941	-0.603019	9.87499	4.92957	17.669	1.11393	9488	10543.6	13.3642	2042	2269.19	11.1486	118747	131959	17.0097	899	999.022	9.96582	7404	25425	53650	1573646
116296	61-70	Male	Non-Small Cell Lung Cancer	Discovery	1	io	pembrolizumab	TRUE	9.8	FALSE	9.8	FALSE	9.8	TMB-Low	MSS	TMB-sensitive	N/A	0.35	IRS-High	1.26567	2.41418	-0.503468	4.63557	0.143907	2.66064	4.33017	1.406	10.1051	1.15469	8606	12631.3	13.6248	25658	37659	15.2007	24844	36464.2	15.1542	6543	9603.34	13.2295	4223	19250	63446	1954717
116336	71-80	Female	Bladder Cancer	Discovery	1	io	pembrolizumab	TRUE	1.4	TRUE	2.7	TRUE	2.7	TMB-Low	MSS	TMB-insensitive	N/A	0.25	IRS-Low	0.201314	0.877382	1.91311	1.37711	0.0987129	-0.0495285	0.837038	0.021192	4.66367	1.19469	5794	67443.3	16.0414	338	3934.38	11.9423	3036	35339.6	15.109	126	1466.66	10.5193	671	3899	5094	324690
116365	71-80	Female	Head and Neck Cancer	Discovery	1	io	pembrolizumab	TRUE	2.2	TRUE	2.2	TRUE	2.2	TMB-Low	MSS	TMB-sensitive	CDKN2A deep deletion	0.75	IRS-Low	0.68172	1.78545	-1.07826	0.728205	-0.0555518	0.719553	2.44726	0.504685	7.15193	1.22586	15643	8480.09	13.05	4628	2508.84	11.2934	58579	31755.7	14.9548	4612	2500.17	11.2884	15363	52119	148288	5307882
116713	>80	Male	Non-Small Cell Lung Cancer	Discovery	1	chemo+io	pembrolizumab	FALSE	11.4	TRUE	11.4	TRUE	11.4	TMB-High	MSS	TMB-sensitive	CDKN2A not deep deletion	0.45	IRS-High	0.949333	3.81744	0.848823	0.582815	-0.0625643	-0.775878	13.0982	7.48678	21.2706	1.22154	21001	32251.4	14.9771	1477	2268.24	11.148	20578	31601.8	14.9478	577	886.102	9.79296	5161	22117	38611	2810721
117028	71-80	Male	Bladder Cancer	Discovery	1	io	pembrolizumab	TRUE	5.8	FALSE	5.8	FALSE	5.8	TMB-Low	MSS	TMB-insensitive	N/A	0.25	IRS-Low	0.529144	1.79586	1.61221	0.301897	-0.107224	0.923831	2.47222	0.509831	7.22485	1.21349	33316	54746.6	15.7405	1136	1866.74	10.8671	18645	30638.4	14.9031	1753	2880.62	11.4927	6150	26611	36084	2986674
117105	71-80	Female	Non-Small Cell Lung Cancer	Discovery	1	chemo+io	pembrolizumab	FALSE	21.2	FALSE	21.2	FALSE	21.2	TMB-Low	MSS	TMB-sensitive	CDKN2A not deep deletion	0.55	IRS-Low	0.729236	1.97132	1.30548	0.965022	-0.242637	1.65884	2.92127	0.602435	8.53715	1.02695	28743	44260.8	15.4338	1920	2956.57	11.5302	18114	27893.4	14.7677	3114	4795.19	12.2277	2932	18348	51428	1138961
117484	31-40	Male	Head and Neck Cancer	Discovery	2	io	pembrolizumab	TRUE	4.5	TRUE	4.5	TRUE	11.2	TMB-Low	MSS	TMB-sensitive	CDKN2A not deep deletion	0.8	IRS-Low	-0.830456	2.08298	-0.392493	-1.08039	2.15665	-10.5688	3.23682	0.881926	8.28753	1.23578	3184	13641.3	13.7358	167	715.483	9.48479	34347	147154	17.167	0	0	0	3360	5154	13840	248601
117504	61-70	Female	Non-Small Cell Lung Cancer	Discovery	1	chemo+io	pembrolizumab	FALSE	5.4	TRUE	5.4	TRUE	5.4	TMB-High	MSS	TMB-sensitive	N/A	0.25	IRS-High	0.984613	3.61822	1.44833	0.866571	-0.397554	-0.0548053	11.2798	6.00603	19.2887	1.1525	8795	48867.6	15.5766	497	2761.48	11.4317	4509	25053.3	14.6128	263	1461.31	10.514	2097	5085	5163	468337
117515	71-80	Male	Non-Small Cell Lung Cancer	Discovery	1	chemo+io	pembrolizumab	FALSE	5.5	TRUE	5.5	TRUE	5.5	TMB-Low	MSS	TMB-sensitive	N/A	0.2	IRS-Low	0.56933	0.86439	2.11665	1.46396	-0.067515	3.19261	0.82057	0.020775	4.57192	1.21866	26169	77662.4	16.2449	1408	4178.56	12.0291	10612	31493.5	14.9428	4679	13886	13.7614	2443	15798	19980	1873983
117564	61-70	Female	Cancer of Unknown Primary	Discovery	1	io	pembrolizumab	TRUE	1.3	TRUE	5.6	TRUE	5.6	TMB-Low	MSS	TMB-insensitive	CDKN2A not deep deletion	0.4	IRS-High	0.90308	2.66945	0.920466	2.85517	0.192695	0.566138	5.36185	1.96771	12.8887	1.11902	49984	33893.4	15.0488	16166	10961.9	13.4203	55625	37718.5	15.203	3315	2247.85	11.135	10962	41667	96620	2439347
117606	71-80	Male	Head and Neck Cancer	Discovery	2	chemo+io	pembrolizumab	FALSE	25.7	FALSE	25.7	FALSE	53.2	TMB-Low	MSS	TMB-sensitive	CDKN2A not deep deletion	0.55	IRS-Low	0.747691	0.861653	0.516042	4.39221	1.72214	3.57295	0.817119	0.0206877	4.55269	1.22381	18028	25607.5	14.6443	22397	31813.4	14.9574	76657	108886	16.7325	12725	18075	14.1418	4359	19891	67500	2322390
117696	61-70	Female	Non-Small Cell Lung Cancer	Discovery	1	chemo+io	pembrolizumab	FALSE	3.5	FALSE	3.5	FALSE	3.5	TMB-Low	MSS	TMB-sensitive	CDKN2A deep deletion	0.7	IRS-High	0.875497	3.19277	-0.893295	-1.17028	-1.79705	-1.03248	8.14364	3.27417	18.3385	0.859566	1807	9640.21	13.235	126	672.201	9.39489	1780	9496.17	13.2133	139	741.555	9.53635	682	5296	13824	254189
117958	>80	Male	Melanoma	Discovery	1	io	pembrolizumab	TRUE	1.3	FALSE	1.3	FALSE	1.3	TMB-High	MSS	TMB-sensitive	CDKN2A not deep deletion	0.75	IRS-High	1.27909	3.89012	0.113517	0.351759	-0.293682	1.56543	13.8267	8.05456	25.1224	1.22951	72672	19372.7	14.2418	7249	1932.42	10.9169	100998	26923.7	14.7166	16860	4494.49	12.1343	39010	185584	207725	4038277
118084	71-80	Male	Small Cell Lung Cancer	Discovery	2	io	pembrolizumab	TRUE	5.4	FALSE	8.6	FALSE	28.7	TMB-Low	MSS	TMB-insensitive	CDKN2A not deep deletion	0.7	IRS-Low	0.849989	3.06341	-2.82681	0.627286	2.06544	-0.287152	7.35944	3.36521	15.038	1.22292	2637	2522.97	11.3015	2445	2339.28	11.1925	144382	138139	17.0758	1300	1243.79	10.2817	10134	40892	61975	1256267
118100	71-80	Female	Non-Small Cell Lung Cancer	Discovery	1	io	pembrolizumab	TRUE	2.9	FALSE	2.9	FALSE	2.9	TMB-Low	MSS	TMB-sensitive	N/A	0.35	IRS-Low	0.845389	2.75782	0.207319	1.62247	0.150853	0.120875	5.76374	2.31733	11.8755	1.21449	42559	20674.2	14.3356	9601	4663.95	12.1876	75426	36640.2	15.1612	3398	1650.67	10.6897	23078	58162	71187	3006354
118351	51-60	Male	Non-Small Cell Lung Cancer	Discovery	1	chemo+io	pembrolizumab	FALSE	15.8	TRUE	17.2	FALSE	17.2	TMB-Low	MSS	TMB-sensitive	N/A	0.3	IRS-Low	0.656385	2.79474	2.2737	0.937363	-0.467096	-0.628912	5.93907	1.9284	13.8597	0.841883	12002	86593.9	16.402	402	2900.41	11.5025	3309	23874.3	14.5432	136	981.234	9.93992	1738	3916	7045	384890
118689	71-80	Female	Non-Small Cell Lung Cancer	Discovery	1	io	pembrolizumab	TRUE	9.3	TRUE	9.3	TRUE	9.3	TMB-High	MSS	TMB-sensitive	CDKN2A not deep deletion	0.7	IRS-High	1.31139	4.71304	1.30203	-0.797487	0.646291	1.73828	25.2281	17.1413	38.6652	1.22879	61108	44155	15.4303	1205	870.701	9.76769	71486	51653.9	15.6566	7012	5066.69	12.3071	13640	57069	82061	1638158
118793	71-80	Female	Non-Small Cell Lung Cancer	Discovery	1	io	pembrolizumab	TRUE	10.5	FALSE	17.7	FALSE	17.7	TMB-High	MSS	TMB-sensitive	CDKN2A not deep deletion	0.5	IRS-High	1.68997	4.47186	-0.227031	2.89827	-0.736448	1.92171	21.1904	13.8423	33.9442	1.22697	22245	15299.2	13.9013	16422	11294.4	13.4634	28801	19808.1	14.2739	8366	5753.79	12.4905	11601	60148	86215	6706930
118883	61-70	Female	Cancer of Unknown Primary	Discovery	1	io	pembrolizumab	TRUE	23.3	FALSE	24.7	FALSE	24.7	TMB-High	MSS	TMB-insensitive	CDKN2A not deep deletion	0.65	IRS-High	0.951912	3.9881	1.98316	1.10918	1.95139	0.503869	14.8686	8.8121	24.509	1.2106	25092	70798.6	16.1115	1158	3267.37	11.6744	45237	127639	16.9617	763	2152.85	11.0727	3339	14356	21015	1012382
119066	71-80	Male	Melanoma	Discovery	1	io	pembrolizumab	TRUE	4.8	FALSE	6.3	FALSE	6.3	TMB-High	MSS	TMB-sensitive	CDKN2A not deep deletion	0.4	IRS-High	2.13243	6.67919	0.0983649	1.2767	0.876251	2.64647	101.48	83.9271	123.51	1.15294	24066	19170.3	14.2267	4607	3669.8	11.8419	76051	60580	15.8866	11938	9509.46	13.2153	10876	63869	74438	2539414
119099	61-70	Male	Cancer of Unknown Primary	Discovery	2	chemo+io	pembrolizumab	FALSE	5.1	FALSE	5.1	FALSE	9	TMB-High	MSS	TMB-insensitive	CDKN2A deep deletion	0.65	IRS-High	1.56693	5.01421	-0.923525	3.00672	0.327194	-0.179626	31.3168	22.1617	43.9374	1.21341	12208	9440.29	13.2048	15746	12176.2	13.5719	53543	41404.1	15.3375	1733	1340.11	10.3892	13448	36720	50367	2745494
119245	71-80	Female	Non-Small Cell Lung Cancer	Discovery	2	io	pembrolizumab	TRUE	14.1	TRUE	14.1	TRUE	26.5	TMB-High	MSS	TMB-sensitive	N/A	0.3	IRS-High	1.28456	3.96896	0.345713	3.80894	1.39301	0.795109	14.6595	8.68816	24.1643	1.22787	18207	22755.7	14.474	16989	21233.4	14.3741	69349	86674.8	16.4033	2108	2634.65	11.3639	9267	22606	25079	4311643
119252	51-60	Female	Non-Small Cell Lung Cancer	Discovery	1	chemo+io	pembrolizumab	FALSE	7.1	FALSE	8.9	FALSE	8.9	TMB-Low	MSS	TMB-sensitive	N/A	0.3	IRS-High	1.2284	3.45148	1.22003	3.33339	-1.11434	0.551459	9.93953	5.13591	17.3623	1.2073	35152	41715.3	15.3483	12868	15270.6	13.8986	12845	15243.3	13.896	1875	2225.09	11.1203	8763	26239	25717	2642066
119423	61-70	Male	Non-Small Cell Lung Cancer	Discovery	1	chemo+io	pembrolizumab	FALSE	9	FALSE	16	FALSE	16	TMB-Low	MSS	TMB-sensitive	N/A	0.2	IRS-Low	0.0441947	0.924715	3.76981	-0.693489	-0.00170831	0.465729	0.898309	0.0227432	5.00505	1.1132	87960	244268	17.8981	337	935.859	9.87169	11870	32963.3	15.0086	755	2096.66	11.0346	3068	12027	21352	836506
119453	61-70	Male	Non-Small Cell Lung Cancer	Discovery	1	chemo+io	pembrolizumab	FALSE	2.8	FALSE	10.6	FALSE	10.6	TMB-High	MSS	TMB-sensitive	CDKN2A deep deletion	0.5	IRS-Low	0.732542	4.51987	3.53835	-0.574999	0.0643464	-2.29994	21.9413	14.4595	33.8453	1.23056	142112	208059	17.6666	694	1016.05	9.99018	23570	34507.7	15.0747	210	307.451	8.2689	7103	33144	37706	2716933
119455	71-80	Female	Non-Small Cell Lung Cancer	Discovery	2	io	pembrolizumab	TRUE	2.6	FALSE	2.6	FALSE	10.2	TMB-High	MSS	TMB-sensitive	CDKN2A not deep deletion	0.55	IRS-High	1.11353	4.03743	1.00349	0.164685	-0.8728	-0.0973554	15.4205	8.81417	25.0418	1.03758	17662	35901.1	15.1318	835	1697.28	10.7299	8866	18021.7	14.1375	698	1418.81	10.4715	5116	22022	11678	1452635
119484	>80	Male	Non-Small Cell Lung Cancer	Discovery	1	io	pembrolizumab	TRUE	4.3	TRUE	4.3	TRUE	4.3	TMB-High	MSS	TMB-sensitive	CDKN2A deep deletion	0.8	IRS-Low	0.611163	3.57137	-3.94062	-3.28147	1.55002	-2.41961	10.8875	5.79713	18.6178	1.19403	3530	1165.26	10.1877	469	154.817	7.28371	292758	96639.6	16.5603	857	282.896	8.14922	31503	138045	157561	3729156
119492	51-60	Male	Cancer of Unknown Primary	Discovery	1	chemo+io	pembrolizumab	FALSE	2.1	FALSE	2.1	FALSE	2.1	TMB-High	MSS	TMB-insensitive	CDKN2A not deep deletion	0.9	IRS-High	1.23027	4.12236	-1.97714	0.666394	2.53434	1.25175	16.4162	10.0275	25.3534	1.21831	8964	4547.43	12.1512	4738	2403.58	11.2316	376882	191192	17.5447	7128	3616.03	11.8206	11981	99645	116884	3171778
119543	61-70	Male	Esophagogastric Cancer	Discovery	2	io	pembrolizumab	TRUE	3.3	TRUE	3.3	TRUE	16.3	TMB-Low	MSS	TMB-insensitive	CDKN2A deep deletion	0.45	IRS-Low	0.687967	2.56155	-2.43957	-0.893249	0.0964633	-0.817005	4.90342	1.79947	10.6727	1.22364	8170	3300.08	11.6887	2017	814.719	9.67193	87354	35284.6	15.1068	2132	861.17	9.75183	20246	93957	146797	2132147
119556	71-80	Male	Bladder Cancer	Discovery	1	io	pembrolizumab	TRUE	2	FALSE	2	FALSE	2	TMB-Low	MSS	TMB-insensitive	CDKN2A not deep deletion	0.75	IRS-Low	0.37199	2.60881	-1.86511	-1.41321	0.968504	-2.55932	5.1	1.87161	13.3987	1.17647	4059	4914.72	12.2632	469	567.875	9.15197	53336	64580.4	15.9788	212	256.694	8.00952	2379	29147	48971	2513271
119616	>80	Male	Bladder Cancer	Discovery	1	io	pembrolizumab	TRUE	8	FALSE	8	FALSE	8	TMB-Low	MSS	TMB-insensitive	CDKN2A not deep deletion	0.75	IRS-Low	0.858595	2.90527	-1.86183	0.461227	0.662907	-0.197248	6.49159	2.80261	13.8634	1.23236	6214	4925.9	12.2665	2630	2084.83	11.0264	65916	52252.3	15.6732	1670	1323.83	10.3716	10349	35642	75773	5059781
119760	>80	Male	Hepatobiliary Cancer	Discovery	1	io	pembrolizumab	TRUE	10.6	TRUE	10.6	TRUE	10.6	TMB-High	MSS	TMB-insensitive	N/A	0.3	IRS-High	1.36322	4.81201	0.46822	-0.112995	0.0239303	0.726964	27.0904	18.6479	38.0448	1.21814	64429	24772.6	14.5965	3641	1399.94	10.4522	87269	33554.4	15.0343	6536	2513.05	11.2958	30384	73483	136167	3009647
119785	61-70	Male	Esophagogastric Cancer	Discovery	3	io	pembrolizumab	TRUE	4	TRUE	4	TRUE	12.4	TMB-Low	MSS	TMB-insensitive	N/A	0.3	IRS-Low	0.73283	1.80678	-1.09917	2.04981	1.56201	1.49027	2.49862	0.515275	7.302	1.20066	15896	8358.03	13.0291	11929	6272.2	12.615	185332	97446.6	16.5723	8114	4266.3	12.0591	19778	62317	96338	3740235
119954	51-60	Male	Bladder Cancer	Discovery	1	io	pembrolizumab	TRUE	2.3	FALSE	2.3	FALSE	2.3	TMB-Low	MSS	TMB-insensitive	CDKN2A not deep deletion	0.8	IRS-High	1.07534	3.38764	0.664991	1.60213	0.756818	1.29274	9.46601	4.7254	16.9372	1.16205	7693	28392.7	14.7933	1246	4598.64	12.1673	15110	55766.8	15.7671	1008	3720.25	11.8616	4365	6445	16066	698082
120271	61-70	Male	Cancer of Unknown Primary	Discovery	2	io	pembrolizumab	TRUE	5.8	TRUE	8.7	FALSE	10	TMB-Low	MSS	TMB-insensitive	N/A	0.2	IRS-Low	0.31752	0	2.79156	3.52517	-0.7147	1.83011	0	0	3.01779	1.22238	155360	123988	16.9199	21855	17441.9	14.0903	25197	20109	14.2956	6766	5399.75	12.3989	6891	37525	74298	1873068
120459	61-70	Male	Non-Small Cell Lung Cancer	Discovery	1	chemo+io	pembrolizumab	FALSE	10.3	TRUE	20.4	TRUE	20.4	TMB-Low	MSS	TMB-sensitive	CDKN2A not deep deletion	0.5	IRS-Low	0.839885	2.76109	-1.2495	0.315209	1.0402	0.640522	5.77906	2.32348	13.0137	1.21127	8470	7530.86	12.8788	2119	1884.05	10.8804	76335	67871.1	16.0505	2662	2366.84	11.2094	11696	43592	42212	2599893
120489	71-80	Male	Cancer of Unknown Primary	Discovery	1	io	pembrolizumab	TRUE	11.2	TRUE	11.2	TRUE	11.2	TMB-Low	MSS	TMB-insensitive	CDKN2A not deep deletion	0.7	IRS-High	1.39683	3.34992	-1.42738	2.94898	0.407987	2.18261	9.1959	4.59057	18.5843	1.19619	4544	6657.21	12.7009	7985	11698.5	13.5142	29889	43789	15.4183	4706	6894.54	12.7514	6619	21354	40473	1343205
120526	61-70	Female	Non-Small Cell Lung Cancer	Discovery	1	chemo+io	pembrolizumab	FALSE	12.6	FALSE	19.1	FALSE	19.1	TMB-Low	MSS	TMB-sensitive	N/A	0.2	IRS-Low	0.789884	0.864697	-2.54129	0.562411	-0.978634	2.62438	0.820957	0.0207848	4.57407	1.21809	1129	3075.35	11.587	821	2236.37	11.1276	6148	16746.9	14.0317	3438	9364.97	13.1932	2720	12756	21768	914249
120528	>80	Female	Melanoma	Discovery	1	io	pembrolizumab	TRUE	3.1	FALSE	3.1	FALSE	3.1	TMB-High	MSS	TMB-sensitive	CDKN2A not deep deletion	0.8	IRS-High	1.78558	6.99993	-0.0192212	-0.400743	0.497439	-0.610007	126.994	107.79	148.633	1.22053	41962	17669.7	14.1091	2723	1146.62	10.1644	110642	46590.1	15.5078	2361	994.19	9.95883	18661	67097	203399	3732435
121201	71-80	Male	Prostate Cancer	Discovery	4	hormonal+io	pembrolizumab	FALSE	2.3	TRUE	2.3	TRUE	43.3	TMB-Low	MSS	TMB-insensitive	CDKN2A not deep deletion	0.75	IRS-Low	0.377442	1.39075	-2.63958	-0.432744	-0.148352	-1.25172	1.62215	0.19645	5.85974	1.23293	7357	2872.73	11.4887	2872	1121.45	10.1324	76259	29777.3	14.862	1631	636.867	9.31711	26632	96196	147626	5717717
121665	61-70	Male	Esophagogastric Cancer	Discovery	2	io	pembrolizumab	TRUE	1.5	FALSE	1.5	FALSE	4.7	TMB-High	MSS	TMB-insensitive	N/A	0.2	IRS-High	1.85357	4.44346	-3.52625	2.95636	-1.2705	1.34759	20.7578	12.8494	31.7303	1.01167	207	1553.29	10.602	1567	11758.5	13.5215	1823	13679.5	13.7398	515	3864.46	11.9164	774	4030	7902	323679
121708	31-40	Male	Non-Small Cell Lung Cancer	Discovery	1	chemo+io	pembrolizumab	FALSE	7.6	TRUE	15.5	FALSE	15.5	TMB-Low	MSS	TMB-sensitive	N/A	0.3	IRS-High	0.910522	2.12839	-0.123254	1.68146	0.468601	2.24348	3.3723	0.918838	8.6344	1.18614	25608	16440.3	14.005	7568	4858.65	12.2466	71134	45668	15.4789	11202	7191.68	12.8123	16764	44009	40456	2572130
121947	>80	Female	Colorectal Cancer	Discovery	1	io	pembrolizumab	TRUE	12	TRUE	12	TRUE	12	TMB-High	MSI-High	TMB-sensitive	CDKN2A not deep deletion	0.6	IRS-High	1.2897	4.76375	-0.123442	-1.37128	-0.0462775	0.530432	26.1664	17.6544	40.4218	1.14651	18613	16438.2	14.0049	662	584.649	9.19389	36189	31960.5	14.964	2483	2192.88	11.0993	11775	27870	71952	1686590
121969	71-80	Male	Non-Small Cell Lung Cancer	Discovery	1	io	pembrolizumab	TRUE	4.4	FALSE	4.4	FALSE	4.4	TMB-High	MSS	TMB-sensitive	CDKN2A not deep deletion	0.7	IRS-High	1.2472	3.67892	-0.778199	2.62878	1.22207	1.1214	11.8076	6.45532	21.9139	1.18568	38729	10440.9	13.3501	34756	9369.81	13.194	285583	76989.8	16.2324	12254	3303.53	11.6902	25980	107324	219947	4266336
122053	71-80	Male	Head and Neck Cancer	Discovery	1	io	pembrolizumab	TRUE	16	FALSE	17.3	FALSE	17.3	TMB-Low	MSS	TMB-sensitive	CDKN2A deep deletion	0.45	IRS-Low	0.48098	1.82375	0.879489	1.10534	0.150063	-0.214419	2.54	0.523809	7.42293	1.1811	77541	32944.2	15.0078	7670	3258.69	11.6705	86193	36620.2	15.1604	3079	1308.15	10.3544	33403	66501	66968	3839577
122241	61-70	Male	Non-Small Cell Lung Cancer	Discovery	1	chemo+io	pembrolizumab	FALSE	7.6	FALSE	7.6	FALSE	7.6	TMB-High	MSS	TMB-sensitive	CDKN2A deep deletion	0.9	IRS-High	1.00444	3.66935	-0.55491	3.60746	0.948511	-1.62039	11.7229	6.40903	19.6689	1.19425	8282	12188.8	13.5734	12547	18465.7	14.1726	43277	63691.6	15.9588	335	493.026	8.94844	7066	21478	37917	3040557
122613	51-60	Male	Non-Small Cell Lung Cancer	Discovery	1	io	pembrolizumab	TRUE	12.6	FALSE	17.3	FALSE	17.3	TMB-High	MSS	TMB-sensitive	CDKN2A not deep deletion	0.8	IRS-High	1.21705	4.45166	-2.74473	1.08522	0.786966	-1.48587	20.8818	13.5136	30.8255	1.19721	1791	2670.74	11.3836	2155	3213.54	11.6504	38187	56944.4	15.7973	363	541.306	9.08296	5526	18947	52310	3049828
122796	51-60	Male	Melanoma	Discovery	1	io	pembrolizumab	TRUE	1.3	FALSE	1.3	FALSE	1.3	TMB-Low	MSS	TMB-sensitive	N/A	0.3	IRS-Low	0.697496	3.38313	-1.249	-0.870337	1.2276	-1.35546	9.43335	4.7091	16.8788	1.16608	6407	7533.47	12.8793	704	827.777	9.69484	65729	77285.4	16.2379	504	592.613	9.21338	11049	24029	45348	1332165
122884	61-70	Male	Non-Small Cell Lung Cancer	Discovery	1	chemo+io	pembrolizumab	FALSE	2.7	FALSE	2.7	FALSE	2.7	TMB-High	MSS	TMB-sensitive	N/A	0.3	IRS-High	1.18936	3.86393	-0.100361	1.57477	-0.72379	-0.243878	13.56	7.7507	22.0204	1.17995	17776	16703.3	14.0279	4802	4512.22	12.1399	21266	19982.7	14.2865	1364	1281.69	10.325	11067	31287	35181	3190252
123265	61-70	Male	Cancer of Unknown Primary	Discovery	1	chemo+io	pembrolizumab	FALSE	6.3	FALSE	7	FALSE	7	TMB-High	MSS	TMB-insensitive	CDKN2A not deep deletion	0.65	IRS-Low	0.818503	4.28627	0.82776	-0.955114	1.0692	-1.46866	18.5117	11.6012	35.0449	1.18843	15027	31783.9	14.9561	369	780.479	9.61006	32740	69249	16.0795	259	547.816	9.10018	1618	13358	31742	894949
123462	>80	Female	Non-Small Cell Lung Cancer	Discovery	1	io	pembrolizumab	TRUE	6.3	FALSE	11.1	FALSE	11.1	TMB-Low	MSS	TMB-sensitive	N/A	0.2	IRS-High	0.958033	2.93804	-0.194651	3.49113	1.54924	0.405045	6.66372	2.87692	15.3185	1.20053	17746	15646.5	13.9336	19321	17035.1	14.0563	109548	96587.4	16.5596	2280	2010.25	10.9739	24878	32045	37677	4502495
123548	>80	Male	Skin Cancer, Non-Melanoma	Discovery	1	io	pembrolizumab	TRUE	1.1	FALSE	1.1	FALSE	1.1	TMB-High	MSS	TMB-insensitive	CDKN2A not deep deletion	0.9	IRS-High	1.44057	5.02543	0.745946	0.821973	2.54713	2.24919	31.5691	22.1107	43.7047	1.14036	15423	30031.6	14.8742	1375	2677.39	11.3872	99063	192895	17.5575	3708	7220.19	12.818	5271	14510	44851	1146789
123562	>80	Female	Non-Small Cell Lung Cancer	Discovery	1	io	pembrolizumab	TRUE	7.1	TRUE	7.1	TRUE	7.1	TMB-Low	MSS	TMB-sensitive	CDKN2A deep deletion	0.5	IRS-High	1.1105	3.10133	1.31388	2.38249	1.45471	2.68304	7.5821	3.0484	17.0739	0.923228	15172	44519.2	15.4422	2692	7899.14	12.9477	30829	90461.6	16.465	3324	9753.62	13.2519	3544	12408	18732	1977008
123571	61-70	Female	Breast Cancer	Discovery	2	hormonal+io	pembrolizumab	FALSE	3.6	FALSE	3.6	FALSE	25.8	TMB-Low	MSS	TMB-insensitive	CDKN2A not deep deletion	0.7	IRS-Low	0.708933	1.49295	-3.93661	1.27314	1.01519	0.633035	1.81464	0.219761	9.29235	1.10215	399	1168.51	10.1917	1250	3660.74	11.8383	22777	66704.5	16.0255	804	2354.59	11.2019	2435	11553	20247	1208097
123662	61-70	Male	Head and Neck Cancer	Discovery	1	io	pembrolizumab	TRUE	1.4	FALSE	1.4	FALSE	1.4	TMB-Low	MSS	TMB-sensitive	CDKN2A not deep deletion	0.4	IRS-High	1.13401	2.93197	-1.259	5.37185	1.72042	0.517549	6.63151	2.86302	13.0667	1.20636	3253	7481.46	12.8693	27278	62735.7	15.937	47288	108756	16.7307	945	2173.37	11.0864	4421	13200	25782	2787701
123725	51-60	Female	Anal Cancer	Discovery	1	chemo+io	pembrolizumab	FALSE	10.9	FALSE	14.2	FALSE	38.4	TMB-Low	MSS	TMB-insensitive	CDKN2A not deep deletion	0.7	IRS-High	1.22034	3.21697	-1.47569	2.01444	1.81143	2.38713	8.29833	3.97938	22.5868	1.20506	3871	6437.93	12.6526	3680	6120.27	12.5796	69651	115838	16.8218	4777	7944.71	12.956	2498	18848	35653	2298840
123817	71-80	Female	Non-Small Cell Lung Cancer	Discovery	1	chemo+io	pembrolizumab	FALSE	1.9	TRUE	1.9	TRUE	1.9	TMB-High	MSS	TMB-sensitive	CDKN2A not deep deletion	0.45	IRS-High	1.15171	4.57418	1.99677	1.86397	1.38537	0.0584371	22.8213	15.0394	39.1715	1.18311	28982	71469.9	16.1251	2236	5514	12.4291	34962	86216.6	16.3957	641	1580.71	10.6273	4217	17533	16813	1285420
123840	71-80	Female	Non-Small Cell Lung Cancer	Discovery	1	io	pembrolizumab	TRUE	3.5	FALSE	8	FALSE	8	TMB-High	MSS	TMB-sensitive	CDKN2A not deep deletion	0.75	IRS-High	1.44003	4.4229	-2.6719	-0.310569	0.0522667	0.865857	20.45	13.1027	35.4881	1.1736	2276	2809.08	11.4564	989	1220.64	10.2546	27726	34220	15.0626	2242	2767.12	11.4347	10421	22892	43599	2187389
123937	51-60	Female	Cancer of Unknown Primary	Discovery	3	io	pembrolizumab	TRUE	6	FALSE	6.9	FALSE	32.4	TMB-High	MSS	TMB-insensitive	N/A	0.25	IRS-High	1.28961	3.76564	2.50338	2.09889	-0.115683	2.35328	12.601	6.51112	23.3436	0.952307	33469	101538	16.6317	2139	6489.29	12.6641	10040	30459.3	14.8946	2558	7760.46	12.9221	2586	9313	31957	666164
123951	61-70	Male	Non-Small Cell Lung Cancer	Discovery	1	io	pembrolizumab	TRUE	5.9	FALSE	7.4	FALSE	7.4	TMB-Low	MSS	TMB-sensitive	N/A	0.2	IRS-High	1.38844	3.4392	-0.997911	2.22206	0.872251	2.82919	9.84682	5.088	18.2415	1.21867	6887	8965.83	13.1304	5429	7067.73	12.7872	46405	60412.3	15.8826	8291	10793.6	13.398	7988	29044	40372	1668314
123980	61-70	Female	Pancreatic Cancer	Discovery	1	chemo+io	pembrolizumab	FALSE	3.5	TRUE	3.5	TRUE	3.5	TMB-High	MSS	TMB-insensitive	N/A	0.2	IRS-High	1.94488	5.97429	-0.0943397	2.89547	-1.29268	0.222876	61.8696	46.4787	80.7257	0.872803	3342	16773.2	14.034	2246	11272.5	13.4606	2684	13470.7	13.7176	353	1771.67	10.7917	2072	7954	10740	828560
124062	61-70	Male	Renal Cell Carcinoma	Discovery	1	angio+io	pembrolizumab	FALSE	6.4	FALSE	7	FALSE	7	TMB-Low	MSS	TMB-insensitive	CDKN2A not deep deletion	0.45	IRS-Low	0.563807	1.00327	0.392953	-0.156424	-1.65624	1.72295	1.00455	0.0254329	5.59695	0.995475	5089	23513.2	14.5212	294	1358.4	10.4088	2266	10469.8	13.3541	1085	5013.14	12.2918	800	6115	14746	391677
124376	51-60	Male	Non-Small Cell Lung Cancer	Discovery	1	io	pembrolizumab	TRUE	16.7	TRUE	16.7	TRUE	16.7	TMB-Low	MSS	TMB-sensitive	CDKN2A not deep deletion	0.7	IRS-High	0.989377	2.75031	0.725593	1.15594	-0.861647	1.2484	5.72864	2.30321	11.8031	1.22193	70530	29610.8	14.8539	8039	3375.04	11.7211	43259	18161.6	14.1487	8593	3607.63	11.8172	26835	42312	141235	2918762
124566	51-60	Female	Breast Cancer	Discovery	1	chemo+io	pembrolizumab	FALSE	2.5	TRUE	24.7	FALSE	24.7	TMB-Low	MSS	TMB-insensitive	CDKN2A not deep deletion	0.9	IRS-Low	0.354756	2.6539	0.949767	-1.25123	1.51212	-1.09007	5.29364	1.94268	11.522	1.13343	8981	34588.8	15.0781	165	635.47	9.31395	24442	94134.3	16.5224	185	712.497	9.47876	1830	9600	15396	435773
124621	41-50	Male	Non-Small Cell Lung Cancer	Discovery	1	io	pembrolizumab	TRUE	1.4	TRUE	4.2	TRUE	4.2	TMB-Low	MSS	TMB-sensitive	N/A	0.3	IRS-Low	0.107915	0	-0.595753	1.702	1.1129	0.476843	0	0	5.94194	1.21588	9107	11848.5	13.5325	3788	4928.32	12.2672	54863	71378.6	16.1232	1624	2112.88	11.0457	7993	27428	39673	2112157
124815	61-70	Male	Non-Small Cell Lung Cancer	Discovery	1	io	pembrolizumab	TRUE	1.7	FALSE	1.7	FALSE	1.7	TMB-High	MSS	TMB-sensitive	CDKN2A not deep deletion	0.8	IRS-High	0.976658	4.38081	-4.77858	-0.595649	1.44698	-3.11994	19.8331	12.7075	29.51	1.2101	240	651.446	9.34972	369	1001.6	9.96953	33149	89978.3	16.4573	64	173.719	7.44889	6298	10409	16450	277873
124906	71-80	Male	Non-Small Cell Lung Cancer	Discovery	1	io	pembrolizumab	TRUE	21.1	FALSE	21.5	FALSE	21.5	TMB-High	MSS	TMB-sensitive	CDKN2A not deep deletion	0.75	IRS-High	1.66498	4.02169	-2.12753	1.73674	0.470813	3.27922	15.2424	8.53106	28.9073	0.984099	1249	4097.17	12.0008	1539	5048.48	12.3019	13943	45738.1	15.4811	4495	14745.2	13.8481	2341	8613	18590	861144
124988	51-60	Female	Esophagogastric Cancer	Discovery	4	io	pembrolizumab	TRUE	1.4	FALSE	5.5	FALSE	20.2	TMB-Low	MSS	TMB-insensitive	CDKN2A deep deletion	0.5	IRS-Low	0.079084	1.78671	4.05329	-1.17793	-0.907831	-1.52682	2.45028	0.505307	8.3649	1.22435	358824	297305	18.1816	807	668.642	9.38725	21229	17589.3	14.1025	635	526.131	9.04202	12551	41778	37743	2442237
125294	61-70	Female	Non-Small Cell Lung Cancer	Discovery	1	io	pembrolizumab	TRUE	4.8	FALSE	5.8	FALSE	5.8	TMB-High	MSS	TMB-sensitive	CDKN2A not deep deletion	0.6	IRS-High	1.60992	4.50273	1.00335	5.298	1.6499	2.08221	21.6702	13.8846	32.2434	1.10751	3472	35897.6	15.1316	5765	59605.3	15.8632	10017	103567	16.6602	622	6430.96	12.651	737	2855	5735	375420
125659	31-40	Male	Esophagogastric Cancer	Discovery	2	io	pembrolizumab	TRUE	1.9	TRUE	1.9	TRUE	22.9	TMB-Low	MSS	TMB-insensitive	CDKN2A deep deletion	0.7	IRS-Low	0.315813	1.40166	0.128764	1.91414	0.997747	-0.906332	1.64205	0.19886	7.19812	1.21799	17174	19578.5	14.2571	5008	5709.17	12.4793	57809	65902.8	16.0081	710	809.407	9.6625	9122	25191	43907	2176628
125661	71-80	Male	Cancer of Unknown Primary	Discovery	1	io	pembrolizumab	TRUE	9.1	FALSE	20.5	FALSE	20.5	TMB-High	MSS	TMB-insensitive	CDKN2A deep deletion	0.55	IRS-High	1.19816	3.90789	2.03681	0.850598	2.33253	3.31523	14.0104	8.16162	22.432	1.21338	73049	73481.2	16.1651	2715	2731.06	11.4158	165255	166233	17.3429	15029	15117.9	13.8841	10338	24879	69768	1826045
125795	71-80	Female	Endometrial Cancer	Discovery	2	io	pembrolizumab	TRUE	3.7	FALSE	3.7	FALSE	29.6	TMB-Low	MSI-High	TMB-sensitive	CDKN2A not deep deletion	0.7	IRS-Low	0.572324	3.32427	1.72726	-2.31934	-0.308414	-1.04519	9.01623	4.50088	17.1812	1.22002	33314	59291.1	15.8556	170	302.56	8.24584	14974	26650.2	14.7019	413	735.043	9.52365	5843	15169	42984	1215445
125937	71-80	Male	Non-Small Cell Lung Cancer	Discovery	1	chemo+io	pembrolizumab	FALSE	4.8	FALSE	5.7	FALSE	5.7	TMB-Low	MSS	TMB-sensitive	CDKN2A not deep deletion	0.55	IRS-High	1.33541	3.37604	-0.445004	1.70859	-0.522403	2.12521	9.38217	4.68356	16.7872	1.17244	2160	13153.7	13.6833	813	4950.9	12.2738	3773	22976.3	14.4879	1088	6625.56	12.694	1095	6031	9737	648275
126264	61-70	Male	Renal Cell Carcinoma	Discovery	1	angio+io	pembrolizumab	FALSE	1.5	FALSE	1.5	FALSE	1.5	TMB-Low	MSS	TMB-insensitive	CDKN2A not deep deletion	0.4	IRS-High	0.904417	1.79006	0.690643	0.734672	-1.11708	2.8668	2.45828	0.506957	8.39222	1.22036	28981	28902.1	14.8189	2527	2520.12	11.2998	15256	15214.5	13.8933	11109	11078.8	13.4356	8560	51499	59457	2786340
126342	>80	Male	Bladder Cancer	Discovery	1	io	pembrolizumab	TRUE	7.1	TRUE	7.1	TRUE	7.1	TMB-Low	MSS	TMB-insensitive	CDKN2A deep deletion	0.6	IRS-Low	0.486064	3.06109	-0.975046	-1.53317	0.973208	-2.11843	7.34603	3.35908	16.0649	1.22515	6346	9109.08	13.1532	364	522.487	9.03201	45138	64791.3	15.9835	243	348.803	8.4504	6229	33561	41309	2390322
126504	71-80	Male	Non-Small Cell Lung Cancer	Discovery	2	io	pembrolizumab	TRUE	2.4	TRUE	2.4	TRUE	10.7	TMB-Low	MSS	TMB-sensitive	CDKN2A not deep deletion	0.4	IRS-Low	0.867563	2.1096	0.644741	2.59802	-0.415462	1.19503	3.31572	0.903422	8.48953	1.20638	4252	27997	14.773	1393	9172.1	13.1632	3758	24744.3	14.5949	528	3476.58	11.7639	1694	4291	6021	247247
126573	41-50	Male	Non-Small Cell Lung Cancer	Discovery	1	chemo+io	pembrolizumab	FALSE	4.6	FALSE	5.8	FALSE	5.8	TMB-Low	MSS	TMB-sensitive	N/A	0.3	IRS-High	0.920185	3.44781	-0.0804304	3.88959	1.02957	-1.68534	9.91176	4.94792	17.7348	1.10979	6684	16935.7	14.0479	8862	22454.2	14.4548	26590	67372.8	16.0399	186	471.28	8.8835	3122	13004	23402	1597462
126634	71-80	Male	Cancer of Unknown Primary	Discovery	2	io	pembrolizumab	TRUE	6.2	TRUE	6.2	TRUE	25.7	TMB-Low	MSS	TMB-insensitive	N/A	0.2	IRS-Low	0.419156	0.865324	-3.60658	-0.0936573	-3.11486	-2.31676	0.821748	0.0208049	4.57848	1.21692	1286	1469.11	10.5217	1242	1418.85	10.4715	3334	3808.72	11.8955	266	303.875	8.25208	9103	46443	37513	1332363
126684	51-60	Female	Non-Small Cell Lung Cancer	Discovery	1	io	pembrolizumab	TRUE	3.5	TRUE	4.6	TRUE	4.6	TMB-Low	MSS	TMB-sensitive	CDKN2A not deep deletion	0.8	IRS-Low	0.516206	3.24176	0.100867	-2.31437	0.582965	-1.57349	8.45945	3.8682	16.0586	1.0639	24921	19203.6	14.2292	394	303.607	8.25081	64154	49435.6	15.5933	661	509.351	8.99535	6206	52273	76949	1694429
126732	31-40	Male	Colorectal Cancer	Discovery	2	io	pembrolizumab	TRUE	1.3	TRUE	1.3	TRUE	3	TMB-High	MSS	TMB-sensitive	CDKN2A not deep deletion	0.7	IRS-High	1.93868	6.6279	-0.133683	0.863274	1.581	1.64059	97.8999	81.035	122.659	1.20531	13892	16321.9	13.9946	2345	2755.17	11.4285	84038	98737.4	16.5913	4030	4734.9	12.2094	8851	26228	36339	1326025
126938	71-80	Male	Colorectal Cancer	Discovery	1	io	pembrolizumab	TRUE	1.8	FALSE	8	FALSE	8	TMB-High	MSI-High	TMB-sensitive	CDKN2A not deep deletion	0.5	IRS-High	1.391	4.50291	0.743321	1.33863	0.680556	1.51755	21.6731	11.8489	36.3635	0.645962	4523	29977	14.8716	578	3830.79	11.9038	7981	52895.4	15.6909	656	4347.75	12.0864	1710	4263	8889	263540
127185	61-70	Female	Head and Neck Cancer	Discovery	1	io	pembrolizumab	TRUE	8.9	FALSE	12.9	FALSE	12.9	TMB-Low	MSS	TMB-sensitive	CDKN2A not deep deletion	0.95	IRS-Low	0.770845	2.37131	1.10838	1.10033	0.0157932	1.05695	4.17411	1.35532	9.74096	1.19786	16193	38608.7	15.2367	1362	3247.39	11.6655	13994	33365.7	15.0261	1325	3159.18	11.6258	3382	11850	39664	1390172
127363	51-60	Female	Non-Small Cell Lung Cancer	Discovery	1	io	pembrolizumab	TRUE	5.2	FALSE	5.2	FALSE	5.2	TMB-High	MSS	TMB-sensitive	N/A	0.3	IRS-High	1.12564	3.82961	-0.30189	1.10629	1.97544	1.27301	13.2177	7.39785	21.8004	1.13484	2842	14525.5	13.8264	638	3260.84	11.6715	25393	129784	16.9858	718	3669.72	11.8418	4848	5528	10209	696252
127640	51-60	Male	Colorectal Cancer	Discovery	2	io	pembrolizumab	TRUE	8.2	TRUE	8.2	TRUE	23.6	TMB-High	MSS	TMB-insensitive	N/A	0.3	IRS-High	1.26553	5.88639	2.23393	0.414338	2.1219	-0.697876	58.1535	45.3338	74.4	1.20371	26297	84239.1	16.3622	630	2018.13	10.9795	44844	143652	17.1322	292	935.385	9.87096	7080	8820	16990	740746
127658	71-80	Male	Bladder Cancer	Discovery	2	io	pembrolizumab	TRUE	5.9	FALSE	10.9	FALSE	13.4	TMB-High	MSS	TMB-insensitive	CDKN2A not deep deletion	0.9	IRS-Low	0.838565	3.57249	-1.32651	0.350653	1.91756	-0.802492	10.8967	5.80205	18.6336	1.19302	5901	7139.37	12.8018	1596	1930.93	10.9158	103054	124681	16.9279	719	869.888	9.76634	5336	39415	49010	2873773
127660	61-70	Male	Renal Cell Carcinoma	Discovery	1	angio+io	pembrolizumab	FALSE	5.3	FALSE	5.4	FALSE	5.4	TMB-Low	MSS	TMB-insensitive	CDKN2A not deep deletion	0.6	IRS-Low	0.608824	0.864808	1.32401	-0.364287	-2.54299	2.44644	0.821097	0.0207884	4.57485	1.21788	6786	44833.1	15.4523	178	1175.99	10.2009	857	5661.94	12.4673	1253	8278.2	13.0153	868	5183	8975	255456
127733	71-80	Male	Non-Small Cell Lung Cancer	Discovery	1	io	pembrolizumab	TRUE	16.6	TRUE	16.6	TRUE	16.6	TMB-High	MSS	TMB-sensitive	N/A	0.35	IRS-High	1.63674	4.7398	0.415386	2.8989	1.05923	2.35604	25.7191	17.3526	37.7229	1.16645	6533	23881.7	14.5437	3091	11299.3	13.4641	18813	68771.9	16.0696	2127	7775.36	12.9249	1619	7729	19565	629722
128098	41-50	Female	Non-Small Cell Lung Cancer	Discovery	1	chemo+io	pembrolizumab	FALSE	15.1	FALSE	15.4	FALSE	15.4	TMB-High	MSS	TMB-sensitive	CDKN2A deep deletion	0.8	IRS-High	1.4439	5.59946	-1.53727	-2.55375	1.20013	0.642444	47.4847	36.0573	61.3845	1.22145	3048	6168.87	12.591	127	257.036	8.01143	37466	75827.8	16.2105	1171	2370	11.2113	5841	13960	25318	774956
128166	>80	Male	Non-Small Cell Lung Cancer	Discovery	1	io	pembrolizumab	TRUE	13.2	TRUE	13.2	TRUE	13.2	TMB-High	MSS	TMB-sensitive	N/A	0.3	IRS-High	1.00035	3.88418	0.187729	4.41535	0.995509	-2.20837	13.7657	7.86831	22.3546	1.16231	11951	20395.3	14.316	18943	32327.8	14.9805	38557	65800.6	16.0058	192	327.663	8.36047	15771	13962	34745	741834
128167	51-60	Male	Non-Small Cell Lung Cancer	Discovery	1	chemo+io	pembrolizumab	FALSE	5	FALSE	5.7	FALSE	5.7	TMB-High	MSS	TMB-sensitive	CDKN2A not deep deletion	0.95	IRS-High	1.62122	5.30979	-2.52098	0.27004	0.0900608	0.103438	38.6647	28.3076	51.573	1.18971	2142	3118.96	11.6073	1254	1825.94	10.8352	24125	35128.3	15.1004	1120	1630.83	10.6723	4297	24403	40722	1713345
128336	>80	Female	Colorectal Cancer	Discovery	1	io	pembrolizumab	TRUE	16.2	FALSE	18	FALSE	18	TMB-High	MSI-High	TMB-sensitive	CDKN2A deep deletion	0.5	IRS-High	1.52714	5.4131	-1.11348	-0.0940045	-0.0658022	-0.164728	41.6093	25.757	75.4823	0.504695	5904	8275.55	13.0148	1012	1418.51	10.4712	22495	31530.9	14.9445	966	1354.03	10.4041	7702	20157	21816	525537
128975	>80	Male	Neuroendocrine Tumor	Discovery	1	io	pembrolizumab	TRUE	2.9	FALSE	2.9	FALSE	2.9	TMB-Low	MSS	TMB-insensitive	CDKN2A not deep deletion	0.75	IRS-Low	-0.0431461	0	-1.91875	-0.419203	-2.52564	-2.86722	0	0	3.05322	1.20819	1280	4735.3	12.2095	306	1132.03	10.146	1549	5730.45	12.4847	56	207.169	7.70161	2811	9262	8103	316058
129458	71-80	Female	Esophagogastric Cancer	Discovery	1	io	pembrolizumab	TRUE	1.1	TRUE	1.1	TRUE	12.6	TMB-Low	MSS	TMB-insensitive	CDKN2A deep deletion	0.8	IRS-Low	0.602612	3.08806	-0.41459	-0.712662	1.21727	-1.14482	7.50353	3.2395	14.7849	1.06617	12554	13433.9	13.7137	863	923.49	9.85251	71708	76734.2	16.2276	641	685.93	9.42402	9718	33894	36790	1576329
129546	61-70	Female	Bladder Cancer	Discovery	1	io	pembrolizumab	TRUE	2.2	TRUE	2.2	TRUE	10.6	TMB-Low	MSS	TMB-insensitive	CDKN2A not deep deletion	0.75	IRS-Low	0.719602	2.11101	-2.10305	-0.362377	1.11678	1.13788	3.31995	0.904575	8.50037	1.20484	545	4167.31	12.0252	154	1177.55	10.2028	9360	71570.7	16.1271	437	3341.5	11.7067	1360	2905	10455	310410
129569	>80	Male	Non-Small Cell Lung Cancer	Discovery	1	io	pembrolizumab	TRUE	5.3	TRUE	5.3	TRUE	5.3	TMB-Low	MSS	TMB-sensitive	N/A	0.2	IRS-High	1.41146	3.19573	-6.2198	3.17749	1.3072	0.7091	8.16243	3.91421	15.011	1.22513	214	239.267	7.90849	12259	13706.4	13.7427	73045	81669.4	16.3175	2220	2482.11	11.2779	9301	32024	39900	2695099
130196	>80	Female	Cancer of Unknown Primary	Discovery	1	io	pembrolizumab	TRUE	1.2	FALSE	1.2	FALSE	1.2	TMB-Low	MSS	TMB-insensitive	N/A	0.3	IRS-High	0.918523	1.90109	1.35024	4.149	0.581114	2.34637	2.73496	0.564015	7.99269	1.09691	20134	45655.6	15.4785	11853	26877.7	14.7142	21773	49372.2	15.5914	3406	7723.41	12.9152	4586	13946	24341	946732
130204	71-80	Male	Neuroendocrine Tumor	Discovery	6	io	pembrolizumab	TRUE	3.7	FALSE	4.6	FALSE	25.4	TMB-High	MSS	TMB-insensitive	CDKN2A not deep deletion	0.8	IRS-High	1.31908	5.23077	1.10588	0.560361	0.377115	-0.482972	36.5507	26.5579	49.0672	1.20381	5005	38541.8	15.2342	290	2233.19	11.1255	5566	42861.9	15.3874	141	1085.79	10.0859	963	4042	7700	139170
130244	51-60	Female	Melanoma	Discovery	1	io	pembrolizumab	TRUE	6.3	FALSE	6.6	FALSE	6.6	TMB-High	MSS	TMB-sensitive	CDKN2A deep deletion	0.5	IRS-High	1.35557	4.53836	-0.869563	-0.452082	0.601184	1.21634	22.2371	14.6544	34.3016	1.21419	4083	9800.11	13.2587	461	1106.5	10.1131	20858	50063.9	15.6115	1470	3528.33	11.7852	3233	23645	24704	663154
130264	71-80	Female	Endometrial Cancer	Discovery	1	angio+io	pembrolizumab	FALSE	11.1	FALSE	11.3	FALSE	38.5	TMB-Low	MSS	TMB-insensitive	CDKN2A not deep deletion	0.4	IRS-Low	0.770766	2.38726	1.11144	1.23582	1.12735	1.70455	4.23163	1.374	11.0525	1.18158	10076	38690.5	15.2397	929	3567.24	11.801	18776	72097.4	16.1377	1289	4949.59	12.2734	2785	7358	9808	576317
130346	71-80	Male	Melanoma	Discovery	1	io	pembrolizumab	TRUE	1	FALSE	1	FALSE	1	TMB-High	MSS	TMB-sensitive	N/A	0.25	IRS-High	1.84553	5.7862	-0.194515	0.820318	0.698106	2.24795	54.1848	41.9068	69.8549	1.21805	21626	15648	13.9338	3696	2674.32	11.3855	73998	53542.8	15.7084	9970	7214	12.8168	14372	64821	63478	2483800
130397	71-80	Male	Pancreatic Cancer	Discovery	2	io	pembrolizumab	TRUE	2.8	FALSE	12.4	FALSE	29.4	TMB-High	MSI-High	TMB-sensitive	CDKN2A deep deletion	0.6	IRS-High	1.56861	3.65088	-0.679301	4.91485	0.590826	2.40599	11.561	6.32054	20.4301	1.21096	5615	11181.8	13.449	22950	45703	15.48	24960	49705.7	15.6012	4042	8049.3	12.9748	5222	16661	28169	1080847
131134	61-70	Female	Non-Small Cell Lung Cancer	Discovery	1	chemo+io	pembrolizumab	FALSE	4.8	FALSE	4.8	FALSE	4.8	TMB-High	MSS	TMB-sensitive	CDKN2A not deep deletion	0.6	IRS-High	1.12104	3.73664	-6.36396	0.165341	0.83851	-1.92302	12.3303	6.15527	23.4965	0.892109	78	216.419	7.76433	612	1698.06	10.7305	21270	59015.8	15.8488	144	399.543	8.64581	2012	10183	23052	635848
131340	>80	Male	Bladder Cancer	Discovery	1	io	pembrolizumab	TRUE	4.4	TRUE	4.4	TRUE	4.4	TMB-High	MSS	TMB-insensitive	N/A	0.35	IRS-High	1.78537	5.55776	1.72416	3.39234	1.56654	2.4371	46.1034	34.1077	66.2927	1.06283	6769	59164	15.8525	1820	15907.6	13.9575	11184	97753.1	16.5769	941	8224.75	13.0059	928	4205	6784	285514
132233	51-60	Female	Cancer of Unknown Primary	Discovery	1	chemo+io	pembrolizumab	FALSE	2.7	TRUE	2.7	TRUE	2.7	TMB-Low	MSS	TMB-insensitive	N/A	0.2	IRS-Low	0.306897	1.82361	2.52918	0.0185545	0.263278	-0.235562	2.53965	0.523738	8.67	1.18126	71848	103370	16.6575	1066	1533.69	10.5837	27531	39609.8	15.2736	896	1289.11	10.3333	7228	30253	34956	1526196
132316	61-70	Male	Bladder Cancer	Discovery	3	io	pembrolizumab	TRUE	18	FALSE	18.2	FALSE	34.3	TMB-High	MSS	TMB-insensitive	CDKN2A not deep deletion	0.85	IRS-Low	0.847443	3.8274	-2.7634	-1.08633	0.9557	-1.95083	13.1958	7.38562	21.7644	1.13672	222	2636.39	11.3649	60	712.539	9.47885	5390	64009.8	15.966	33	391.897	8.61801	460	3816	4993	264521
132455	61-70	Female	Endometrial Cancer	Discovery	1	io	pembrolizumab	TRUE	2.6	FALSE	2.6	FALSE	2.6	TMB-Low	MSS	TMB-insensitive	CDKN2A not deep deletion	0.65	IRS-High	0.888459	2.26228	0.240891	1.05798	0.850156	2.5132	3.79748	1.03469	11.0775	1.05333	6536	21160.9	14.3692	974	3153.42	11.6232	18376	59494.1	15.8605	2678	8670.29	13.082	3212	8182	27848	805054
132594	71-80	Male	Head and Neck Cancer	Discovery	1	io	pembrolizumab	TRUE	6	FALSE	6.2	FALSE	23.6	TMB-Low	MSS	TMB-sensitive	CDKN2A not deep deletion	0.5	IRS-Low	0.534157	0.98768	0.993356	4.18904	2.68119	2.38403	0.982994	0.0248873	5.47688	1.0173	10127	35649.9	15.1216	7850	27634.2	14.7542	60131	211678	17.6915	2252	7927.67	12.9529	2529	8026	33044	1226032
133180	71-80	Male	Non-Small Cell Lung Cancer	Discovery	1	chemo+io	pembrolizumab	FALSE	3.4	FALSE	4.6	FALSE	4.6	TMB-High	MSS	TMB-sensitive	N/A	0.25	IRS-Low	0.763859	3.62794	1.07819	-0.183669	1.67314	-0.235924	11.3628	5.87136	21.05	1.05607	10268	37809.2	15.2065	362	1332.97	10.3815	28583	105249	16.6835	350	1288.78	10.3329	2180	7673	24089	542786
133295	>80	Female	Sarcoma	Discovery	1	io	pembrolizumab	TRUE	1.3	TRUE	1.3	TRUE	1.3	TMB-Low	MSS	TMB-insensitive	CDKN2A not deep deletion	0.4	IRS-Low	0.387104	2.13814	-0.958117	-0.326008	1.13471	-1.29815	3.40193	0.926912	8.71027	1.1758	3587	9216.61	13.1702	470	1207.64	10.2392	28203	72466.1	16.145	240	616.667	9.27069	3286	11933	23077	460504
133667	>80	Female	Cancer of Unknown Primary	Discovery	1	io	pembrolizumab	TRUE	1	TRUE	1	TRUE	1	TMB-High	MSS	TMB-insensitive	CDKN2A not deep deletion	0.65	IRS-High	1.48992	4.51724	-0.0817725	2.23904	3.20435	3.16677	21.8995	14.1722	36.4833	1.14158	10661	16919.9	14.0465	4506	7151.41	12.8042	191674	304203	18.2147	8594	13639.4	13.7356	4919	19610	37361	1089934
134337	61-70	Male	Renal Cell Carcinoma	Discovery	1	io	pembrolizumab	TRUE	2.1	FALSE	9.1	FALSE	9.1	TMB-Low	MSS	TMB-insensitive	CDKN2A not deep deletion	0.45	IRS-Low	0.608552	2.90459	1.52724	-0.889271	0.304432	-0.173511	6.48807	2.38101	15.5958	0.924774	44604	51615	15.6555	706	816.971	9.67591	35220	40756	15.3148	1163	1345.8	10.3953	5106	24416	74845	1363472
134589	61-70	Female	Non-Small Cell Lung Cancer	Discovery	2	chemo+io	pembrolizumab	FALSE	5.8	TRUE	12.4	FALSE	42.8	TMB-Low	MSS	TMB-sensitive	N/A	0.2	IRS-Low	0.794549	2.76307	1.9765	1.70667	-0.6763	-0.0441874	5.78841	2.32724	13.0348	1.20931	20154	70472.3	16.1048	1414	4944.32	12.2718	5906	20651.5	14.334	421	1472.11	10.5246	2974	8361	6746	628180
134643	41-50	Female	Non-Small Cell Lung Cancer	Discovery	1	chemo+io	pembrolizumab	FALSE	1.6	FALSE	2	FALSE	2	TMB-High	MSS	TMB-sensitive	CDKN2A deep deletion	0.4	IRS-High	0.915721	4.40142	2.02	0.898833	0.820822	-1.46032	20.133	11.9321	31.8186	0.894056	92666	72629.5	16.1483	3603	2823.95	11.464	74379	58296.6	15.8311	703	550.996	9.10851	7628	55320	75653	5510612
135443	41-50	Male	Melanoma	Discovery	1	io	pembrolizumab	TRUE	2.2	FALSE	2.2	FALSE	2.2	TMB-High	MSS	TMB-sensitive	CDKN2A deep deletion	0.75	IRS-High	1.90585	6.0468	-0.650988	1.95691	-1.1214	0.0464866	65.11	28.1103	128.289	0.122869	5121	11403.4	13.4773	2641	5880.97	12.5221	6812	15168.9	13.8889	704	1567.66	10.6153	1769	14052	26628	492455
136640	71-80	Female	Non-Small Cell Lung Cancer	Discovery	1	chemo+io	pembrolizumab	FALSE	10.7	FALSE	11.9	FALSE	11.9	TMB-Low	MSS	TMB-sensitive	CDKN2A not deep deletion	0.7	IRS-Low	0.58389	2.56961	0.712368	-2.83572	-0.254551	0.689674	4.93651	1.81161	10.7447	1.21543	4445	29340.6	14.8407	32	211.226	7.72946	4191	27664	14.7558	371	2448.9	11.2585	2065	3493	8983	297520
136663	71-80	Female	Non-Small Cell Lung Cancer	Discovery	1	io	pembrolizumab	TRUE	3.7	TRUE	3.7	TRUE	3.7	TMB-Low	MSS	TMB-sensitive	CDKN2A not deep deletion	0.8	IRS-Low	0.587067	2.8298	-1.03102	-1.95028	-2.09132	-2.55437	6.10974	2.45643	12.5884	1.14571	3742	8762.37	13.0973	167	391.052	8.6149	3307	7743.76	12.919	110	257.579	8.01446	4441	22248	21608	622480
137149	61-70	Male	Renal Cell Carcinoma	Discovery	1	angio+io	pembrolizumab	FALSE	16.4	FALSE	16.5	FALSE	16.5	TMB-Low	MSS	TMB-insensitive	CDKN2A not deep deletion	0.4	IRS-High	1.02501	1.56497	-2.5272	0.27685	-2.40306	2.20021	1.9587	0.237208	7.07549	1.02108	562	3105.54	11.6011	332	1834.59	10.842	1129	6238.71	12.6073	1263	6979.17	12.769	1294	5113	22629	351161
137543	71-80	Female	Non-Small Cell Lung Cancer	Discovery	1	io	pembrolizumab	TRUE	6.9	FALSE	11.6	FALSE	11.6	TMB-Low	MSS	TMB-sensitive	N/A	0.25	IRS-Low	0.690363	2.35541	4.32951	1.3269	-1.79919	0.674063	4.1174	1.33691	9.60862	1.21436	72676	360041	18.4578	767	3799.76	11.8921	1914	9482.07	13.2111	489	2422.53	11.2429	1768	7917	11969	440044
137629	>80	Male	Non-Small Cell Lung Cancer	Discovery	1	io	pembrolizumab	TRUE	5	FALSE	7.2	FALSE	7.2	TMB-Low	MSS	TMB-sensitive	CDKN2A not deep deletion	0.85	IRS-Low	0.86461	3.09953	-0.3981	2.85832	-0.814471	-2.18981	7.57142	3.46214	14.3729	1.18868	52197	13588.4	13.7302	42200	10985.9	13.4235	72083	18765.3	14.1959	1275	331.919	8.37903	55590	108531	100619	5461342
137978	61-70	Female	Non-Small Cell Lung Cancer	Discovery	1	io	pembrolizumab	TRUE	17	FALSE	17.2	FALSE	17.2	TMB-Low	MSS	TMB-sensitive	N/A	0.2	IRS-High	0.980889	2.04517	0.109636	3.94562	0.433991	1.92238	3.12721	0.644906	9.139	0.959322	31798	19320.6	14.2379	38419	23343.6	14.5108	73379	44585.5	15.4443	9474	5756.45	12.4912	17115	61952	91079	5058325
140020	51-60	Female	Non-Small Cell Lung Cancer	Discovery	1	io	pembrolizumab	TRUE	14.8	FALSE	45.5	FALSE	45.5	TMB-High	MSS	TMB-sensitive	CDKN2A not deep deletion	0.4	IRS-High	1.69832	4.30888	-1.46247	2.74459	0.824239	2.90739	18.8199	11.9303	30.1976	1.22211	654	6497.17	12.6658	1022	10153.1	13.3098	5882	58434.8	15.8346	1147	11394.9	13.4762	706	2844	7303	603660
140175	41-50	Male	Colorectal Cancer	Discovery	3	io	pembrolizumab	TRUE	22.8	FALSE	23.2	FALSE	30.1	TMB-High	MSI-High	TMB-sensitive	N/A	0.2	IRS-High	1.2149	5.07852	0.854882	-1.17294	1.26123	0.389994	32.7899	23.4257	45.595	1.21989	45470	32387.1	14.9832	942	670.962	9.39224	111064	79108	16.2716	2793	1989.38	10.9588	19371	39667	61240	2301306
140314	>80	Male	Non-Small Cell Lung Cancer	Discovery	1	chemo+io	pembrolizumab	FALSE	16.1	FALSE	16.6	FALSE	16.6	TMB-Low	MSS	TMB-sensitive	CDKN2A deep deletion	0.85	IRS-Low	-0.0256136	1.017	-1.82519	-0.268098	0.000384642	-3.49113	1.02371	0.0259181	5.70373	0.97684	10928	5052.61	12.3031	2719	1257.14	10.2971	71398	33011.2	15.0107	290	134.083	7.0777	17823	86503	128246	3465277
140727	71-80	Male	Non-Small Cell Lung Cancer	Discovery	1	chemo+io	pembrolizumab	FALSE	1.1	FALSE	1.1	FALSE	1.1	TMB-Low	MSS	TMB-sensitive	N/A	0.3	IRS-Low	0.384674	1.56009	2.35481	0.881016	-0.39115	0.0841882	1.94873	0.236	8.5425	1.02631	5977	91601.7	16.4831	182	2789.28	11.4462	1642	25164.8	14.6192	105	1609.2	10.653	591	1873	3869	166844
140810	51-60	Male	Non-Small Cell Lung Cancer	Discovery	1	io	pembrolizumab	TRUE	5	TRUE	5	TRUE	5	TMB-High	MSS	TMB-sensitive	CDKN2A not deep deletion	0.4	IRS-High	1.40458	3.99298	-5.05932	2.56872	0.693898	-0.776792	14.9223	8.15819	25.037	0.938192	158	536.074	9.06898	2649	8987.73	13.1339	15735	53386.9	15.7042	261	885.541	9.79204	3065	9828	16916	634707
141114	41-50	Male	Renal Cell Carcinoma	Discovery	1	angio+io	pembrolizumab	FALSE	3.8	FALSE	11.6	FALSE	11.6	TMB-Low	MSS	TMB-insensitive	N/A	0.2	IRS-Low	0.193779	0	1.45055	0.649501	0.0762195	2.16227	0	0	3.10312	1.18876	50167	48943	15.5788	2435	2375.59	11.2147	35663	34792.9	15.0865	6968	6797.99	12.7311	9199	36738	60778	1578067
141212	51-60	Male	Non-Small Cell Lung Cancer	Discovery	1	chemo+io	pembrolizumab	FALSE	5.6	TRUE	8	TRUE	8	TMB-High	MSS	TMB-sensitive	CDKN2A deep deletion	0.5	IRS-High	1.27809	4.76326	-0.886933	0.521138	2.04461	0.425028	26.1571	17.8915	39.7884	1.22338	2798	9682.82	13.2414	628	2173.27	11.0863	39345	136158	17.0549	589	2038.31	10.9939	3005	12855	15262	854183
143377	51-60	Male	Non-Small Cell Lung Cancer	Discovery	1	io	pembrolizumab	TRUE	10.4	FALSE	11	FALSE	11	TMB-Low	MSS	TMB-sensitive	CDKN2A not deep deletion	0.6	IRS-High	1.28546	3.44191	1.14305	5.00876	-0.0323364	0.860605	9.86723	5.09855	18.2793	1.21615	17299	39547.6	15.2713	21336	48776.7	15.5739	14116	32270.9	14.978	1206	2757.06	11.4294	2341	13035	25937	1112738
143627	71-80	Female	Non-Small Cell Lung Cancer	Discovery	1	io	pembrolizumab	TRUE	11.2	FALSE	16.3	FALSE	16.3	TMB-Low	MSS	TMB-sensitive	CDKN2A deep deletion	0.65	IRS-High	0.901223	1.42958	-3.95183	2.85068	-0.590485	0.52157	1.69369	0.205114	7.42449	1.18085	113	1156.23	10.1765	1068	10927.9	13.4159	2142	21917.2	14.4198	213	2179.44	11.0904	895	5375	5795	796005
143694	>80	Female	Head and Neck Cancer	Discovery	1	io	pembrolizumab	TRUE	7.9	TRUE	7.9	TRUE	16.1	TMB-Low	MSS	TMB-sensitive	CDKN2A not deep deletion	0.45	IRS-Low	0.752272	1.39571	1.29496	3.88483	0.660687	2.26981	1.63119	0.197545	5.8924	1.2261	29738	43939.1	15.4232	15147	22380.3	14.45	35310	52171.9	15.671	4957	7324.16	12.8386	4481	20544	40131	1844438
144295	71-80	Female	Endometrial Cancer	Discovery	1	io	pembrolizumab	TRUE	5.9	TRUE	18.2	FALSE	18.2	TMB-Low	MSS	TMB-insensitive	CDKN2A not deep deletion	0.7	IRS-Low	0.647997	1.6064	1.09433	-0.888863	-2.27478	1.34528	2.04492	0.247649	7.38693	0.978034	2854	38234.3	15.2226	61	817.202	9.67631	509	6818.95	12.7355	288	3858.27	11.9141	337	2109	4892	347450

## Sheet: Fig1a
Subject_Identifier	Cohort	Figure_Tumor_Type	Primary_Tumor_Type
123725	Discovery	Other	Anal Cancer
81283	Discovery	Bladder	Bladder Cancer
85062	Discovery	Bladder	Bladder Cancer
116336	Discovery	Bladder	Bladder Cancer
86562	Discovery	Bladder	Bladder Cancer
108837	Discovery	Bladder	Bladder Cancer
110140	Discovery	Bladder	Bladder Cancer
103686	Discovery	Bladder	Bladder Cancer
103382	Discovery	Bladder	Bladder Cancer
119556	Discovery	Bladder	Bladder Cancer
81945	Discovery	Bladder	Bladder Cancer
114069	Discovery	Bladder	Bladder Cancer
92986	Discovery	Bladder	Bladder Cancer
82709	Discovery	Bladder	Bladder Cancer
88890	Discovery	Bladder	Bladder Cancer
99249	Discovery	Bladder	Bladder Cancer
108965	Discovery	Bladder	Bladder Cancer
99818	Discovery	Bladder	Bladder Cancer
126342	Discovery	Bladder	Bladder Cancer
110733	Discovery	Bladder	Bladder Cancer
117028	Discovery	Bladder	Bladder Cancer
83140	Discovery	Bladder	Bladder Cancer
93873	Discovery	Bladder	Bladder Cancer
110885	Discovery	Bladder	Bladder Cancer
101970	Discovery	Bladder	Bladder Cancer
92391	Discovery	Bladder	Bladder Cancer
109784	Discovery	Bladder	Bladder Cancer
78887	Discovery	Bladder	Bladder Cancer
129546	Discovery	Bladder	Bladder Cancer
94737	Discovery	Bladder	Bladder Cancer
105672	Discovery	Bladder	Bladder Cancer
92551	Discovery	Bladder	Bladder Cancer
85460	Discovery	Bladder	Bladder Cancer
93751	Discovery	Bladder	Bladder Cancer
127658	Discovery	Bladder	Bladder Cancer
132316	Discovery	Bladder	Bladder Cancer
119616	Discovery	Bladder	Bladder Cancer
95166	Discovery	Bladder	Bladder Cancer
92663	Discovery	Bladder	Bladder Cancer
78684	Discovery	Bladder	Bladder Cancer
96397	Discovery	Bladder	Bladder Cancer
119954	Discovery	Bladder	Bladder Cancer
92823	Discovery	Bladder	Bladder Cancer
96163	Discovery	Bladder	Bladder Cancer
92267	Discovery	Bladder	Bladder Cancer
115264	Discovery	Bladder	Bladder Cancer
109017	Discovery	Bladder	Bladder Cancer
131340	Discovery	Bladder	Bladder Cancer
109779	Discovery	Bladder	Bladder Cancer
96193	Discovery	Breast	Breast Cancer
124566	Discovery	Breast	Breast Cancer
123571	Discovery	Breast	Breast Cancer
109480	Discovery	Breast	Breast Cancer
94843	Discovery	Breast	Breast Cancer
94873	Discovery	Breast	Breast Cancer
92751	Discovery	Breast	Breast Cancer
114181	Discovery	Unknown Primary	Cancer of Unknown Primary
101981	Discovery	Unknown Primary	Cancer of Unknown Primary
101045	Discovery	Unknown Primary	Cancer of Unknown Primary
82182	Discovery	Unknown Primary	Cancer of Unknown Primary
113199	Discovery	Unknown Primary	Cancer of Unknown Primary
132233	Discovery	Unknown Primary	Cancer of Unknown Primary
120271	Discovery	Unknown Primary	Cancer of Unknown Primary
79842	Discovery	Unknown Primary	Cancer of Unknown Primary
109282	Discovery	Unknown Primary	Cancer of Unknown Primary
126634	Discovery	Unknown Primary	Cancer of Unknown Primary
97177	Discovery	Unknown Primary	Cancer of Unknown Primary
78787	Discovery	Unknown Primary	Cancer of Unknown Primary
82802	Discovery	Unknown Primary	Cancer of Unknown Primary
114516	Discovery	Unknown Primary	Cancer of Unknown Primary
115966	Discovery	Unknown Primary	Cancer of Unknown Primary
93059	Discovery	Unknown Primary	Cancer of Unknown Primary
78865	Discovery	Unknown Primary	Cancer of Unknown Primary
101416	Discovery	Unknown Primary	Cancer of Unknown Primary
109171	Discovery	Unknown Primary	Cancer of Unknown Primary
109035	Discovery	Unknown Primary	Cancer of Unknown Primary
84714	Discovery	Unknown Primary	Cancer of Unknown Primary
116166	Discovery	Unknown Primary	Cancer of Unknown Primary
93102	Discovery	Unknown Primary	Cancer of Unknown Primary
123265	Discovery	Unknown Primary	Cancer of Unknown Primary
102419	Discovery	Unknown Primary	Cancer of Unknown Primary
91946	Discovery	Unknown Primary	Cancer of Unknown Primary
96144	Discovery	Unknown Primary	Cancer of Unknown Primary
95020	Discovery	Unknown Primary	Cancer of Unknown Primary
81449	Discovery	Unknown Primary	Cancer of Unknown Primary
99779	Discovery	Unknown Primary	Cancer of Unknown Primary
101244	Discovery	Unknown Primary	Cancer of Unknown Primary
81045	Discovery	Unknown Primary	Cancer of Unknown Primary
117564	Discovery	Unknown Primary	Cancer of Unknown Primary
130196	Discovery	Unknown Primary	Cancer of Unknown Primary
109764	Discovery	Unknown Primary	Cancer of Unknown Primary
118883	Discovery	Unknown Primary	Cancer of Unknown Primary
96330	Discovery	Unknown Primary	Cancer of Unknown Primary
102609	Discovery	Unknown Primary	Cancer of Unknown Primary
80127	Discovery	Unknown Primary	Cancer of Unknown Primary
99082	Discovery	Unknown Primary	Cancer of Unknown Primary
100845	Discovery	Unknown Primary	Cancer of Unknown Primary
80814	Discovery	Unknown Primary	Cancer of Unknown Primary
104007	Discovery	Unknown Primary	Cancer of Unknown Primary
96856	Discovery	Unknown Primary	Cancer of Unknown Primary
83427	Discovery	Unknown Primary	Cancer of Unknown Primary
96435	Discovery	Unknown Primary	Cancer of Unknown Primary
93484	Discovery	Unknown Primary	Cancer of Unknown Primary
125661	Discovery	Unknown Primary	Cancer of Unknown Primary
119492	Discovery	Unknown Primary	Cancer of Unknown Primary
80186	Discovery	Unknown Primary	Cancer of Unknown Primary
105897	Discovery	Unknown Primary	Cancer of Unknown Primary
123937	Discovery	Unknown Primary	Cancer of Unknown Primary
120489	Discovery	Unknown Primary	Cancer of Unknown Primary
100601	Discovery	Unknown Primary	Cancer of Unknown Primary
133667	Discovery	Unknown Primary	Cancer of Unknown Primary
86170	Discovery	Unknown Primary	Cancer of Unknown Primary
95415	Discovery	Unknown Primary	Cancer of Unknown Primary
101222	Discovery	Unknown Primary	Cancer of Unknown Primary
119099	Discovery	Unknown Primary	Cancer of Unknown Primary
107043	Discovery	Unknown Primary	Cancer of Unknown Primary
97007	Discovery	Unknown Primary	Cancer of Unknown Primary
114030	Discovery	Unknown Primary	Cancer of Unknown Primary
106323	Discovery	Other	Cervical Cancer
112588	Discovery	Other	Cervical Cancer
102567	Discovery	Other	Cervical Cancer
94231	Discovery	Other	Cervical Cancer
92788	Discovery	Other	Cervical Cancer
100855	Discovery	Other	Cervical Cancer
102387	Discovery	Other	Cervical Cancer
113181	Discovery	Other	Cervical Cancer
107205	Discovery	Other	Cervical Cancer
104047	Discovery	Other	Cervical Cancer
98800	Discovery	Other	Cervical Cancer
92766	Discovery	Other	Cervical Cancer
88364	Discovery	Colorectal	Colorectal Cancer
94317	Discovery	Colorectal	Colorectal Cancer
77367	Discovery	Colorectal	Colorectal Cancer
140175	Discovery	Colorectal	Colorectal Cancer
127640	Discovery	Colorectal	Colorectal Cancer
121947	Discovery	Colorectal	Colorectal Cancer
126938	Discovery	Colorectal	Colorectal Cancer
89879	Discovery	Colorectal	Colorectal Cancer
82769	Discovery	Colorectal	Colorectal Cancer
128336	Discovery	Colorectal	Colorectal Cancer
95422	Discovery	Colorectal	Colorectal Cancer
126732	Discovery	Colorectal	Colorectal Cancer
92526	Discovery	Colorectal	Colorectal Cancer
106058	Discovery	Other	Endometrial Cancer
80464	Discovery	Other	Endometrial Cancer
99150	Discovery	Other	Endometrial Cancer
99531	Discovery	Other	Endometrial Cancer
106105	Discovery	Other	Endometrial Cancer
85919	Discovery	Other	Endometrial Cancer
95153	Discovery	Other	Endometrial Cancer
95688	Discovery	Other	Endometrial Cancer
96894	Discovery	Other	Endometrial Cancer
105953	Discovery	Other	Endometrial Cancer
115268	Discovery	Other	Endometrial Cancer
108711	Discovery	Other	Endometrial Cancer
125795	Discovery	Other	Endometrial Cancer
113021	Discovery	Other	Endometrial Cancer
83650	Discovery	Other	Endometrial Cancer
144295	Discovery	Other	Endometrial Cancer
97278	Discovery	Other	Endometrial Cancer
100286	Discovery	Other	Endometrial Cancer
83165	Discovery	Other	Endometrial Cancer
130264	Discovery	Other	Endometrial Cancer
114620	Discovery	Other	Endometrial Cancer
132455	Discovery	Other	Endometrial Cancer
82882	Discovery	Other	Endometrial Cancer
89202	Discovery	Other	Endometrial Cancer
102708	Discovery	Other	Endometrial Cancer
78753	Discovery	Other	Endometrial Cancer
92960	Discovery	Other	Endometrial Cancer
98551	Discovery	Other	Endometrial Cancer
85330	Discovery	Other	Endometrial Cancer
124988	Discovery	Esophagogastric	Esophagogastric Cancer
101604	Discovery	Esophagogastric	Esophagogastric Cancer
96358	Discovery	Esophagogastric	Esophagogastric Cancer
81357	Discovery	Esophagogastric	Esophagogastric Cancer
90994	Discovery	Esophagogastric	Esophagogastric Cancer
87142	Discovery	Esophagogastric	Esophagogastric Cancer
125659	Discovery	Esophagogastric	Esophagogastric Cancer
87816	Discovery	Esophagogastric	Esophagogastric Cancer
84449	Discovery	Esophagogastric	Esophagogastric Cancer
88881	Discovery	Esophagogastric	Esophagogastric Cancer
77344	Discovery	Esophagogastric	Esophagogastric Cancer
129458	Discovery	Esophagogastric	Esophagogastric Cancer
92796	Discovery	Esophagogastric	Esophagogastric Cancer
115902	Discovery	Esophagogastric	Esophagogastric Cancer
93520	Discovery	Esophagogastric	Esophagogastric Cancer
119543	Discovery	Esophagogastric	Esophagogastric Cancer
94584	Discovery	Esophagogastric	Esophagogastric Cancer
99953	Discovery	Esophagogastric	Esophagogastric Cancer
119785	Discovery	Esophagogastric	Esophagogastric Cancer
92771	Discovery	Esophagogastric	Esophagogastric Cancer
81757	Discovery	Esophagogastric	Esophagogastric Cancer
77519	Discovery	Esophagogastric	Esophagogastric Cancer
92697	Discovery	Esophagogastric	Esophagogastric Cancer
92790	Discovery	Esophagogastric	Esophagogastric Cancer
106320	Discovery	Esophagogastric	Esophagogastric Cancer
92772	Discovery	Esophagogastric	Esophagogastric Cancer
90077	Discovery	Esophagogastric	Esophagogastric Cancer
91951	Discovery	Esophagogastric	Esophagogastric Cancer
99731	Discovery	Esophagogastric	Esophagogastric Cancer
111600	Discovery	Esophagogastric	Esophagogastric Cancer
121665	Discovery	Esophagogastric	Esophagogastric Cancer
98909	Discovery	Other	Glioma
112383	Discovery	Other	Glioma
101899	Discovery	Other	Glioma
94885	Discovery	Other	Glioma
97988	Discovery	Other	Glioma
117484	Discovery	Head and Neck	Head and Neck Cancer
106274	Discovery	Head and Neck	Head and Neck Cancer
108109	Discovery	Head and Neck	Head and Neck Cancer
113799	Discovery	Head and Neck	Head and Neck Cancer
83319	Discovery	Head and Neck	Head and Neck Cancer
103451	Discovery	Head and Neck	Head and Neck Cancer
99721	Discovery	Head and Neck	Head and Neck Cancer
104120	Discovery	Head and Neck	Head and Neck Cancer
110821	Discovery	Head and Neck	Head and Neck Cancer
102124	Discovery	Head and Neck	Head and Neck Cancer
83029	Discovery	Head and Neck	Head and Neck Cancer
99512	Discovery	Head and Neck	Head and Neck Cancer
92775	Discovery	Head and Neck	Head and Neck Cancer
112115	Discovery	Head and Neck	Head and Neck Cancer
85105	Discovery	Head and Neck	Head and Neck Cancer
98112	Discovery	Head and Neck	Head and Neck Cancer
97045	Discovery	Head and Neck	Head and Neck Cancer
122053	Discovery	Head and Neck	Head and Neck Cancer
85916	Discovery	Head and Neck	Head and Neck Cancer
109427	Discovery	Head and Neck	Head and Neck Cancer
92124	Discovery	Head and Neck	Head and Neck Cancer
132594	Discovery	Head and Neck	Head and Neck Cancer
94664	Discovery	Head and Neck	Head and Neck Cancer
92806	Discovery	Head and Neck	Head and Neck Cancer
79443	Discovery	Head and Neck	Head and Neck Cancer
114509	Discovery	Head and Neck	Head and Neck Cancer
81154	Discovery	Head and Neck	Head and Neck Cancer
116365	Discovery	Head and Neck	Head and Neck Cancer
109452	Discovery	Head and Neck	Head and Neck Cancer
76682	Discovery	Head and Neck	Head and Neck Cancer
113346	Discovery	Head and Neck	Head and Neck Cancer
88218	Discovery	Head and Neck	Head and Neck Cancer
117606	Discovery	Head and Neck	Head and Neck Cancer
143694	Discovery	Head and Neck	Head and Neck Cancer
98725	Discovery	Head and Neck	Head and Neck Cancer
105624	Discovery	Head and Neck	Head and Neck Cancer
127185	Discovery	Head and Neck	Head and Neck Cancer
83076	Discovery	Head and Neck	Head and Neck Cancer
97246	Discovery	Head and Neck	Head and Neck Cancer
95045	Discovery	Head and Neck	Head and Neck Cancer
103851	Discovery	Head and Neck	Head and Neck Cancer
83559	Discovery	Head and Neck	Head and Neck Cancer
94519	Discovery	Head and Neck	Head and Neck Cancer
103041	Discovery	Head and Neck	Head and Neck Cancer
80017	Discovery	Head and Neck	Head and Neck Cancer
123662	Discovery	Head and Neck	Head and Neck Cancer
96911	Discovery	Head and Neck	Head and Neck Cancer
106830	Discovery	Head and Neck	Head and Neck Cancer
89269	Discovery	Head and Neck	Head and Neck Cancer
91532	Discovery	Head and Neck	Head and Neck Cancer
78754	Discovery	Head and Neck	Head and Neck Cancer
92762	Discovery	Head and Neck	Head and Neck Cancer
97298	Discovery	Head and Neck	Head and Neck Cancer
108607	Discovery	Hepatobiliary	Hepatobiliary Cancer
90719	Discovery	Hepatobiliary	Hepatobiliary Cancer
97420	Discovery	Hepatobiliary	Hepatobiliary Cancer
119760	Discovery	Hepatobiliary	Hepatobiliary Cancer
108758	Discovery	Melanoma	Melanoma
115930	Discovery	Melanoma	Melanoma
103348	Discovery	Melanoma	Melanoma
83812	Discovery	Melanoma	Melanoma
92429	Discovery	Melanoma	Melanoma
122796	Discovery	Melanoma	Melanoma
95499	Discovery	Melanoma	Melanoma
107156	Discovery	Melanoma	Melanoma
92641	Discovery	Melanoma	Melanoma
79077	Discovery	Melanoma	Melanoma
99724	Discovery	Melanoma	Melanoma
109924	Discovery	Melanoma	Melanoma
99541	Discovery	Melanoma	Melanoma
100439	Discovery	Melanoma	Melanoma
113024	Discovery	Melanoma	Melanoma
95179	Discovery	Melanoma	Melanoma
114205	Discovery	Melanoma	Melanoma
85479	Discovery	Melanoma	Melanoma
77516	Discovery	Melanoma	Melanoma
117958	Discovery	Melanoma	Melanoma
130244	Discovery	Melanoma	Melanoma
99123	Discovery	Melanoma	Melanoma
96491	Discovery	Melanoma	Melanoma
92446	Discovery	Melanoma	Melanoma
107277	Discovery	Melanoma	Melanoma
105536	Discovery	Melanoma	Melanoma
107855	Discovery	Melanoma	Melanoma
99300	Discovery	Melanoma	Melanoma
102736	Discovery	Melanoma	Melanoma
113717	Discovery	Melanoma	Melanoma
97937	Discovery	Melanoma	Melanoma
120528	Discovery	Melanoma	Melanoma
130346	Discovery	Melanoma	Melanoma
135443	Discovery	Melanoma	Melanoma
105760	Discovery	Melanoma	Melanoma
119066	Discovery	Melanoma	Melanoma
109222	Discovery	Melanoma	Melanoma
114526	Discovery	Other	Mesothelioma
128975	Discovery	Other	Neuroendocrine Tumor
104517	Discovery	Other	Neuroendocrine Tumor
106473	Discovery	Other	Neuroendocrine Tumor
130204	Discovery	Other	Neuroendocrine Tumor
105766	Discovery	Non-Small Cell Lung	Non-Small Cell Lung Cancer
108455	Discovery	Non-Small Cell Lung	Non-Small Cell Lung Cancer
84092	Discovery	Non-Small Cell Lung	Non-Small Cell Lung Cancer
140314	Discovery	Non-Small Cell Lung	Non-Small Cell Lung Cancer
106368	Discovery	Non-Small Cell Lung	Non-Small Cell Lung Cancer
80227	Discovery	Non-Small Cell Lung	Non-Small Cell Lung Cancer
110740	Discovery	Non-Small Cell Lung	Non-Small Cell Lung Cancer
119423	Discovery	Non-Small Cell Lung	Non-Small Cell Lung Cancer
124621	Discovery	Non-Small Cell Lung	Non-Small Cell Lung Cancer
99310	Discovery	Non-Small Cell Lung	Non-Small Cell Lung Cancer
97985	Discovery	Non-Small Cell Lung	Non-Small Cell Lung Cancer
81799	Discovery	Non-Small Cell Lung	Non-Small Cell Lung Cancer
83898	Discovery	Non-Small Cell Lung	Non-Small Cell Lung Cancer
110147	Discovery	Non-Small Cell Lung	Non-Small Cell Lung Cancer
110541	Discovery	Non-Small Cell Lung	Non-Small Cell Lung Cancer
114211	Discovery	Non-Small Cell Lung	Non-Small Cell Lung Cancer
93176	Discovery	Non-Small Cell Lung	Non-Small Cell Lung Cancer
89792	Discovery	Non-Small Cell Lung	Non-Small Cell Lung Cancer
109332	Discovery	Non-Small Cell Lung	Non-Small Cell Lung Cancer
112868	Discovery	Non-Small Cell Lung	Non-Small Cell Lung Cancer
114546	Discovery	Non-Small Cell Lung	Non-Small Cell Lung Cancer
85149	Discovery	Non-Small Cell Lung	Non-Small Cell Lung Cancer
107322	Discovery	Non-Small Cell Lung	Non-Small Cell Lung Cancer
83317	Discovery	Non-Small Cell Lung	Non-Small Cell Lung Cancer
140727	Discovery	Non-Small Cell Lung	Non-Small Cell Lung Cancer
96867	Discovery	Non-Small Cell Lung	Non-Small Cell Lung Cancer
108682	Discovery	Non-Small Cell Lung	Non-Small Cell Lung Cancer
104686	Discovery	Non-Small Cell Lung	Non-Small Cell Lung Cancer
82120	Discovery	Non-Small Cell Lung	Non-Small Cell Lung Cancer
84525	Discovery	Non-Small Cell Lung	Non-Small Cell Lung Cancer
91044	Discovery	Non-Small Cell Lung	Non-Small Cell Lung Cancer
88991	Discovery	Non-Small Cell Lung	Non-Small Cell Lung Cancer
107493	Discovery	Non-Small Cell Lung	Non-Small Cell Lung Cancer
110887	Discovery	Non-Small Cell Lung	Non-Small Cell Lung Cancer
95744	Discovery	Non-Small Cell Lung	Non-Small Cell Lung Cancer
81255	Discovery	Non-Small Cell Lung	Non-Small Cell Lung Cancer
84291	Discovery	Non-Small Cell Lung	Non-Small Cell Lung Cancer
112155	Discovery	Non-Small Cell Lung	Non-Small Cell Lung Cancer
102641	Discovery	Non-Small Cell Lung	Non-Small Cell Lung Cancer
108807	Discovery	Non-Small Cell Lung	Non-Small Cell Lung Cancer
111418	Discovery	Non-Small Cell Lung	Non-Small Cell Lung Cancer
89712	Discovery	Non-Small Cell Lung	Non-Small Cell Lung Cancer
98425	Discovery	Non-Small Cell Lung	Non-Small Cell Lung Cancer
93015	Discovery	Non-Small Cell Lung	Non-Small Cell Lung Cancer
80730	Discovery	Non-Small Cell Lung	Non-Small Cell Lung Cancer
126684	Discovery	Non-Small Cell Lung	Non-Small Cell Lung Cancer
113308	Discovery	Non-Small Cell Lung	Non-Small Cell Lung Cancer
107190	Discovery	Non-Small Cell Lung	Non-Small Cell Lung Cancer
97634	Discovery	Non-Small Cell Lung	Non-Small Cell Lung Cancer
117515	Discovery	Non-Small Cell Lung	Non-Small Cell Lung Cancer
81960	Discovery	Non-Small Cell Lung	Non-Small Cell Lung Cancer
136640	Discovery	Non-Small Cell Lung	Non-Small Cell Lung Cancer
100812	Discovery	Non-Small Cell Lung	Non-Small Cell Lung Cancer
136663	Discovery	Non-Small Cell Lung	Non-Small Cell Lung Cancer
91641	Discovery	Non-Small Cell Lung	Non-Small Cell Lung Cancer
99728	Discovery	Non-Small Cell Lung	Non-Small Cell Lung Cancer
81484	Discovery	Non-Small Cell Lung	Non-Small Cell Lung Cancer
98173	Discovery	Non-Small Cell Lung	Non-Small Cell Lung Cancer
99326	Discovery	Non-Small Cell Lung	Non-Small Cell Lung Cancer
103004	Discovery	Non-Small Cell Lung	Non-Small Cell Lung Cancer
119484	Discovery	Non-Small Cell Lung	Non-Small Cell Lung Cancer
79549	Discovery	Non-Small Cell Lung	Non-Small Cell Lung Cancer
82447	Discovery	Non-Small Cell Lung	Non-Small Cell Lung Cancer
100307	Discovery	Non-Small Cell Lung	Non-Small Cell Lung Cancer
102153	Discovery	Non-Small Cell Lung	Non-Small Cell Lung Cancer
95888	Discovery	Non-Small Cell Lung	Non-Small Cell Lung Cancer
108626	Discovery	Non-Small Cell Lung	Non-Small Cell Lung Cancer
100727	Discovery	Non-Small Cell Lung	Non-Small Cell Lung Cancer
103880	Discovery	Non-Small Cell Lung	Non-Small Cell Lung Cancer
107394	Discovery	Non-Small Cell Lung	Non-Small Cell Lung Cancer
88931	Discovery	Non-Small Cell Lung	Non-Small Cell Lung Cancer
118351	Discovery	Non-Small Cell Lung	Non-Small Cell Lung Cancer
109038	Discovery	Non-Small Cell Lung	Non-Small Cell Lung Cancer
86142	Discovery	Non-Small Cell Lung	Non-Small Cell Lung Cancer
97602	Discovery	Non-Small Cell Lung	Non-Small Cell Lung Cancer
110120	Discovery	Non-Small Cell Lung	Non-Small Cell Lung Cancer
115897	Discovery	Non-Small Cell Lung	Non-Small Cell Lung Cancer
85950	Discovery	Non-Small Cell Lung	Non-Small Cell Lung Cancer
81865	Discovery	Non-Small Cell Lung	Non-Small Cell Lung Cancer
137543	Discovery	Non-Small Cell Lung	Non-Small Cell Lung Cancer
113767	Discovery	Non-Small Cell Lung	Non-Small Cell Lung Cancer
92034	Discovery	Non-Small Cell Lung	Non-Small Cell Lung Cancer
98739	Discovery	Non-Small Cell Lung	Non-Small Cell Lung Cancer
82902	Discovery	Non-Small Cell Lung	Non-Small Cell Lung Cancer
115999	Discovery	Non-Small Cell Lung	Non-Small Cell Lung Cancer
117105	Discovery	Non-Small Cell Lung	Non-Small Cell Lung Cancer
119453	Discovery	Non-Small Cell Lung	Non-Small Cell Lung Cancer
110947	Discovery	Non-Small Cell Lung	Non-Small Cell Lung Cancer
105864	Discovery	Non-Small Cell Lung	Non-Small Cell Lung Cancer
103063	Discovery	Non-Small Cell Lung	Non-Small Cell Lung Cancer
104365	Discovery	Non-Small Cell Lung	Non-Small Cell Lung Cancer
114376	Discovery	Non-Small Cell Lung	Non-Small Cell Lung Cancer
133180	Discovery	Non-Small Cell Lung	Non-Small Cell Lung Cancer
108945	Discovery	Non-Small Cell Lung	Non-Small Cell Lung Cancer
79678	Discovery	Non-Small Cell Lung	Non-Small Cell Lung Cancer
114203	Discovery	Non-Small Cell Lung	Non-Small Cell Lung Cancer
113559	Discovery	Non-Small Cell Lung	Non-Small Cell Lung Cancer
88226	Discovery	Non-Small Cell Lung	Non-Small Cell Lung Cancer
120526	Discovery	Non-Small Cell Lung	Non-Small Cell Lung Cancer
134589	Discovery	Non-Small Cell Lung	Non-Small Cell Lung Cancer
89995	Discovery	Non-Small Cell Lung	Non-Small Cell Lung Cancer
88030	Discovery	Non-Small Cell Lung	Non-Small Cell Lung Cancer
91561	Discovery	Non-Small Cell Lung	Non-Small Cell Lung Cancer
81040	Discovery	Non-Small Cell Lung	Non-Small Cell Lung Cancer
109581	Discovery	Non-Small Cell Lung	Non-Small Cell Lung Cancer
112717	Discovery	Non-Small Cell Lung	Non-Small Cell Lung Cancer
110605	Discovery	Non-Small Cell Lung	Non-Small Cell Lung Cancer
96437	Discovery	Non-Small Cell Lung	Non-Small Cell Lung Cancer
120459	Discovery	Non-Small Cell Lung	Non-Small Cell Lung Cancer
100537	Discovery	Non-Small Cell Lung	Non-Small Cell Lung Cancer
100896	Discovery	Non-Small Cell Lung	Non-Small Cell Lung Cancer
118100	Discovery	Non-Small Cell Lung	Non-Small Cell Lung Cancer
111482	Discovery	Non-Small Cell Lung	Non-Small Cell Lung Cancer
96245	Discovery	Non-Small Cell Lung	Non-Small Cell Lung Cancer
107347	Discovery	Non-Small Cell Lung	Non-Small Cell Lung Cancer
116084	Discovery	Non-Small Cell Lung	Non-Small Cell Lung Cancer
99655	Discovery	Non-Small Cell Lung	Non-Small Cell Lung Cancer
107924	Discovery	Non-Small Cell Lung	Non-Small Cell Lung Cancer
107721	Discovery	Non-Small Cell Lung	Non-Small Cell Lung Cancer
137629	Discovery	Non-Small Cell Lung	Non-Small Cell Lung Cancer
106252	Discovery	Non-Small Cell Lung	Non-Small Cell Lung Cancer
126504	Discovery	Non-Small Cell Lung	Non-Small Cell Lung Cancer
108725	Discovery	Non-Small Cell Lung	Non-Small Cell Lung Cancer
105484	Discovery	Non-Small Cell Lung	Non-Small Cell Lung Cancer
111634	Discovery	Non-Small Cell Lung	Non-Small Cell Lung Cancer
101232	Discovery	Non-Small Cell Lung	Non-Small Cell Lung Cancer
106805	Discovery	Non-Small Cell Lung	Non-Small Cell Lung Cancer
117696	Discovery	Non-Small Cell Lung	Non-Small Cell Lung Cancer
107423	Discovery	Non-Small Cell Lung	Non-Small Cell Lung Cancer
92464	Discovery	Non-Small Cell Lung	Non-Small Cell Lung Cancer
79337	Discovery	Non-Small Cell Lung	Non-Small Cell Lung Cancer
143627	Discovery	Non-Small Cell Lung	Non-Small Cell Lung Cancer
96651	Discovery	Non-Small Cell Lung	Non-Small Cell Lung Cancer
121708	Discovery	Non-Small Cell Lung	Non-Small Cell Lung Cancer
134643	Discovery	Non-Small Cell Lung	Non-Small Cell Lung Cancer
126573	Discovery	Non-Small Cell Lung	Non-Small Cell Lung Cancer
101160	Discovery	Non-Small Cell Lung	Non-Small Cell Lung Cancer
105360	Discovery	Non-Small Cell Lung	Non-Small Cell Lung Cancer
116713	Discovery	Non-Small Cell Lung	Non-Small Cell Lung Cancer
123462	Discovery	Non-Small Cell Lung	Non-Small Cell Lung Cancer
101120	Discovery	Non-Small Cell Lung	Non-Small Cell Lung Cancer
110034	Discovery	Non-Small Cell Lung	Non-Small Cell Lung Cancer
110395	Discovery	Non-Small Cell Lung	Non-Small Cell Lung Cancer
124815	Discovery	Non-Small Cell Lung	Non-Small Cell Lung Cancer
83075	Discovery	Non-Small Cell Lung	Non-Small Cell Lung Cancer
137978	Discovery	Non-Small Cell Lung	Non-Small Cell Lung Cancer
101630	Discovery	Non-Small Cell Lung	Non-Small Cell Lung Cancer
117504	Discovery	Non-Small Cell Lung	Non-Small Cell Lung Cancer
98832	Discovery	Non-Small Cell Lung	Non-Small Cell Lung Cancer
113338	Discovery	Non-Small Cell Lung	Non-Small Cell Lung Cancer
124376	Discovery	Non-Small Cell Lung	Non-Small Cell Lung Cancer
116058	Discovery	Non-Small Cell Lung	Non-Small Cell Lung Cancer
128166	Discovery	Non-Small Cell Lung	Non-Small Cell Lung Cancer
122241	Discovery	Non-Small Cell Lung	Non-Small Cell Lung Cancer
84337	Discovery	Non-Small Cell Lung	Non-Small Cell Lung Cancer
110170	Discovery	Non-Small Cell Lung	Non-Small Cell Lung Cancer
93806	Discovery	Non-Small Cell Lung	Non-Small Cell Lung Cancer
111725	Discovery	Non-Small Cell Lung	Non-Small Cell Lung Cancer
102475	Discovery	Non-Small Cell Lung	Non-Small Cell Lung Cancer
115321	Discovery	Non-Small Cell Lung	Non-Small Cell Lung Cancer
95314	Discovery	Non-Small Cell Lung	Non-Small Cell Lung Cancer
109472	Discovery	Non-Small Cell Lung	Non-Small Cell Lung Cancer
81320	Discovery	Non-Small Cell Lung	Non-Small Cell Lung Cancer
92393	Discovery	Non-Small Cell Lung	Non-Small Cell Lung Cancer
96189	Discovery	Non-Small Cell Lung	Non-Small Cell Lung Cancer
81439	Discovery	Non-Small Cell Lung	Non-Small Cell Lung Cancer
89271	Discovery	Non-Small Cell Lung	Non-Small Cell Lung Cancer
94360	Discovery	Non-Small Cell Lung	Non-Small Cell Lung Cancer
98926	Discovery	Non-Small Cell Lung	Non-Small Cell Lung Cancer
115007	Discovery	Non-Small Cell Lung	Non-Small Cell Lung Cancer
80166	Discovery	Non-Small Cell Lung	Non-Small Cell Lung Cancer
91393	Discovery	Non-Small Cell Lung	Non-Small Cell Lung Cancer
82735	Discovery	Non-Small Cell Lung	Non-Small Cell Lung Cancer
95985	Discovery	Non-Small Cell Lung	Non-Small Cell Lung Cancer
100112	Discovery	Non-Small Cell Lung	Non-Small Cell Lung Cancer
99594	Discovery	Non-Small Cell Lung	Non-Small Cell Lung Cancer
94902	Discovery	Non-Small Cell Lung	Non-Small Cell Lung Cancer
113723	Discovery	Non-Small Cell Lung	Non-Small Cell Lung Cancer
110171	Discovery	Non-Small Cell Lung	Non-Small Cell Lung Cancer
85656	Discovery	Non-Small Cell Lung	Non-Small Cell Lung Cancer
113344	Discovery	Non-Small Cell Lung	Non-Small Cell Lung Cancer
123562	Discovery	Non-Small Cell Lung	Non-Small Cell Lung Cancer
119455	Discovery	Non-Small Cell Lung	Non-Small Cell Lung Cancer
131134	Discovery	Non-Small Cell Lung	Non-Small Cell Lung Cancer
83713	Discovery	Non-Small Cell Lung	Non-Small Cell Lung Cancer
127363	Discovery	Non-Small Cell Lung	Non-Small Cell Lung Cancer
91673	Discovery	Non-Small Cell Lung	Non-Small Cell Lung Cancer
79814	Discovery	Non-Small Cell Lung	Non-Small Cell Lung Cancer
84488	Discovery	Non-Small Cell Lung	Non-Small Cell Lung Cancer
108013	Discovery	Non-Small Cell Lung	Non-Small Cell Lung Cancer
91927	Discovery	Non-Small Cell Lung	Non-Small Cell Lung Cancer
123817	Discovery	Non-Small Cell Lung	Non-Small Cell Lung Cancer
96851	Discovery	Non-Small Cell Lung	Non-Small Cell Lung Cancer
112669	Discovery	Non-Small Cell Lung	Non-Small Cell Lung Cancer
85437	Discovery	Non-Small Cell Lung	Non-Small Cell Lung Cancer
98591	Discovery	Non-Small Cell Lung	Non-Small Cell Lung Cancer
79076	Discovery	Non-Small Cell Lung	Non-Small Cell Lung Cancer
100579	Discovery	Non-Small Cell Lung	Non-Small Cell Lung Cancer
96328	Discovery	Non-Small Cell Lung	Non-Small Cell Lung Cancer
83261	Discovery	Non-Small Cell Lung	Non-Small Cell Lung Cancer
101956	Discovery	Non-Small Cell Lung	Non-Small Cell Lung Cancer
108862	Discovery	Non-Small Cell Lung	Non-Small Cell Lung Cancer
92957	Discovery	Non-Small Cell Lung	Non-Small Cell Lung Cancer
122884	Discovery	Non-Small Cell Lung	Non-Small Cell Lung Cancer
85005	Discovery	Non-Small Cell Lung	Non-Small Cell Lung Cancer
93807	Discovery	Non-Small Cell Lung	Non-Small Cell Lung Cancer
114573	Discovery	Non-Small Cell Lung	Non-Small Cell Lung Cancer
81417	Discovery	Non-Small Cell Lung	Non-Small Cell Lung Cancer
111620	Discovery	Non-Small Cell Lung	Non-Small Cell Lung Cancer
122613	Discovery	Non-Small Cell Lung	Non-Small Cell Lung Cancer
114238	Discovery	Non-Small Cell Lung	Non-Small Cell Lung Cancer
119252	Discovery	Non-Small Cell Lung	Non-Small Cell Lung Cancer
121969	Discovery	Non-Small Cell Lung	Non-Small Cell Lung Cancer
79494	Discovery	Non-Small Cell Lung	Non-Small Cell Lung Cancer
116296	Discovery	Non-Small Cell Lung	Non-Small Cell Lung Cancer
91189	Discovery	Non-Small Cell Lung	Non-Small Cell Lung Cancer
114581	Discovery	Non-Small Cell Lung	Non-Small Cell Lung Cancer
141212	Discovery	Non-Small Cell Lung	Non-Small Cell Lung Cancer
104183	Discovery	Non-Small Cell Lung	Non-Small Cell Lung Cancer
119245	Discovery	Non-Small Cell Lung	Non-Small Cell Lung Cancer
143377	Discovery	Non-Small Cell Lung	Non-Small Cell Lung Cancer
79812	Discovery	Non-Small Cell Lung	Non-Small Cell Lung Cancer
113947	Discovery	Non-Small Cell Lung	Non-Small Cell Lung Cancer
108479	Discovery	Non-Small Cell Lung	Non-Small Cell Lung Cancer
98816	Discovery	Non-Small Cell Lung	Non-Small Cell Lung Cancer
91024	Discovery	Non-Small Cell Lung	Non-Small Cell Lung Cancer
118689	Discovery	Non-Small Cell Lung	Non-Small Cell Lung Cancer
103693	Discovery	Non-Small Cell Lung	Non-Small Cell Lung Cancer
79399	Discovery	Non-Small Cell Lung	Non-Small Cell Lung Cancer
125937	Discovery	Non-Small Cell Lung	Non-Small Cell Lung Cancer
82859	Discovery	Non-Small Cell Lung	Non-Small Cell Lung Cancer
95897	Discovery	Non-Small Cell Lung	Non-Small Cell Lung Cancer
82104	Discovery	Non-Small Cell Lung	Non-Small Cell Lung Cancer
107691	Discovery	Non-Small Cell Lung	Non-Small Cell Lung Cancer
85305	Discovery	Non-Small Cell Lung	Non-Small Cell Lung Cancer
96917	Discovery	Non-Small Cell Lung	Non-Small Cell Lung Cancer
85015	Discovery	Non-Small Cell Lung	Non-Small Cell Lung Cancer
123951	Discovery	Non-Small Cell Lung	Non-Small Cell Lung Cancer
93707	Discovery	Non-Small Cell Lung	Non-Small Cell Lung Cancer
140810	Discovery	Non-Small Cell Lung	Non-Small Cell Lung Cancer
129569	Discovery	Non-Small Cell Lung	Non-Small Cell Lung Cancer
100445	Discovery	Non-Small Cell Lung	Non-Small Cell Lung Cancer
123840	Discovery	Non-Small Cell Lung	Non-Small Cell Lung Cancer
91134	Discovery	Non-Small Cell Lung	Non-Small Cell Lung Cancer
128098	Discovery	Non-Small Cell Lung	Non-Small Cell Lung Cancer
78352	Discovery	Non-Small Cell Lung	Non-Small Cell Lung Cancer
93157	Discovery	Non-Small Cell Lung	Non-Small Cell Lung Cancer
100199	Discovery	Non-Small Cell Lung	Non-Small Cell Lung Cancer
83777	Discovery	Non-Small Cell Lung	Non-Small Cell Lung Cancer
83980	Discovery	Non-Small Cell Lung	Non-Small Cell Lung Cancer
115853	Discovery	Non-Small Cell Lung	Non-Small Cell Lung Cancer
82202	Discovery	Non-Small Cell Lung	Non-Small Cell Lung Cancer
86750	Discovery	Non-Small Cell Lung	Non-Small Cell Lung Cancer
93204	Discovery	Non-Small Cell Lung	Non-Small Cell Lung Cancer
125294	Discovery	Non-Small Cell Lung	Non-Small Cell Lung Cancer
107074	Discovery	Non-Small Cell Lung	Non-Small Cell Lung Cancer
128167	Discovery	Non-Small Cell Lung	Non-Small Cell Lung Cancer
127733	Discovery	Non-Small Cell Lung	Non-Small Cell Lung Cancer
124906	Discovery	Non-Small Cell Lung	Non-Small Cell Lung Cancer
100166	Discovery	Non-Small Cell Lung	Non-Small Cell Lung Cancer
118793	Discovery	Non-Small Cell Lung	Non-Small Cell Lung Cancer
140020	Discovery	Non-Small Cell Lung	Non-Small Cell Lung Cancer
90055	Discovery	Non-Small Cell Lung	Non-Small Cell Lung Cancer
80269	Discovery	Non-Small Cell Lung	Non-Small Cell Lung Cancer
80567	Discovery	Non-Small Cell Lung	Non-Small Cell Lung Cancer
78399	Discovery	Other	Other Cancer
95079	Discovery	Other	Other Cancer
78936	Discovery	Other	Other Cancer
93179	Discovery	Other	Other Cancer
107738	Discovery	Other	Other Cancer
91050	Discovery	Other	Other Cancer
113866	Discovery	Other	Other Cancer
95578	Discovery	Other	Other Cancer
95315	Discovery	Other	Other Cancer
77029	Discovery	Other	Other Cancer
78188	Discovery	Other	Ovarian Cancer
93367	Discovery	Other	Ovarian Cancer
92780	Discovery	Other	Ovarian Cancer
91923	Discovery	Other	Ovarian Cancer
103819	Discovery	Other	Ovarian Cancer
88554	Discovery	Other	Ovarian Cancer
101509	Discovery	Other	Ovarian Cancer
82897	Discovery	Other	Pancreatic Cancer
80629	Discovery	Other	Pancreatic Cancer
96606	Discovery	Other	Pancreatic Cancer
109328	Discovery	Other	Pancreatic Cancer
115404	Discovery	Other	Pancreatic Cancer
130397	Discovery	Other	Pancreatic Cancer
123980	Discovery	Other	Pancreatic Cancer
103131	Discovery	Other	Penile Cancer
121201	Discovery	Other	Prostate Cancer
77035	Discovery	Other	Prostate Cancer
108116	Discovery	Renal Cell Carcinoma	Renal Cell Carcinoma
141114	Discovery	Renal Cell Carcinoma	Renal Cell Carcinoma
115114	Discovery	Renal Cell Carcinoma	Renal Cell Carcinoma
114342	Discovery	Renal Cell Carcinoma	Renal Cell Carcinoma
102376	Discovery	Renal Cell Carcinoma	Renal Cell Carcinoma
100543	Discovery	Renal Cell Carcinoma	Renal Cell Carcinoma
104464	Discovery	Renal Cell Carcinoma	Renal Cell Carcinoma
96210	Discovery	Renal Cell Carcinoma	Renal Cell Carcinoma
107013	Discovery	Renal Cell Carcinoma	Renal Cell Carcinoma
124062	Discovery	Renal Cell Carcinoma	Renal Cell Carcinoma
134337	Discovery	Renal Cell Carcinoma	Renal Cell Carcinoma
127660	Discovery	Renal Cell Carcinoma	Renal Cell Carcinoma
107614	Discovery	Renal Cell Carcinoma	Renal Cell Carcinoma
102558	Discovery	Renal Cell Carcinoma	Renal Cell Carcinoma
80449	Discovery	Renal Cell Carcinoma	Renal Cell Carcinoma
114803	Discovery	Renal Cell Carcinoma	Renal Cell Carcinoma
77003	Discovery	Renal Cell Carcinoma	Renal Cell Carcinoma
126264	Discovery	Renal Cell Carcinoma	Renal Cell Carcinoma
137149	Discovery	Renal Cell Carcinoma	Renal Cell Carcinoma
115286	Discovery	Renal Cell Carcinoma	Renal Cell Carcinoma
100798	Discovery	Renal Cell Carcinoma	Renal Cell Carcinoma
99633	Discovery	Renal Cell Carcinoma	Renal Cell Carcinoma
80533	Discovery	Renal Cell Carcinoma	Renal Cell Carcinoma
78508	Discovery	Other	Sarcoma
77962	Discovery	Other	Sarcoma
103986	Discovery	Other	Sarcoma
133295	Discovery	Other	Sarcoma
92832	Discovery	Other	Sarcoma
110745	Discovery	Other	Sarcoma
94463	Discovery	Other	Sarcoma
115457	Discovery	Other	Sarcoma
91087	Discovery	Other	Sarcoma
109543	Discovery	Other	Skin Cancer, Non-Melanoma
108491	Discovery	Other	Skin Cancer, Non-Melanoma
101932	Discovery	Other	Skin Cancer, Non-Melanoma
110493	Discovery	Other	Skin Cancer, Non-Melanoma
101599	Discovery	Other	Skin Cancer, Non-Melanoma
123548	Discovery	Other	Skin Cancer, Non-Melanoma
114906	Discovery	Other	Skin Cancer, Non-Melanoma
101410	Discovery	Other	Skin Cancer, Non-Melanoma
89885	Discovery	Other	Skin Cancer, Non-Melanoma
83724	Discovery	Small Cell Lung	Small Cell Lung Cancer
118084	Discovery	Small Cell Lung	Small Cell Lung Cancer
98831	Discovery	Small Cell Lung	Small Cell Lung Cancer
96722	Discovery	Other	Thymic Tumor
92688	Discovery	Other	Thymic Tumor
98985	Discovery	Other	Thyroid Cancer
96547	Discovery	Other	Thyroid Cancer
81434	Discovery	Other	Thyroid Cancer
103675	Validation	Other	Anal Cancer
102796	Validation	Other	Anal Cancer
99080	Validation	Bladder	Bladder Cancer
96249	Validation	Bladder	Bladder Cancer
131731	Validation	Bladder	Bladder Cancer
101281	Validation	Bladder	Bladder Cancer
84012	Validation	Bladder	Bladder Cancer
112769	Validation	Bladder	Bladder Cancer
86591	Validation	Bladder	Bladder Cancer
114090	Validation	Bladder	Bladder Cancer
98355	Validation	Bladder	Bladder Cancer
96113	Validation	Bladder	Bladder Cancer
101719	Validation	Bladder	Bladder Cancer
[truncated: 235 more rows]

## Sheet: Fig1b
Subject_Identifier	rwPFS_(TTNT)_months	rwPFS_(TTNT)_event	IRS_status
[truncated: 648 more rows]

[truncated: 12 more sheets: Fig2a, Fig2b, Fig2c, Fig2d, Fig2e, Fig2f, Fig3b, Fig3c, Fig4a, Fig4b, Fig4c, Fig5]
